# Supplementary material for: Drivers of reef shark abundance and biomass in the Solomon Islands
Source: PLoS One. 2018 Jul 30;13(7):e0200960. doi: 10.1371/journal.pone.0200960 (PMC6066198; doi:10.1371/journal.pone.0200960)
Supplement: S2 File — (ZIP) [file pone.0200960.s002.zip]

Archive with 5 entries (5 files):
- Solomon BRUVs_Length and Biomass Data.csv
- Solomon BRUVs_MaxN.csv
- Solomon BRUVs_Metadata.csv
- Solomon BRUVs_R_habitat.percent.cover.and.mean.and.sd.of.relief.csv
- Solomon DOVs_Length biomass and abundance.csv
