# Supplementary material for: Drivers of reef shark abundance and biomass in the Solomon Islands
Source: PLoS One. 2018 Jul 30;13(7):e0200960. doi: 10.1371/journal.pone.0200960 (PMC6066198; doi:10.1371/journal.pone.0200960)
Supplement: S2 File — (ZIP) [file pone.0200960.s002.zip › Solomon BRUVs_Length and Biomass Data.csv]

OpCode	FinPrint OpCode	Filename	Frame	Time (mins)	Period	Period time (mins)	Length (mm)	Precision (mm)	RMS (mm)	Range (mm)	Direction (deg)	Horz. Dir. (deg)	Vert. Dir. (deg)	Mid X (mm)	Mid Y (mm)	Mid Z (mm)	TapeReader	Depth	Comment	Date	Latitude	Longitude	Habitat	Visibility	Current	Time in	Site name	Family	Genus	Species	Code	Number	Stage	Activity	Location	Fishing	a	b	c	Adj_Length_cm	Biomass (g)	Biomass (kg)
Z10	FP_SIEA_040	GP029866.MP4	21114	63.8938	until pull	0.5606	2088.889	29.279	5.31	3089.361	22.081	82.942	18.555	-1141.806	212.087	-2862.769	Yanni Smith	13	Z10 - LEMON SHARK until pull 5.8236	29/10/2015	-8.79149683	157.9337425	30% HC, 70% Coral rubble	10m	L	10:40	Gatokae	Carcharhinidae	Negaprion	acutidens	37018029	1	AD	Passing	Gatokae	Low	0.00841	3	1.128	235.6266792	110019.4282	110.0194282
ZR3	FP_SIEA_028	GP029865.MP4	10150	57.7966	one hour	54.396	567.55	13.418	18.11	3069.634	24.589	27.606	5.764	-1211.164	405.702	-2791.262	Caitlin Lennard	10	until pull 3.9367	28/10/2015	-8.79086159	157.9938071	40%soft coral 30%hard 30%rock/sand	3.5m	very strong	14:33	Gatokae	Carcharhinidae	Carcharhinus	amblyrhynchos	37018030	1	AD	Passing	Gatokae	Low	0.00227	3.373	1	56.755	1871.896279	1.871896279
ZR7	FP_SIEA_032	GP019864.MP4	27009	34.9154	One hour	32.3006	584.493	3.396	3.703	2883.039	3.154	5.051	0.123	-158.419	-8.037	-2878.672	Samm Sherman	14	ZR7; seems like there are at least 3GRS until pull 1.0750	28/10/2015	-8.80399486	157.9796321	100% rock	4 m	H (surge)	15:04	Gatokae	Carcharhinidae	Carcharhinus	amblyrhynchos	37018030	1		Passing	Gatokae	Low	0.00227	3.373	1	58.4493	2067.152345	2.067152345
Z6	FP_SIEA_036	GOPR9866.MP4	17917	9.9638	one hour	6.3096	623.172	6.636	0.712	2440.329	18.61	21.434	4.765	766.09	139.892	-2312.735	Michaela Farnham	12		29/10/2015	-8.80317025	157.9498405	10% hard coral, 80% algae, 10% rock	5m	high	9:08	Gatokae	Carcharhinidae	Carcharhinus	amblyrhynchos	37018030	1	AD	Passing	Gatokae	Low	0.00227	3.373	1	62.3172	2565.892224	2.565892224
Z9	FP_SIEA_039	GOPR9867.MP4	8777	4.881	One Hour	1.2546	651.396	15.032	3.615	2766.949	15.241	56.012	5.363	441.753	-577.865	-2669.632	Michael Natt	14	Z9	29/10/2015	-8.79149283	157.9337425	10% hard coral, 10% soft coral, 80% coral rubble	15-20m	L	10:32	Gatokae	Carcharhinidae	Carcharhinus	amblyrhynchos	37018030	1	AD	Passing	Gatokae	Low	0.00227	3.373	1	65.1396	2979.37615	2.97937615
Z6	FP_SIEA_036	GOPR9866.MP4	17415	9.6847	one hour	6.0305	661.327	6.352	2.167	2668.733	22.848	1.282	3.795	-967.829	370.312	-2459.331	Michaela Farnham	12		29/10/2015	-8.80317025	157.9498405	10% hard coral, 80% algae, 10% rock	5m	high	9:08	Gatokae	Carcharhinidae	Carcharhinus	amblyrhynchos	37018030	1	AD	Attracted	Gatokae	Low	0.00227	3.373	1	66.1327	3135.377821	3.135377821
Z9	FP_SIEA_039	GOPR9867.MP4	8569	4.7653	One Hour	1.1389	667.246	65.047	3.468	5740.847	25.415	71.337	9.68	-2325.306	814.321	-5185.282	Michael Natt	14	Z9	29/10/2015	-8.79149283	157.9337425	10% hard coral, 10% soft coral, 80% coral rubble	15-20m	L	10:32	Gatokae	Carcharhinidae	Carcharhinus	amblyrhynchos	37018030	1	AD	Passing	Gatokae	Low	0.00227	3.373	1	66.7246	3231.040965	3.231040965
Z1	FP_SIEA_021	GP029862.MP4	2897	41.4019	one hour	35.5021	671.755	6.904	2.63	2808.193	21.947	12.507	5.145	-862.186	598.501	-2604.684	Tracy MacKeracher	25	Z1; same sharks circled throughout video (guarding?), feeding: bite and leave, some multiple bites	28/10/2015	-8.7936707	158.0129484	Coral rubble	10m	H	9:11	Gatokae	Carcharhinidae	Carcharhinus	amblyrhynchos	37018030	1	AD	Passing	Gatokae	Low	0.00227	3.373	1	67.1755	3305.279946	3.305279946
ZR8	FP_SIEA_033	GP019865.MP4	21328	31.7562	One Hour	26.9219	673.526	21.943	3.801	5417.371	17.026	11.067	1.178	-1359.276	817.575	-5179.946	Jeremy Day	12	ZR8	29/10/2015	-8.8065096	157.9745428	30% Sand 10% Coral 30% Rubble 30% Macroalgae	5-10m	moderate	8:35	Gatokae	Carcharhinidae	Carcharhinus	amblyrhynchos	37018030	1	AD	Passing	Gatokae	Low	0.00227	3.373	1	67.3526	3334.764208	3.334764208
Z10	FP_SIEA_040	GP019866.MP4	15774	34.8481	One Hour	31.5209	679.63	33.582	4.735	5354.767	28.642	13.155	14.173	2390.432	934.835	-4699.516	Yanni Smith	13	Z10 - LEMON SHARK until pull 5.8236	29/10/2015	-8.79149683	157.9337425	30% HC, 70% Coral rubble	10m	L	10:40	Gatokae	Carcharhinidae	Carcharhinus	amblyrhynchos	37018030	1		Passing	Gatokae	Low	0.00227	3.373	1	67.963	3437.804204	3.437804204
Z1	FP_SIEA_021	GP019862.MP4	25176	33.8961	one hour	27.9963	699.387	7.578	2.843	2580.552	9.959	26.247	14.537	-443.177	52.644	-2541.667	Tracy MacKeracher	25	Z1; same sharks circled throughout video (guarding?), feeding: bite and leave, some multiple bites	28/10/2015	-8.7936707	158.0129484	Coral rubble	10m	H	9:11	Gatokae	Carcharhinidae	Carcharhinus	amblyrhynchos	37018030	1	AD	Passing	Gatokae	Low	0.00227	3.373	1	69.9387	3786.676216	3.786676216
G2	FP_SIWE_042	R_GP019853.MP4	40983	48.8672	Time Seabed	46.0232	703.871	4.601	10.13	2534.035	8.908	9.004	15.104	-360.238	155.612	-2503.467	Jordan	19			-8.12099707	156.918715					Gizo	Carcharhinidae	Carcharhinus	amblyrhynchos	37018030	1	AD	Passing	Parara/Gizo	High	0.00227	3.373	1	70.3871	3869.189407	3.869189407
MB3	FP_SIEA_003	GP019858.MP4	20159	31.1061	1 Hour	27.8478	710.86	67.914	7.006	9560.299	6.262	17.236	1.003	789.546	681.269	-9503.252	Lachlan George	19		26/10/2015	-8.75706123	158.2754248	98% hard coral, 2% soft coral	20m	Low	10:07	Mbulo	Carcharhinidae	Carcharhinus	amblyrhynchos	37018030	1	AD	Passing	Vangunu	Low	0.00227	3.373	1	71.086	4000.309096	4.000309096
K2	FP_SIEA_015	GP019862.MP4	33811	44.8787	One hour	38.5151	723.688	21.747	18.379	5344.042	21.296	4.844	12.141	-1537.008	-1185.128	-4979.143	Samm Sherman	14	3rd reader	27/10/2015	-8.78677642	158.3190046	100% hard coral	20 m	M	9:37	Kicha	Carcharhinidae	Carcharhinus	amblyrhynchos	37018030	1	AD	Passing	Vangunu	Low	0.00227	3.373	1	72.3688	4249.05774	4.24905774
ZR10	FP_SIEA_035	GP019865.MP4	16338	35.1618	One hour	31.829	733.451	3.123	2.316	1614.403	16.436	14.719	7.442	401.414	-217.987	-1548.433	Caitlin Lennard	14	most likely just one grey reef shark circling and feeding until pull 9.2220	29/10/2015	-8.80356839	157.964127	30%sand 20%rock 40%coral 10%other	6m	medium	8:52	Gatokae	Carcharhinidae	Carcharhinus	amblyrhynchos	37018030	1		Attracted	Gatokae	Low	0.00227	3.373	1	73.3451	4445.520267	4.445520267
ZR7	FP_SIEA_032	GP019864.MP4	26972	34.8949	One hour	32.28	740.292	95.97	1.738	7675.216	23.976	45.651	7.065	-3099.18	350.214	-7012.943	Samm Sherman	14	ZR7; seems like there are at least 3GRS until pull 1.0750	28/10/2015	-8.80399486	157.9796321	100% rock	4 m	H (surge)	15:04	Gatokae	Carcharhinidae	Carcharhinus	amblyrhynchos	37018030	1		Passing	Gatokae	Low	0.00227	3.373	1	74.0292	4586.932674	4.586932674
ZR5	FP_SIEA_030	GOPR9864.MP4	15209	8.4579	One hour	3.4501	741.89	33.669	9.493	4897.652	28.49	24.695	8.958	-2194.274	-801.825	-4304.56	Samm Sherman	10	ZR5	28/10/2015	-8.7936961	157.98531	40% hard coral; 50% rock; 10% algae	8m	H	14:45	Gatokae	Carcharhinidae	Carcharhinus	amblyrhynchos	37018030	1	AD	Passing	Gatokae	Low	0.00227	3.373	1	74.189	4620.415678	4.620415678
ZR8	FP_SIEA_033	GP019865.MP4	21328	31.7562	One Hour	26.9219	755.479	13.557	5.221	2906.523	15.001	39.954	1.411	-744.73	-106.588	-2807.471	Jeremy Day	12	ZR8	29/10/2015	-8.8065096	157.9745428	30% Sand 10% Coral 30% Rubble 30% Macroalgae	5-10m	moderate	8:35	Gatokae	Carcharhinidae	Carcharhinus	amblyrhynchos	37018030	1	AD	Passing	Gatokae	Low	0.00227	3.373	1	75.5479	4912.131692	4.912131692
Z8	FP_SIEA_038	GOPR9867.MP4	20614	11.4637	One Hour	7.517	758.974	31.688	14.798	5236.958	22.136	28.487	15.164	1191.22	1573.201	-4850.954	Michael Natt	14	Z8. Probably just one grey reef and one white tip, neither feed. One feeding yellow edged moray. until pull 5.5188	29/10/2015	-8.79665508	157.9418764	50% hard coral, 20% soft coral, 30% coral rubble	10-Dec	L	10:26	Gatokae	Carcharhinidae	Carcharhinus	amblyrhynchos	37018030	1		Passing	Gatokae	Low	0.00227	3.373	1	75.8974	4989.203131	4.989203131
Z7	FP_SIEA_037	GP019866.MP4	7785	30.4054	One Hour	24.4761	772.129	117.423	28.327	9155.341	25.176	27.065	10.635	3763.937	1000.414	-8285.664	Caitlin Lennard	14	until pull 2.0148	29/10/2015	-8.79957743	157.9459025	30%coral rubble 30%rock 20%hardcoral 5%soft 15%other	4.5m	medium	9:16	Gatokae	Carcharhinidae	Carcharhinus	amblyrhynchos	37018030	1	AD	Passing	Gatokae	Low	0.00227	3.373	1	77.2129	5286.932543	5.286932543
MM1	FP_SIEA_006	GP019859.MP4	8817	24.7987	One hour	21.2874	797.345	38.796	4.529	5293.356	23.018	28.351	21.668	-1955.473	678.394	-4871.912	Oda Waldeland	18	MM1	26.10.15	-8.7863414	158.2476057	70% hard coral, 20% sand, 10% rubble	15m	L	11:50	Malimali	Carcharhinidae	Carcharhinus	amblyrhynchos	37018030	1	AD	Passing	Vangunu	Low	0.00227	3.373	1	79.7345	5892.217145	5.892217145
MB4	FP_SIEA_004	GOPR9857.MP4	25128	13.974	one hour	11.2618	814.564	131.037	4.151	7374.568	19.417	72.641	9.451	-767.742	2328.328	-6955.121	Laura Wenk	15		26/10/2015	-8.75586363	158.2799686	Hard coral- 45%, Soft coral- 25%, Sand- 20%, Bare rock- 10%	~ 10m	low	10:17	Mbulo	Carcharhinidae	Carcharhinus	amblyrhynchos	37018030	1	AD	Passing	Vangunu	Low	0.00227	3.373	1	81.4564	6332.520413	6.332520413
Z1	FP_SIEA_021	GP029862.MP4	2635	41.2562	one hour	35.3564	830.141	31.97	6.523	4834.575	12.316	33.279	0.599	992.875	278.696	-4723.308	Tracy MacKeracher	25	Z1; same sharks circled throughout video (guarding?), feeding: bite and leave, some multiple bites	28/10/2015	-8.7936707	158.0129484	Coral rubble	10m	H	9:11	Gatokae	Carcharhinidae	Carcharhinus	amblyrhynchos	37018030	1	AD	Passing	Gatokae	Low	0.00227	3.373	1	83.0141	6750.331391	6.750331391
ZR9	FP_SIEA_034	GP019865.MP4	19987	31.0104	1h	25.8797	877.229	77.345	8.867	6177.102	29.515	59.517	9.128	-2887.002	962.335	-5375.475	YL	12	ZR9 until pull 8.7321	29/10/2015	-8.80615035	157.969817	coral	12	L	8:44	Gatokae	Carcharhinidae	Carcharhinus	amblyrhynchos	37018030	1		Passing	Gatokae	Low	0.00227	3.373	1	87.7229	8131.037054	8.131037054
Z1	FP_SIEA_021	GP029862.MP4	3001	41.4598	one hour	35.56	944.661	22.386	5.846	4526.804	15.227	24.946	9.207	1021.149	608.984	-4367.877	Tracy MacKeracher	25	Z1; same sharks circled throughout video (guarding?), feeding: bite and leave, some multiple bites	28/10/2015	-8.7936707	158.0129484	Coral rubble	10m	H	9:11	Gatokae	Carcharhinidae	Carcharhinus	amblyrhynchos	37018030	1	AD	Passing	Gatokae	Low	0.00227	3.373	1	94.4661	10438.34768	10.43834768
ZR6	FP_SIEA_031	GP029864.MP4	32858	58.0636	One Hour	46.8218	972.039	13.908	10.216	2406.887	28.917	86.318	21.941	-1140.358	232.619	-2106.794	Callum Bower	13	ZR6, camera pulled up at 55:06 of One Hour period	28/10/2015	-8.80040104	157.9829732	10% algae, 40% hard coral, 50% rock	3.5 metres	Medium	14:59	Gatokae	Carcharhinidae	Carcharhinus	amblyrhynchos	37018030	1	AD	Attracted	Gatokae	Low	0.00227	3.373	1	97.2039	11494.311	11.494311
Z2	FP_SIEA_022	GP029862.MP4	44276	76.7745			1007.297	20.132	4.999	4888.212	17.16	4.119	14.447	-1402.88	334.406	-4670.623	Michaela Farnham	10		28/10/2015	-8.78937347	158.0137517	60% aglae, 40% rocks	4m	high	9:32	Gatokae	Carcharhinidae	Carcharhinus	amblyrhynchos	37018030	1	AD	Passing	Gatokae	Low	0.00227	3.373	1	100.7297	12962.12608	12.96212608
Z6	FP_SIEA_036	GOPR9866.MP4	17919	9.965	one hour	6.3107	1034.325	81.259	3.527	7013.129	25.297	49.376	9.994	-2763.641	1158.939	-6340.593	Michaela Farnham	12		29/10/2015	-8.80317025	157.9498405	10% hard coral, 80% algae, 10% rock	5m	high	9:08	Gatokae	Carcharhinidae	Carcharhinus	amblyrhynchos	37018030	1	AD	Attracted	Gatokae	Low	0.00227	3.373	1	103.4325	14173.07195	14.17307195
SA4	FP_SIWE_059	GP029790.MP4	15581	60.8169	One Hour	57.4885	1207.284	17.307	1.421	5644.742	8.82	9.281	0.931	106.489	-858.913	-5577.996	Emily Higgins	11	SA4; a few tags after the one hour period, one unidentified shark, couldn't see clear enough	21/10/2015	-8.1870696	156.9564931	70% hard coral; 10%encrustiing 10% algae; 10% rock	10m	L	12:30	Petunia	Carcharhinidae	Carcharhinus	amblyrhynchos	37018030	1	AD	Passing	Parara/Gizo	High	0.00227	3.373	1	120.7284	23876.4148	23.8764148
V6	FP_SIWE_006	GOPR9757.MP4	32282	17.9524	One hour	14.1386	591.07	41.617	9.087	4822.308	23.606	43.743	0.383	1829.783	617.295	-4418.766	Oda Waldeland	18	V6 until pull 2.5920	19.10.15	-8.09262701	156.9943561	100% rock/turf	7m	L	11:13	Kolombangara	Carcharhinidae	Carcharhinus	melanopterus	37018036	1		Attracted	Kolombangara	Low	0.00033	3.649	1.223	72.287861	2005.596163	2.005596163
MM3	FP_SIEA_008	GP029859.MP4	31544	57.3328	one hour	53.8471	615.38	59.603	6.434	6146.204	22.811	45.23	8.661	1931.249	-1395.763	-5665.505	Laura Wenk	17		26/10/2015	-8.78844459	158.2523073	hard coral- 85%, encrusting coral- 5%, soft coral- 1%, rock- 9%	20m	low	12:04	Malimali	Carcharhinidae	Carcharhinus	melanopterus	37018036	1	AD	Passing	Vangunu	Low	0.00033	3.649	1.223	75.260974	2323.364055	2.323364055
V7	FP_SIWE_007	GP019779.MP4	22649	32.4908	One Hour	28.226	640.832	19.639	2.272	4223.601	20.348	23.249	9.303	-1333.348	-615.652	-3960.046	Samm Jaworski	14	V7 until pull 1.4542	19/10/2015	-8.09084158	156.9900962	50% rock, 40% hard coral, 5% soft coral, and 5% other	15m	Low	11:22	Kolombangara	Carcharhinidae	Carcharhinus	melanopterus	37018036	1	AD	Passing	Kolombangara	Low	0.00033	3.649	1.223	78.3737536	2693.659096	2.693659096
G18	FP_SIWE_068	GP019792.MP4	9017	31.0905	One hour	28.7826	673.498	21.943	3.276	5453.686	5.5	14.732	14.571	441.774	279.312	-5428.583	Emily Higgins	16	G18 until pull 3.9245	23/10/2015	-8.10434441	156.8957904	40% algae; 40% rock; 20% coral rubble	15	L	11:28	Gizo	Carcharhinidae	Carcharhinus	melanopterus	37018036	1	AD	Passing	Parara/Gizo	High	0.00033	3.649	1.223	82.3688054	3229.477612	3.229477612
V9	FP_SIWE_009	GP019779.MP4	1411	26.8607	One Hour	23.2288	677.843	15.545	6.26	4241.518	20.452	19.042	38.048	1201.723	867.371	-3974.167	Marissa Skinner	20	No feeding occurred until pull 10.6078	19/10/2015	-8.08442532	156.9836111	100% Hard Coral	4	low	11:37	Kolombangara	Carcharhinidae	Carcharhinus	melanopterus	37018036	1	F	Passing	Kolombangara	Low	0.00033	3.649	1.223	82.9001989	3306.155104	3.306155104
ZR6	FP_SIEA_031	GP039864.MP4	7147	63.6608	One Hour	52.419	698.837	54.378	13.845	5305.24	28.826	61.719	11.032	1986.299	1611.731	-4647.851	Callum Bower	13	ZR6, camera pulled up at 55:06 of One Hour period	28/10/2015	-8.80040104	157.9829732	10% algae, 40% hard coral, 50% rock	3.5 metres	Medium	14:59	Gatokae	Carcharhinidae	Carcharhinus	melanopterus	37018036	1	F	Passing	Gatokae	Low	0.00033	3.649	1.223	85.4677651	3695.393637	3.695393637
V1	FP_SIWE_001	GOPR9775.MP4	21257	11.8213	One Hour	5.5027	705.018	14.347	84.301	4125.547	11.115	17.373	12.661	795.222	-14.455	-4048.154	Andhika Prasetyo	12	V1; no feeding until pull 12.4041	19/10/2015	-8.11415006	157.0386571	100% sand	10	L	8:00	Kolombangara	Carcharhinidae	Carcharhinus	melanopterus	37018036	1		Passing	Kolombangara	Low	0.00033	3.649	1.223	86.2237014	3816.063831	3.816063831
G15	FP_SIWE_065	GOPR9781.MP4	31711	17.6348	One hour	13.6581	710.286	10.617	9.213	3367.848	23.674	10.149	6.568	1043.941	-859.571	-3084.433	Emily Higgins	11	G1; BRUV faced right up into water column, no view of reef until pull 0.7585	23/10/2015	-8.14678232	156.9043856	80% hard coral 20% encrusting	15	L	9:22	Gizo	Carcharhinidae	Carcharhinus	melanopterus	37018036	1	AD	Passing	Parara/Gizo	High	0.00033	3.649	1.223	86.8679778	3921.146133	3.921146133
MB6	FP_SIEA_016	GP019863.MP4	46336	51.844	One hour	48.6564	721.845	22.739	10.851	3575.273	20.797	49.058	9.763	590.688	-1123.618	-3342.327	Emily Higgins	17	MB6, 2 melanopterus, 1 flavimargiatus, lots of fish life, insane visibility until pull 8.1565	27/10/2015	-8.75598483	158.2940931	80% hard coral, 10% encrusting; 10% sand	20	M	11:05	Mbulo	Carcharhinidae	Carcharhinus	melanopterus	37018036	1	AD	Passing	Vangunu	Low	0.00033	3.649	1.223	88.2816435	4159.058841	4.159058841
P6	FP_SIWE_026	GP029761.MP4	14191	60.0439	1 Hour	56.7839	723.444	64.807	5.419	5138.363	20.276	71.433	1.197	-1486.728	980.004	-4819.959	Lachlan George	15	Until pull - 9.9549	20/10/2015	-8.16742838	156.9840063	60% rock, 25% coral rubble, 15% sand	20m	Low	10:33	Petunia	Carcharhinidae	Carcharhinus	melanopterus	37018036	1	AD	Passing	Parara/Gizo	High	0.00033	3.649	1.223	88.4772012	4192.775717	4.192775717
V18	FP_SIWE_018	GOPR9779.MP4	23185	12.8934	One Hour	7.2422	730.327	16.748	13.423	3605.564	8.721	32.109	26.307	286.486	465.575	-3563.883	Marissa Skinner	20	No feeding until pull 0.1421	19/10/2015	-8.03697218	156.9517056	75% Hard Coral, 25% Sand	4	Low	15:19	Kolombangara	Carcharhinidae	Carcharhinus	melanopterus	37018036	1	AD	Passing	Kolombangara	Low	0.00033	3.649	1.223	89.3189921	4340.181747	4.340181747
V12	FP_SIWE_012	GOPR9780.MP4	18010	10.0156	1hr	4.6925	737.812	25.473	7.278	3437.332	22.212	69.33	12.057	1249.426	-356.973	-3182.256	Sebastian Madden	16	V12 until pull 6.0182	19/10/2015	-8.06813484	156.9692001	80% hard coral 20% soft coral	8m	medium	13:19	Kolombangara	Carcharhinidae	Carcharhinus	melanopterus	37018036	1	AD	Passing	Kolombangara	Low	0.00033	3.649	1.223	90.2344076	4504.711618	4.504711618
V8	FP_SIWE_008	GOPR9759.MP4	34764	19.3326	One Hour	14.7792	739.625	16.566	3.008	3241.226	12.836	35.297	11.112	-274.657	-665.625	-3160.23	Marissa Skinner	14	No feeding until pull 2.8868	19/10/2015	-8.08767197	156.9869243	Hard Coral	4	Low	11:30	Kolombangara	Carcharhinidae	Carcharhinus	melanopterus	37018036	1	F	Passing	Kolombangara	Low	0.00033	3.649	1.223	90.4561375	4545.235033	4.545235033
G5	FP_SIWE_045	GP019783.MP4	17635	35.8831	One Hour	31.655	741.093	103.537	7.473	9115.446	13.75	30.542	25.192	949.661	1947.465	-8854.202	Kristy Potgieter	12	No feeding until pull 1.9041	21/10/2015	-8.1184411	156.9136122	50% rubble, 15% rock, 15 % hard coral, 20% sand	15m	Low	12:41	Gizo	Carcharhinidae	Carcharhinus	melanopterus	37018036	1	AD	Passing	Parara/Gizo	High	0.00033	3.649	1.223	90.6356739	4578.240518	4.578240518
W3	FP_SIEA_011	GP029860.MP4	32062	57.6209	One Hour	54.9538	745.077	2.946	4.891	1745.437	22.778	12.094	6.271	428.105	522.88	-1609.308	Callum Bower	11	W3	26/10/2015	-8.78340229	158.2290024	100% dead coral	6 meters	Low	13:36	Vangunu Lodge	Carcharhinidae	Carcharhinus	melanopterus	37018036	1	AD	Passing	Vangunu	Low	0.00033	3.649	1.223	91.1229171	4668.690715	4.668690715
V15	FP_SIWE_015	GOPR9758.MP4	27449	15.2647	Time Seabed	11.8118	746.34	19.112	8.206	3501.195	25.137	33.41	5.885	-1253.139	-800.927	-3169.625	Laura	12			-8.05614721	156.961861					Kolombangara	Carcharhinidae	Carcharhinus	melanopterus	37018036	1	AD	Passing	Kolombangara	Low	0.00033	3.649	1.223	91.277382	4697.633882	4.697633882
W4	FP_SIEA_012	GOPR9859.MP4	29932	16.6455	1 hour	13.7404	750.745	16.204	10.086	3070.774	25.999	50.352	9.235	-1257.1	481.32	-2760.015	Olivia Roorbach	18	W4	26/10/2015	-8.78138552	158.2244005	coral rubble, 5% sand	8	L	13:42	Vangunu Lodge	Carcharhinidae	Carcharhinus	melanopterus	37018036	1	AD	Passing	Vangunu	Low	0.00033	3.649	1.223	91.8161135	4799.599794	4.799599794
P18	FP_SIWE_038	GOPR9785.MP4	38942	21.6561	One hour	16.4275	760.464	14.8	2.931	2377.327	14.481	67.078	4.897	-354.36	-477.292	-2301.805	Cristina Garrido	13	P18	30/10/2015	-8.13562643	156.9620236	20% cover of hard oral; 40% cover of sand; 40% cover of rubble	40m	low	15:04	Maketi	Carcharhinidae	Carcharhinus	melanopterus	37018036	1		Passing	Parara/Gizo	High	0.00033	3.649	1.223	93.0047472	5030.24468	5.03024468
V19	FP_SIWE_019	GP019781.MP4	21705	38.1464	One Hour	33.7165	763.057	6.524	4.123	2626.332	25.028	17.507	14.244	785.433	785.925	-2379.714	Marissa Skinner	13	No Feeding until pull 1.6783	19/10/2015	-8.03211814	156.9499729	100% Hard Coral	5	Low	15:27	Kolombangara	Carcharhinidae	Carcharhinus	melanopterus	37018036	1		Passing	Kolombangara	Low	0.00033	3.649	1.223	93.3218711	5093.115258	5.093115258
SA3	FP-SIWE_058	GOPR9857.MP4	27578	15.3364	1 Hour	11.6822	767.729	43.49	18.762	4990.68	13.779	41.665	6.698	-1183.512	-110.251	-4847.064	Lachlan George	17	BRUV was pulled up at 53:42.05 mins	21/10/2016	-8.19165048	156.9582459	100% Encrusting coral	25m	Low	12.2	Petunia	Carcharhinidae	Carcharhinus	melanopterus	37018036	1	AD	Passing	Parara/Gizo	High	0.00033	3.649	1.223	93.8932567	5207.830923	5.207830923
MM1	FP_SIEA_006	GP019859.MP4	31005	37.1377	One hour	33.6264	774.818	53.636	7.795	6952.51	20.212	55.995	60.624	-2334.87	563.916	-6524.399	Oda Waldeland	18	MM1	26.10.15	-8.7863414	158.2476057	70% hard coral, 20% sand, 10% rubble	15m	L	11:50	Malimali	Carcharhinidae	Carcharhinus	melanopterus	37018036	1	AD	Passing	Vangunu	Low	0.00033	3.649	1.223	94.7602414	5385.459843	5.385459843
V16	FP_SIWE_016	GP019759.MP4	10906	32.141	one hour	29.153	778.917	4.442	1.67	2097.175	21.672	5.1	16.615	-669.002	390.162	-1948.937	Steve Moore	12	until pull - 2.5081 min. melanopterus interested in bait but never got too close. Likely same animal throughout video.	19/10/2015	-8.04673241	156.956149	hard coral 30%, soft coral 30%, encrusting coral 20%, Rock 10%, algae 10%	10m	low	15:01	Kolombangara	Carcharhinidae	Carcharhinus	melanopterus	37018036	1	AD	Passing	Kolombangara	Low	0.00033	3.649	1.223	95.2615491	5490.152481	5.490152481
V11	FP_SIWE_011	GOPR9777.MP4	25952	14.4322	One Hour	10.005	780.292	6.291	1.476	2533.687	16.275	22.88	34.25	-699.366	122.805	-2432.155	Kathryn Malinowski	15	V11, feeding included multiple bites and picking.	19/10/2015	-8.07150948	156.9714824	100% Rock/Coral	5m	low	13:10	Kolombangara	Carcharhinidae	Carcharhinus	melanopterus	37018036	1	M	Attracted	Kolombangara	Low	0.00033	3.649	1.223	95.4297116	5525.599932	5.525599932
Z9	FP_SIEA_039	GP029867.MP4	27880	55.2952	One Hour	51.6688	788.59	22.234	1.641	4759.444	12.851	21.111	2.619	1026.542	-258.481	-4640.227	Michael Natt	14	Z9	29/10/2015	-8.79149283	157.9337425	10% hard coral, 10% soft coral, 80% coral rubble	15-20m	L	10:32	Gatokae	Carcharhinidae	Carcharhinus	melanopterus	37018036	1	AD	Passing	Gatokae	Low	0.00033	3.649	1.223	96.444557	5743.059947	5.743059947
V17	FP_SIWE_017	GP019782.MP4	17480	29.6163	Time Seabed	24.9316	789.861	75.719	5.788	7276.585	26.878	55.171	35.381	-3048.612	1236.06	-6490.517	Laura	13			-8.04144125	156.9545804					Kolombangara	Carcharhinidae	Carcharhinus	melanopterus	37018036	1	AD	Passing	Kolombangara	Low	0.00033	3.649	1.223	96.6000003	5776.90837	5.77690837
P10	FP_SIWE_30	GP039780.MP4	9839	65.1579	until pull	1.69	796.308	37.56	4.424	5896.381	22.64	22.231	5.974	2109.313	-838.293	-5442	Kristy Potgieter	13	P10 until pull 5.4877	20/10/2015	-8.16179389	156.9663596	80% rock, 10% hard coral, 10% algae	8m	Low	10:59	Petunia	Carcharhinidae	Carcharhinus	melanopterus	37018036	1	AD	Passing	Parara/Gizo	High	0.00033	3.649	1.223	97.3884684	5950.835405	5.950835405
W5	FP_SIEA_013	GP029861.MP4	15775	60.9248	One Hour	58.7048	804.732	16.527	7.302	3364.22	7.747	37.263	25.347	440.145	109.248	-3333.514	Kathryn Malinowski	11	W5	26/10/2015	-8.77966371	158.2196824	100% rock/hard coral	7 m	medium	13:48	Vangunu Lodge	Carcharhinidae	Carcharhinus	melanopterus	37018036	1	AD	Passing	Vangunu	Low	0.00033	3.649	1.223	98.4187236	6183.787693	6.183787693
K2	FP_SIEA_015	GOPR9862.MP4	41586	23.1264	One hour	16.7629	808.729	60.414	17.834	6562.577	18.952	36.341	6.045	254.26	-2116.171	-6206.818	Samm Sherman	14	3rd reader	27/10/2015	-8.78677642	158.3190046	100% hard coral	20 m	M	9:37	Kicha	Carcharhinidae	Carcharhinus	melanopterus	37018036	1	AD	Passing	Vangunu	Low	0.00033	3.649	1.223	98.9075567	6296.602672	6.296602672
V17	FP_SIWE_017	GP019782.MP4	17522	29.6396	Time Seabed	24.9549	813.26	43.096	13.56	6566.199	17.012	31.575	41.975	-1911.685	190.122	-6278.876	Laura	13			-8.04144125	156.9545804					Kolombangara	Carcharhinidae	Carcharhinus	melanopterus	37018036	1	AD	Passing	Kolombangara	Low	0.00033	3.649	1.223	99.461698	6426.28832	6.42628832
ZR9	FP_SIEA_034	GP019865.MP4	6337	23.4195	1h	18.2888	813.831	14.978	6.923	3320.077	20.486	25.298	5.626	1160.363	60.534	-3110.113	YL	12	ZR9 until pull 8.7321	29/10/2015	-8.80615035	157.969817	coral	12	L	8:44	Gatokae	Carcharhinidae	Carcharhinus	melanopterus	37018036	1	AD	Passing	Gatokae	Low	0.00033	3.649	1.223	99.5315313	6442.767841	6.442767841
Q1	FP_SIWE_051	GOPR9853.MP4	25873	14.3883	One hour	7.1099	821.056	9.138	1.098	3913.319	12.468	0.328	2.726	-842.795	58.767	-3821.035	Emily Higgins	23	Q1 until pull 6.0338	21/10/2015	-8.15648387	157.0092195	50% coral rubble; 30%sand; 10% hard coral; 10%rock	10	L	9:30	Petunia	Carcharhinidae	Carcharhinus	melanopterus	37018036	1		Passing	Parara/Gizo	High	0.00033	3.649	1.223	100.4151488	6653.947234	6.653947234
MM2	FP_SIEA_007	GP019858.MP4	20589	37.5258	One hour	34.445	822.118	24.049	5.191	4026.258	24.084	31.495	7.66	1335.463	957.137	-3675.756	Emily Higgins	15	MM2, lots of sharks ~10 different individuals, probably excessive tagging, all white and black tip	26/10/2015	-8.78616789	158.2498907	10% encrusting; 60% hard coral; 10% coral rubble; 10% soft coral ; 10% algae	15m	L	11:58	Malimali	Carcharhinidae	Carcharhinus	melanopterus	37018036	1	AD	Passing	Vangunu	Low	0.00033	3.649	1.223	100.5450314	6685.406521	6.685406521
MB3	FP_SIEA_003	GP019858.MP4	1147	20.5333	1 Hour	17.275	831.818	57.82	18.432	5279.723	5.539	58.609	7.65	-390.075	-327.93	-5255.072	Lachlan George	19		26/10/2015	-8.75706123	158.2754248	98% hard coral, 2% soft coral	20m	Low	10:07	Mbulo	Carcharhinidae	Carcharhinus	melanopterus	37018036	1	AD	Passing	Vangunu	Low	0.00033	3.649	1.223	101.7313414	6977.765969	6.977765969
V14	FP_SIWE_014	GOPR9780.MP4	29631	16.4781	1hr	10.9832	832.248	36.401	5.461	4980.42	11.87	39.449	17.515	698.872	749.071	-4873.916	Sebastian Madden	12	V14 until pull 2.4224	19/10/2015	-8.06028117	156.9643053	100% hard coral	8m	high	13:36	Kolombangara	Carcharhinidae	Carcharhinus	melanopterus	37018036	1	AD	Passing	Kolombangara	Low	0.00033	3.649	1.223	101.7839304	6990.937242	6.990937242
MM1	FP_SIEA_006	GP019859.MP4	31032	37.1527	One hour	33.6414	833.373	5.889	6.319	2703.473	10.526	9.868	13.937	-487.77	-77.285	-2657.983	Oda Waldeland	18	MM1	26.10.15	-8.7863414	158.2476057	70% hard coral, 20% sand, 10% rubble	15m	L	11:50	Malimali	Carcharhinidae	Carcharhinus	melanopterus	37018036	1	AD	Passing	Vangunu	Low	0.00033	3.649	1.223	101.9215179	7025.482343	7.025482343
MM2	FP_SIEA_007	GOPR9858.MP4	43756	24.3332	One hour	21.2523	836.562	149.603	15.916	8328.679	23.4	63.923	18.676	-3136.65	1049.783	-7643.708	Emily Higgins	15	MM2, lots of sharks ~10 different individuals, probably excessive tagging, all white and black tip	26/10/2015	-8.78616789	158.2498907	10% encrusting; 60% hard coral; 10% coral rubble; 10% soft coral ; 10% algae	15m	L	11:58	Malimali	Carcharhinidae	Carcharhinus	melanopterus	37018036	1	AD	Passing	Vangunu	Low	0.00033	3.649	1.223	102.3115326	7124.079709	7.124079709
V13	FP_SIWE_013	GP019778.MP4	25183	40.0806	one hour	35.1801	842.51	33.654	6.716	9255.145	8.111	0.477	15.396	-1270.634	-301.033	-9162.564	Charlotte Schmedling	14	V13, Until pull 4.3054 min	19/10/2015	-8.06422007	156.9666752	80% hard coral, 10% alage, 10% soft coral	13	Low	13:27	Kolombangara	Carcharhinidae	Carcharhinus	melanopterus	37018036	1	AD	Passing	Kolombangara	Low	0.00033	3.649	1.223	103.038973	7310.6584	7.3106584
MB4	FP_SIEA_004	GP019857.MP4	23223	38.9906	one hour	36.2785	844.52	104.099	7.259	6782.081	28.961	80.206	5.053	-3007.207	1319.514	-5933.988	Laura Wenk	15		26/10/2015	-8.75586363	158.2799686	Hard coral- 45%, Soft coral- 25%, Sand- 20%, Bare rock- 10%	~ 10m	low	10:17	Mbulo	Carcharhinidae	Carcharhinus	melanopterus	37018036	1	AD	Passing	Vangunu	Low	0.00033	3.649	1.223	103.284796	7374.502873	7.374502873
V20	FP_SIWE_020	GP029778.MP4	25315	53.8688	One Hour	46.1239	849.676	53.069	7.128	4940.298	20.516	76.302	1.086	1722.802	-172.781	-4626.948	Marissa Skinner	17	No Feeding until pull 0.7619	19/10/2015	-8.02711741	156.9450008	100% Hard Coral	4	Low	15:40	Kolombangara	Carcharhinidae	Carcharhinus	melanopterus	37018036	1	AD	Passing	Kolombangara	Low	0.00033	3.649	1.223	103.9153748	7540.125259	7.540125259
P16	FP_SIWE_036	GOPR9781.MP4	16293	9.0607	Real One Hour	4.8938	855.533	34.164	13.867	5095.698	23.119	26.496	2.974	-1510.976	1311.565	-4686.458	Erica Malpass	16	4 min. into video bait bag moved and had to restart one hour period; reID last shark; until pull-1.82 min	20/10/2015	-8.13443377	156.9667162	100% Hard Coral	8-10 m	Medium	14:48	Maketi	Carcharhinidae	Carcharhinus	melanopterus	37018036	1		Passing	Parara/Gizo	High	0.00033	3.649	1.223	104.6316859	7731.522796	7.731522796
P1	FP_SIWE_021	GP019779.MP4	8460	24.6001	One hour	20.312	872.798	13.087	0.827	4034.898	14.454	14.008	17.226	-938.306	365.806	-3907.195	Liz Kemp	17	P1 until pull 8.2988	20/10/2015	-8.15927337	157.0055402	95% hard coral,10% soft coral	12m	Low	8:52	Petunia	Carcharhinidae	Carcharhinus	melanopterus	37018036	1		Passing	Parara/Gizo	High	0.00033	3.649	1.223	106.7431954	8316.246001	8.316246001
V9	FP_SIWE_009	GP019779.MP4	8468	30.7852	One Hour	27.1532	874.959	22.588	24.033	6819.524	16.421	8.764	25.964	203.38	1917.092	-6541.353	Marissa Skinner	20	No feeding occurred until pull 10.6078	19/10/2015	-8.08442532	156.9836111	100% Hard Coral	4	low	11:37	Kolombangara	Carcharhinidae	Carcharhinus	melanopterus	37018036	1		Passing	Kolombangara	Low	0.00033	3.649	1.223	107.0074857	8391.627721	8.391627721
V7	FP_SIWE_007	GP019779.MP4	22412	32.359	One Hour	28.0942	879.056	40.585	5.506	5607.117	10.904	33.27	11.794	370.976	-993.664	-5505.885	Samm Jaworski	14	V7 until pull 1.4542	19/10/2015	-8.09084158	156.9900962	50% rock, 40% hard coral, 5% soft coral, and 5% other	15m	Low	11:22	Kolombangara	Carcharhinidae	Carcharhinus	melanopterus	37018036	1	AD	Passing	Kolombangara	Low	0.00033	3.649	1.223	107.5085488	8535.902492	8.535902492
V6	FP_SIWE_006	GOPR9757.MP4	28398	15.7924	One hour	11.9786	881.914	100.657	24.264	10724.959	21.29	0.103	20.998	3838.246	657.325	-9993.025	Oda Waldeland	18	V6 until pull 2.5920	19.10.15	-8.09262701	156.9943561	100% rock/turf	7m	L	11:13	Kolombangara	Carcharhinidae	Carcharhinus	melanopterus	37018036	1	AD	Passing	Kolombangara	Low	0.00033	3.649	1.223	107.8580822	8637.606596	8.637606596
P13	FP_SIWE_033	GP019784.MP4	26233	40.6645	One hour	33.8171	884.579	14.435	2.622	3819.946	7.637	18.381	4.025	-485.184	-149.404	-3786.061	Stephanie DiPerna	16	P13 until pull 1.1445	20/10/2015	-8.17133761	156.9841764	90% sand, 10% rubble	5m	Low	13:07	Petunia	Carcharhinidae	Carcharhinus	melanopterus	37018036	1	AD	Passing	Parara/Gizo	High	0.00033	3.649	1.223	108.1840117	8733.232576	8.733232576
G13	FP_SIWE_063	GP029791.MP4	34754	71.4792			884.633	51.977	7.825	8342.822	8.546	14.905	5.826	660.3	-1049.303	-8250.19	Emily Higgins	13	G13; moray aggressive with fish around bait bag;	23/10/2015	-8.14353844	156.924469	70% hard coral; 10%soft coral; 10% encrusting; 10% algae	15	L	9:00	Gizo	Carcharhinidae	Carcharhinus	melanopterus	37018036	1	AD	Passing	Parara/Gizo	High	0.00033	3.649	1.223	108.1906159	8735.17812	8.73517812
P17	FP_SIWE_037	GP019786.MP4	13402	27.3484	One Hour	25.0862	892.103	38.555	0.662	5119.992	16.318	36.308	3.548	-1434.225	-111.486	-4913.745	Charlotte Hunte	17	P17 until pull 2.3768	20/10/2015	-8.13310163	156.9642937	90% coral rubble, 5% rock, 5% hard coral	4 m	Low	14:55	Maketi	Carcharhinidae	Carcharhinus	melanopterus	37018036	1	AD	Passing	Parara/Gizo	High	0.00033	3.649	1.223	109.1041969	9007.357829	9.007357829
MM2	FP_SIEA_007	GP019858.MP4	20663	37.567	One hour	34.4861	902.526	23.388	9.695	5813.452	21.342	3.589	26.674	-1366.859	1614.907	-5414.794	Emily Higgins	15	MM2, lots of sharks ~10 different individuals, probably excessive tagging, all white and black tip	26/10/2015	-8.78616789	158.2498907	10% encrusting; 60% hard coral; 10% coral rubble; 10% soft coral ; 10% algae	15m	L	11:58	Malimali	Carcharhinidae	Carcharhinus	melanopterus	37018036	1	AD	Passing	Vangunu	Low	0.00033	3.649	1.223	110.3789298	9397.354429	9.397354429
P14	FP_SIWE_034	GP029785.MP4	18158	49.8887	One Hour	43.2032	908.641	14.907	5.371	3192.591	3.073	35.173	0.572	-106.654	133.868	-3187.999	Andrew Ball	12	P14. No board. BRUV pulled up at 56.23 into one hour period	20/10/2015	-8.17324215	156.9886682	20% Sand, 30% Hard Coral, 45% Rock, 5% Other	5 metres	low	13:18	Petunia	Carcharhinidae	Carcharhinus	melanopterus	37018036	1	AD	Passing	Parara/Gizo	High	0.00033	3.649	1.223	111.1267943	9631.783037	9.631783037
G2	FP_SIWE_042	R_GP019853.MP4	37491	46.9252	Time Seabed	44.0813	910.632	6.208	10.59	3490.735	12.964	3.47	5.672	361.872	694.477	-3401.761	Jordan	19			-8.12099707	156.918715					Gizo	Carcharhinidae	Carcharhinus	melanopterus	37018036	1	AD	Passing	Parara/Gizo	High	0.00033	3.649	1.223	111.3702936	9709.019005	9.709019005
MB3	FP_SIEA_003	GP019858.MP4	1073	20.4921	1 Hour	17.2339	912.534	53.097	1.654	5234.131	7.655	52.781	6.765	-671.021	-189.316	-5187.486	Lachlan George	19		26/10/2015	-8.75706123	158.2754248	98% hard coral, 2% soft coral	20m	Low	10:07	Mbulo	Carcharhinidae	Carcharhinus	melanopterus	37018036	1	AD	Passing	Vangunu	Low	0.00033	3.649	1.223	111.6029082	9783.22141	9.78322141
W1	FP_SIEA_009	GP029860.MP4	1112	40.4093	1 Hour	37.369	922.142	57.302	2.493	5258.069	16.762	68.79	17.923	-1416.673	540.874	-5034.658	Lachlan George	12	BRUV fell over at approx. 01:05:00	26/10/2015	-8.78848683	158.237414	98% hard coral, 2% soft coral	15m	Low	13:04	Vangunu Lodge	Carcharhinidae	Carcharhinus	melanopterus	37018036	1	AD	Passing	Vangunu	Low	0.00033	3.649	1.223	112.7779666	10164.36529	10.16436529
Z1	FP_SIEA_021	GP039862.MP4	3611	61.6944	one hour	55.7946	934.296	80.824	6.476	6086.843	22.109	83.518	0.887	2266.747	-331.695	-5639.282	Tracy MacKeracher	25	Z1; same sharks circled throughout video (guarding?), feeding: bite and leave, some multiple bites	28/10/2015	-8.7936707	158.0129484	Coral rubble	10m	H	9:11	Gatokae	Carcharhinidae	Carcharhinus	melanopterus	37018036	1	AD	Passing	Gatokae	Low	0.00033	3.649	1.223	114.2644008	10661.8111	10.6618111
P1	FP_SIWE_021	GOPR9779.MP4	33624	18.6987	One hour	14.4105	942.101	28.457	8.097	5863.311	23.666	7.455	13.099	-1955.639	-1309.516	-5370.202	Liz Kemp	17	P1 until pull 8.2988	20/10/2015	-8.15927337	157.0055402	95% hard coral,10% soft coral	12m	Low	8:52	Petunia	Carcharhinidae	Carcharhinus	melanopterus	37018036	1		Passing	Parara/Gizo	High	0.00033	3.649	1.223	115.2189523	10990.43117	10.99043117
W5	FP_SIEA_013	GP029861.MP4	16011	61.056	One Hour	58.836	943.865	53.338	13.729	7175.136	11.183	27.318	32.135	-623.847	-1243.86	-7038.907	Kathryn Malinowski	11	W5	26/10/2015	-8.77966371	158.2196824	100% rock/hard coral	7 m	medium	13:48	Vangunu Lodge	Carcharhinidae	Carcharhinus	melanopterus	37018036	1	AD	Passing	Vangunu	Low	0.00033	3.649	1.223	115.4346895	11065.7089	11.0657089
ZR7	FP_SIEA_032	GP019864.MP4	35190	39.465	One hour	36.8501	978.675	39.818	9.868	6844.601	21.329	0.283	3.68	2474.061	-276.732	-6375.814	Samm Sherman	14	ZR7; seems like there are at least 3GRS until pull 1.0750	28/10/2015	-8.80399486	157.9796321	100% rock	4 m	H (surge)	15:04	Gatokae	Carcharhinidae	Carcharhinus	melanopterus	37018036	1		Passing	Gatokae	Low	0.00033	3.649	1.223	119.6919525	12629.11588	12.62911588
MB8	FP_SIEA_018	GP019861.MP4	12238	26.7011	One Hour	22.0682	1047.836	47.515	9.118	4474.936	29.715	89.978	0.643	-2124.116	-638.997	-3886.498	Callum Bower	15	MB8 until pull 3.4106	27/10/2015	-8.75527857	158.286626	100% hard coral	8 meters	low	11:27	Mbulo	Carcharhinidae	Carcharhinus	melanopterus	37018036	1	AD	Passing	Vangunu	Low	0.00033	3.649	1.223	128.1503428	16202.55069	16.20255069
K2	FP_SIEA_015	GOPR9862.MP4	24054	13.3767	One hour	7.0131	711.696	9.666	17.942	2894.471	29.381	25.395	30.125	-1208.058	-746.432	-2522.181	Samm Sherman	14	3rd reader	27/10/2015	-8.78677642	158.3190046	100% hard coral	20 m	M	9:37	Kicha	Carcharhinidae	Triaenodon	obesus	37018038	1	AD	Passing	Vangunu	Low	0.0018	3.344	1	71.1696	2814.138038	2.814138038
ZR6	FP_SIEA_031	GP029864.MP4	10615	45.694	One Hour	34.4522	727.37	2.651	3.99	1082.857	12.945	48.601	23.228	-241.81	-19.313	-1055.336	Callum Bower	13	ZR6, camera pulled up at 55:06 of One Hour period	28/10/2015	-8.80040104	157.9829732	10% algae, 40% hard coral, 50% rock	3.5 metres	Medium	14:59	Gatokae	Carcharhinidae	Triaenodon	obesus	37018038	1	AD	Passing	Gatokae	Low	0.0018	3.344	1	72.737	3026.791544	3.026791544
MB8	FP_SIEA_018	GP019861.MP4	21610	31.913	One Hour	27.28	731.693	17.78	1.872	2783.135	22.465	64.689	10.468	1022.813	291.393	-2571.922	Callum Bower	15	MB8 until pull 3.4106	27/10/2015	-8.75527857	158.286626	100% hard coral	8 meters	low	11:27	Mbulo	Carcharhinidae	Triaenodon	obesus	37018038	1	AD	Passing	Vangunu	Low	0.0018	3.344	1	73.1693	3087.367637	3.087367637
Z7	FP_SIEA_037	GP019866.MP4	37774	47.0826	One Hour	41.1533	767.013	6.74	10.318	2492.614	21.544	7.784	6.989	906.135	-129.511	-2318.463	Caitlin Lennard	14	until pull 2.0148	29/10/2015	-8.79957743	157.9459025	30%coral rubble 30%rock 20%hardcoral 5%soft 15%other	4.5m	medium	9:16	Gatokae	Carcharhinidae	Triaenodon	obesus	37018038	1	AD	Passing	Gatokae	Low	0.0018	3.344	1	76.7013	3614.538183	3.614538183
ZR6	FP_SIEA_031	GP039864.MP4	5612	62.8072	One Hour	51.5654	779.001	7.854	5.17	2539.763	25.427	12.642	1.08	-966.09	505.77	-2293.744	Callum Bower	13	ZR6, camera pulled up at 55:06 of One Hour period	28/10/2015	-8.80040104	157.9829732	10% algae, 40% hard coral, 50% rock	3.5 metres	Medium	14:59	Gatokae	Carcharhinidae	Triaenodon	obesus	37018038	1	AD	Passing	Gatokae	Low	0.0018	3.344	1	77.9001	3806.936457	3.806936457
G1	FP_SIWE_041	GOPR9850.MP4	8697	4.8365	One hour	0.4721	792.923	29.269	98.536	3671.774	25.156	81.155	7.027	-1558.46	85.713	-3323.519	Liz Kemp	20	G1, a until pull 3.4140	21/10/2015	-8.12507898	156.9202536	20% hard coral, 50% coral rubble, 20% algae, 10% sand	9m	medium	13:10	Gizo	Carcharhinidae	Triaenodon	obesus	37018038	1		Passing	Parara/Gizo	High	0.0018	3.344	1	79.2923	4039.25267	4.03925267
G2	FP_SIWE_042	R_GP019853.MP4	40983	48.8672	Time Seabed	46.0232	809.894	20.207	14.95	4026.075	18.415	22.084	12.673	-1270.086	-67.135	-3819.903	Jordan	19			-8.12099707	156.918715					Gizo	Carcharhinidae	Triaenodon	obesus	37018038	1	AD	Passing	Parara/Gizo	High	0.0018	3.344	1	80.9894	4335.671246	4.335671246
Z8	FP_SIEA_038	GP019867.MP4	34914	45.4921	One Hour	41.5454	817.866	12.272	9.256	3017.053	23.066	33.262	18.679	1061.238	520.59	-2775.855	Michael Natt	14	Z8. Probably just one grey reef and one white tip, neither feed. One feeding yellow edged moray. until pull 5.5188	29/10/2015	-8.79665508	157.9418764	50% hard coral, 20% soft coral, 30% coral rubble	10-Dec	L	10:26	Gatokae	Carcharhinidae	Triaenodon	obesus	37018038	1	AD	Passing	Gatokae	Low	0.0018	3.344	1	81.7866	4480.03729	4.48003729
ZR4	FP_SIEA_029	GP019863.MP4	30995	37.1321	One Hour	35.278	826.204	28.235	2.187	3935.039	13.867	48.668	1.349	-938.676	91.652	-3820.343	Liz Kemp	11	ZR4 until pull 5.1707	28/10/2015	-8.79046689	157.9891081	20% hard coral, 10% soft coral, 30%rock, 40%algae	6m	High	14:37	Gatokae	Carcharhinidae	Triaenodon	obesus	37018038	1	AD	Passing	Gatokae	Low	0.0018	3.344	1	82.6204	4634.601669	4.634601669
MB1	FP_SIEA_001	GP019860.MP4	2591	27.5336	One Hour	24.2565	828.09	11.47	17.007	2933.532	19.67	33.567	14.081	-25.814	987.112	-2762.346	Samm Jaworski	14	MB1	26/10/2015	-8.76132494	158.2672335	70% hard coral, 25% rock, 5% sand	8m	Low	9:44	Mbulo	Carcharhinidae	Triaenodon	obesus	37018038	1	AD	Passing	Vangunu	Low	0.0018	3.344	1	82.809	4670.074399	4.670074399
V19	FP_SIWE_019	GP019781.MP4	43542	50.2902	One Hour	45.8603	829.881	47.19	15.541	4858.479	25.253	58.284	1.101	-1800.039	1027.652	-4394.157	Marissa Skinner	13	No Feeding until pull 1.6783	19/10/2015	-8.03211814	156.9499729	100% Hard Coral	5	Low	15:27	Kolombangara	Carcharhinidae	Triaenodon	obesus	37018038	1		Passing	Kolombangara	Low	0.0018	3.344	1	82.9881	4703.936089	4.703936089
Z1	FP_SIEA_021	GOPR9862.MP4	35191	19.5701	one hour	13.6703	847.945	48.735	6.157	6438.116	11.558	28.349	8.804	1153.132	-578.11	-6307.568	Tracy MacKeracher	25	Z1; same sharks circled throughout video (guarding?), feeding: bite and leave, some multiple bites	28/10/2015	-8.7936707	158.0129484	Coral rubble	10m	H	9:11	Gatokae	Carcharhinidae	Triaenodon	obesus	37018038	1	AD	Passing	Gatokae	Low	0.0018	3.344	1	84.7945	5055.149912	5.055149912
V11	FP_SIWE_011	GP039777.MP4	18290	69.8576			879.352	1.554	0.639	1376.855	6.293	1.214	19.201	58.179	-139.265	-1368.558	Kathryn Malinowski	15	V11, feeding included multiple bites and picking.	19/10/2015	-8.07150948	156.9714824	100% Rock/Coral	5m	low	13:10	Kolombangara	Carcharhinidae	Triaenodon	obesus	37018038	1	AD	Passing	Kolombangara	Low	0.0018	3.344	1	87.9352	5708.904264	5.708904264
G2	FP_SIWE_042	R_GOPR9853.MP4	9017	5.0145	Time Seabed	2.1705	879.683	132.182	36.363	9900.554	20.152	26.555	0.492	3231.113	-1092.657	-9294.46	Jordan	19			-8.12099707	156.918715					Gizo	Carcharhinidae	Triaenodon	obesus	37018038	1	AD	Passing	Parara/Gizo	High	0.0018	3.344	1	87.9683	5716.093386	5.716093386
G3	FP_SIWE_043	GOPR9787.MP4	17994	10.0067	One hour	5.0912	883.985	106.872	1.587	8724.069	20.558	28.873	13.034	2884.04	-1033.098	-8168.501	Liz Kemp	18	G3 until pull 1.2846	21/10/2015	-8.11738213	156.9161311	60%rock, 30%algae, 5% hard coral, 5% soft coral	10m	Low	13:26	Gizo	Carcharhinidae	Triaenodon	obesus	37018038	1		Passing	Parara/Gizo	High	0.0018	3.344	1	88.3985	5810.108416	5.810108416
W5	FP_SIEA_013	GP019861.MP4	19533	36.9386	One Hour	34.7186	893.295	56.051	12.813	6401.983	3.537	34.318	22.07	270.302	288.002	-6389.787	Kathryn Malinowski	11	W5	26/10/2015	-8.77966371	158.2196824	100% rock/hard coral	7 m	medium	13:48	Vangunu Lodge	Carcharhinidae	Triaenodon	obesus	37018038	1	AD	Passing	Vangunu	Low	0.0018	3.344	1	89.3295	6017.269475	6.017269475
P17	FP_SIWE_037	GP019786.MP4	23615	33.028	One Hour	30.7657	898.974	22.05	16.577	7415.137	4.263	10.078	34.377	539.63	-112.123	-7394.625	Charlotte Hunte	17	P17 until pull 2.3768	20/10/2015	-8.13310163	156.9642937	90% coral rubble, 5% rock, 5% hard coral	4 m	Low	14:55	Maketi	Carcharhinidae	Triaenodon	obesus	37018038	1	AD	Passing	Parara/Gizo	High	0.0018	3.344	1	89.8974	6146.146561	6.146146561
V13	FP_SIWE_013	GP029778.MP4	16236	61.1811	one hour	56.2807	904.69	50.14	8.246	9987.437	10.095	3.279	17.706	-1750.031	41.656	-9832.831	Charlotte Schmedling	14	V13, Until pull 4.3054 min	19/10/2015	-8.06422007	156.9666752	80% hard coral, 10% alage, 10% soft coral	13	Low	13:27	Kolombangara	Carcharhinidae	Triaenodon	obesus	37018038	1	AD	Passing	Kolombangara	Low	0.0018	3.344	1	90.469	6277.804723	6.277804723
SA4	FP_SIWE_059	GP019790.MP4	35106	45.5989	One Hour	42.2706	907.77	45.793	4.637	5136.337	24.25	42.133	10.927	1869.525	-977.389	-4683.112	Emily Higgins	11	SA4; a few tags after the one hour period, one unidentified shark, couldn't see clear enough	21/10/2015	-8.1870696	156.9564931	70% hard coral; 10%encrustiing 10% algae; 10% rock	10m	L	12:30	Petunia	Carcharhinidae	Triaenodon	obesus	37018038	1	AD	Passing	Parara/Gizo	High	0.0018	3.344	1	90.777	6349.560528	6.349560528
V6	FP_SIWE_006	GOPR9757.MP4	24012	13.3533	One hour	9.5395	912.786	60.011	25.495	8246.471	23.71	6.021	33.578	3315.503	54.415	-7550.414	Oda Waldeland	18	V6 until pull 2.5920	19.10.15	-8.09262701	156.9943561	100% rock/turf	7m	L	11:13	Kolombangara	Carcharhinidae	Triaenodon	obesus	37018038	1		Passing	Kolombangara	Low	0.0018	3.344	1	91.2786	6467.647503	6.467647503
ZR9	FP_SIEA_034	GOPR9865.MP4	32169	17.8895	1h	12.7589	914.549	44.153	11.407	4996.465	25.116	49.023	20.349	1891.841	958.413	-4524.052	YL	12	ZR9 until pull 8.7321	29/10/2015	-8.80615035	157.969817	coral	12	L	8:44	Gatokae	Carcharhinidae	Triaenodon	obesus	37018038	1	AD	Passing	Gatokae	Low	0.0018	3.344	1	91.4549	6509.515172	6.509515172
G14	FP_SIWE_064	GP029856.MP4	9675	45.1712	1 Hour	40.1323	930.278	20.427	5.997	4336.488	8.398	25.817	12.206	-554.352	-306.326	-4289.987	Lachlan George	16	until pull 7.2962	23/10/2015	-8.14611982	156.9217686	80% encrusting coral, 20% hard coral	20m	Low	9:09	Gizo	Carcharhinidae	Triaenodon	obesus	37018038	1	AD	Passing	Parara/Gizo	High	0.0018	3.344	1	93.0278	6891.496546	6.891496546
MM2	FP_SIEA_007	GOPR9858.MP4	24795	13.7888	One hour	10.7079	937.686	61.924	12.457	5098.145	27.726	83.31	5.851	-2336.161	410.237	-4512.775	Emily Higgins	15	MM2, lots of sharks ~10 different individuals, probably excessive tagging, all white and black tip	26/10/2015	-8.78616789	158.2498907	10% encrusting; 60% hard coral; 10% coral rubble; 10% soft coral ; 10% algae	15m	L	11:58	Malimali	Carcharhinidae	Triaenodon	obesus	37018038	1	AD	Passing	Vangunu	Low	0.0018	3.344	1	93.7686	7076.728878	7.076728878
MM2	FP_SIEA_007	GOPR9858.MP4	25679	14.2804	One hour	11.1995	938.599	11.094	5.99	2697.151	13.473	29.704	0.057	-627.79	-27.542	-2622.927	Emily Higgins	15	MM2, lots of sharks ~10 different individuals, probably excessive tagging, all white and black tip	26/10/2015	-8.78616789	158.2498907	10% encrusting; 60% hard coral; 10% coral rubble; 10% soft coral ; 10% algae	15m	L	11:58	Malimali	Carcharhinidae	Triaenodon	obesus	37018038	1	AD	Passing	Vangunu	Low	0.0018	3.344	1	93.8599	7099.796758	7.099796758
MB3	FP_SIEA_003	GP029858.MP4	32875	58.073	1 Hour	54.8148	946.965	10.315	7.796	4112.795	11.254	7.237	6.933	776.087	204.707	-4033.716	Lachlan George	19		26/10/2015	-8.75706123	158.2754248	98% hard coral, 2% soft coral	20m	Low	10:07	Mbulo	Carcharhinidae	Triaenodon	obesus	37018038	1	AD	Passing	Vangunu	Low	0.0018	3.344	1	94.6965	7313.632929	7.313632929
ZR5	FP_SIEA_030	GP029864.MP4	9675	57.5325	One hour	52.5247	961.275	55.151	4.698	5124.346	26.078	59.177	8.39	2244.12	-195.407	-4602.68	Samm Sherman	10	ZR5	28/10/2015	-8.7936961	157.98531	40% hard coral; 50% rock; 10% algae	8m	H	14:45	Gatokae	Carcharhinidae	Triaenodon	obesus	37018038	1	AD	Passing	Gatokae	Low	0.0018	3.344	1	96.1275	7689.799901	7.689799901
P1	FP_SIWE_021	GP019779.MP4	8988	24.8938	One hour	20.6056	987.879	22.151	2.572	6531.871	3.82	11.521	5.212	-38.914	-433.456	-6517.356	Liz Kemp	17	P1 until pull 8.2988	20/10/2015	-8.15927337	157.0055402	95% hard coral,10% soft coral	12m	Low	8:52	Petunia	Carcharhinidae	Triaenodon	obesus	37018038	1		Passing	Parara/Gizo	High	0.0018	3.344	1	98.7879	8424.843781	8.424843781
Q4	FP_SIWE_054	GP019854.MP4	35244	39.495	One Hour	34.9544	996.862	97.63	10.557	9536.889	8.435	27.407	17.838	1015.206	962.41	-9433.736	Marissa Skinner	21	huge piece of algae stuck on bait bag until 16:27 2.1722	21/10/2015	-8.14790357	156.0194276	70% Hard Coral, 15% Soft Coral, 15% Algae	5	Low	10:15	Petunia	Carcharhinidae	Triaenodon	obesus	37018038	1	AD	Passing	Parara/Gizo	High	0.0018	3.344	1	99.6862	8683.765414	8.683765414
G12	FP_SIWE_062	GP019855.MP4	12075	26.6105	1 Hour	22.9735	1014.446	30.266	8.344	3750.915	21.844	70.06	7.716	-1353.002	342.356	-3481.601	Lachlan George	17	Video ended at 56.0488 mins and fourth video did not play	23/10/2015	-8.13861734	156.923615	100% encrusting coral	20m	Low	8.53	Gizo	Carcharhinidae	Triaenodon	obesus	37018038	1	AD	Passing	Parara/Gizo	High	0.0018	3.344	1	101.4446	9206.659057	9.206659057
MM3	FP_SIEA_008	GP029859.MP4	13973	47.5614	one hour	44.0757	1027.075	49.291	13.257	5204.041	25.941	59.859	8.715	1910.55	-1237.86	-4679.695	Laura Wenk	17		26/10/2015	-8.78844459	158.2523073	hard coral- 85%, encrusting coral- 5%, soft coral- 1%, rock- 9%	20m	low	12:04	Malimali	Carcharhinidae	Triaenodon	obesus	37018038	1	AD	Passing	Vangunu	Low	0.0018	3.344	1	102.7075	9595.555509	9.595555509
V17	FP_SIWE_017	GOPR9782.MP4	26943	14.9833	Time Seabed	10.2986	1032.346	70.999	4.617	7392.773	17.104	38.35	31.282	-2164.751	202.553	-7065.827	Laura	13			-8.04144125	156.9545804					Kolombangara	Carcharhinidae	Triaenodon	obesus	37018038	1	AD	Passing	Kolombangara	Low	0.0018	3.344	1	103.2346	9761.223107	9.761223107
W2	FP_SIEA_010	GOPR9859.MP4	40100	22.3001	one hour	18.8744	1040.174	85.08	6.212	7352.259	18.675	42.885	29.304	479.676	2304.812	-6965.161	Michaela Farnham	16		26/10/2015	-8.78569013	158.2333	15% soft coral, 85% hard coral	5m	low	13:28	Vangunu Lodge	Carcharhinidae	Triaenodon	obesus	37018038	1	AD	Passing	Vangunu	Low	0.0018	3.344	1	104.0174	10010.94209	10.01094209
