# Supplementary material for: Drivers of reef shark abundance and biomass in the Solomon Islands
Source: PLoS One. 2018 Jul 30;13(7):e0200960. doi: 10.1371/journal.pone.0200960 (PMC6066198; doi:10.1371/journal.pone.0200960)
Supplement: S2 File — (ZIP) [file pone.0200960.s002.zip › Solomon BRUVs_MaxN.csv]

OpCode	Location	Depth	Triaenodon obesus	Carcharhinus melanopterus	Carcharhinus amblyrhynchos	Negaprion acutidens	Taeniura lymma	Aetobatus narinari	Himantura granulata	Total Reef Sharks (Only)	Total Sharks and Rays
MB1	Vangunu	14	1	1	0	0	0	0	0	2	2
MB2	Vangunu	5	0	0	0	0	0	0	0	0	0
MB3	Vangunu	19	1	2	1	0	0	0	0	4	4
MB4	Vangunu	15	0	1	1	0	0	0	0	2	2
MB5	Vangunu	21	0	0	0	0	0	0	0	0	0
MM1	Vangunu	18	0	2	1	0	0	0	0	3	3
MM2	Vangunu	15	2	3	0	0	0	0	0	5	5
MM3	Vangunu	17	1	1	1	0	0	0	0	3	3
W1	Vangunu	12	0	1	0	0	0	0	0	1	1
W2	Vangunu	16	1	0	0	0	0	0	0	1	1
W3	Vangunu	11	1	1	0	0	0	0	0	2	2
W4	Vangunu	18	0	1	0	0	0	0	0	1	1
W5	Vangunu	11	1	2	0	0	0	0	0	3	3
K1	Vangunu	15	0	1	0	0	0	0	0	1	1
K2	Vangunu	14	1	1	1	0	0	0	0	3	3
MB6	Vangunu	17	0	1	0	0	0	0	0	1	1
MB7	Vangunu	16	0	0	0	0	0	0	0	0	0
MB8	Vangunu	15	1	1	0	0	0	0	0	2	2
MB9	Vangunu	16	0	0	0	0	0	0	0	0	0
MB10	Vangunu	14	0	1	0	0	0	0	0	1	1
Z1	Gatokae	25	1	1	4	1	0	0	0	7	7
Z2	Gatokae	10	0	0	1	0	0	0	0	1	1
Z3	Gatokae	10	0	0	0	0	0	0	0	0	0
Z4	Gatokae	13	0	0	0	0	0	0	0	0	0
Z5	Gatokae	15	0	0	0	0	0	0	0	0	0
ZR1	Gatokae	10	0	0	0	0	0	0	0	0	0
ZR2	Gatokae	10	0	0	0	0	0	0	0	0	0
ZR3	Gatokae	10	0	0	1	0	0	0	0	1	1
ZR4	Gatokae	11	1	0	0	0	0	0	0	1	1
ZR5	Gatokae	10	1	0	1	0	0	0	0	2	2
ZR6	Gatokae	13	2	1	1	0	0	0	0	4	4
ZR7	Gatokae	14	0	1	2	0	0	0	0	3	3
ZR8	Gatokae	14	0	0	2	0	0	0	0	2	2
ZR9	Gatokae	12	1	1	1	0	0	0	0	3	3
ZR10	Gatokae	14	0	0	1	0	0	0	0	1	1
Z6	Gatokae	12	0	0	3	0	0	0	0	3	3
Z7	Gatokae	14	1	0	1	0	0	0	0	2	2
Z8	Gatokae	14	1	0	1	0	0	0	0	2	2
Z9	Gatokae	14	0	1	2	0	0	0	0	3	3
Z10	Gatokae	13	0	0	1	1	0	0	0	2	2
V1	Kolombangara	12	0	1	0	0	0	0	0	1	1
V2	Kolombangara	15	0	1	0	0	0	0	0	1	1
V3	Kolombangara	20	0	1	0	0	0	0	0	1	1
V4	Kolombangara	15	0	0	0	0	0	0	0	0	0
V5	Kolombangara	18	0	0	0	0	0	0	0	0	0
V6	Kolombangara	18	1	2	0	0	0	0	0	3	3
V7	Kolombangara	14	0	2	0	0	0	0	0	2	2
V8	Kolombangara	14	0	1	0	0	0	0	0	1	1
V9	Kolombangara	20	0	2	0	0	0	0	0	2	2
V10	Kolombangara	19	0	0	0	0	0	0	0	0	0
V11	Kolombangara	15	1	1	0	0	0	0	0	2	2
V12	Kolombangara	16	0	1	0	0	0	0	0	1	1
V13	Kolombangara	14	1	1	0	0	0	0	0	2	2
V14	Kolombangara	12	0	1	0	0	0	0	0	1	1
V15	Kolombangara	12	0	1	0	0	0	0	0	1	1
V16	Kolombangara	12	1	1	0	0	0	0	0	2	2
V17	Kolombangara	13	1	2	0	0	0	0	0	3	3
V18	Kolombangara	20	0	1	0	0	0	0	0	1	1
V19	Kolombangara	13	1	1	0	0	0	0	0	2	2
V20	Kolombangara	17	0	1	0	0	0	1	0	1	2
P1	Parara/Gizo	17	1	2	0	0	0	1	0	3	4
P2	Parara/Gizo	18	0	0	0	0	0	0	0	0	0
P3	Parara/Gizo	20	1	0	0	0	0	0	0	1	1
P4	Parara/Gizo	20	0	0	0	0	0	0	0	0	0
P5	Parara/Gizo	21	0	0	0	0	0	0	0	0	0
P6	Parara/Gizo	15	0	1	0	0	0	2	0	1	3
P7	Parara/Gizo	16	0	0	0	0	0	0	0	0	0
P8	Parara/Gizo	18	0	1	0	0	0	1	0	1	2
P9	Parara/Gizo	17	0	0	0	0	0	1	0	0	1
P10	Parara/Gizo	13	0	1	0	0	0	1	0	1	2
P11	Parara/Gizo	12	0	0	0	0	0	0	0	0	0
P12	Parara/Gizo	17	0	0	0	0	0	0	0	0	0
P13	Parara/Gizo	16	0	1	0	0	0	0	0	1	1
P14	Parara/Gizo	12	0	1	0	0	1	0	0	1	2
P15	Parara/Gizo	10	0	0	0	0	0	0	0	0	0
P16	Parara/Gizo	16	0	1	1	0	0	0	0	2	2
P17	Parara/Gizo	17	1	1	0	0	0	0	0	2	2
P18	Parara/Gizo	13	0	1	0	0	0	0	0	1	1
P19	Parara/Gizo	20	1	0	0	0	0	0	0	1	1
P20	Parara/Gizo	17	0	0	0	0	0	0	0	0	0
G1	Parara/Gizo	20	1	1	0	0	0	1	0	2	3
G2	Parara/Gizo	19	2	1	1	0	0	3	0	4	7
G3	Parara/Gizo	18	1	1	0	0	0	4	0	2	6
G4	Parara/Gizo	15	0	0	0	0	0	2	0	0	2
G5	Parara/Gizo	12	0	0	0	0	0	0	0	0	0
G6	Parara/Gizo	14	0	0	0	0	0	0	0	0	0
G7	Parara/Gizo	11	0	0	0	0	0	0	0	0	0
G8	Parara/Gizo	13	0	1	0	0	0	0	0	1	1
G9	Parara/Gizo	14	0	0	0	0	0	0	0	0	0
Q1	Parara/Gizo	23	0	1	0	0	0	0	0	1	1
Q2	Parara/Gizo	26	1	1	1	0	0	0	0	3	3
Q3	Parara/Gizo	18	0	0	0	0	0	0	0	0	0
Q4	Parara/Gizo	21	1	0	0	0	0	1	0	1	2
Q5	Parara/Gizo	16	0	1	0	0	0	0	0	1	1
SA1	Parara/Gizo	18	0	1	0	0	0	0	1	1	2
SA2	Parara/Gizo	12	0	1	0	0	0	0	0	1	1
SA3	Parara/Gizo	17	1	1	0	0	0	0	0	2	2
SA4	Parara/Gizo	11	1	1	1	0	0	0	0	3	3
SA5	Parara/Gizo	16	0	0	0	0	0	0	0	0	0
G12	Parara/Gizo	17	1	0	0	0	0	0	0	1	1
G13	Parara/Gizo	13	0	1	0	0	0	0	0	1	1
G14	Parara/Gizo	16	1	0	0	0	0	0	0	1	1
G15	Parara/Gizo	11	0	1	0	0	0	0	0	1	1
G16	Parara/Gizo	15	0	1	0	0	0	0	0	1	1
G17	Parara/Gizo	19	0	0	0	0	0	0	0	0	0
G18	Parara/Gizo	16	0	1	0	0	0	0	0	1	1
G19	Parara/Gizo	12	1	0	0	0	0	0	0	1	1
G20	Parara/Gizo	15	0	0	0	0	0	0	0	0	0
