# Supplementary material for: Drivers of reef shark abundance and biomass in the Solomon Islands
Source: PLoS One. 2018 Jul 30;13(7):e0200960. doi: 10.1371/journal.pone.0200960 (PMC6066198; doi:10.1371/journal.pone.0200960)
Supplement: S2 File — (ZIP) [file pone.0200960.s002.zip › Solomon BRUVs_Metadata.csv]

OpCode	Shark_Fishing	Location	Depth	Time_In	Latitude	Longitude	Distance_Market
MB1	Low	Vangunu	14	944	-8.76132494	158.2672335	173.22
MB2	Low	Vangunu	5	959	-8.7582637	158.2710385	173.46
MB3	Low	Vangunu	19	1007	-8.75706123	158.2754248	173.84
MB4	Low	Vangunu	15	1017	-8.75586363	158.2799686	174.24
MB5	Low	Vangunu	21	1027	-8.75521051	158.2845151	174.66
MM1	Low	Vangunu	18	1150	-8.7863414	158.2476057	172.47
MM2	Low	Vangunu	15	1158	-8.78616789	158.2498907	172.68
MM3	Low	Vangunu	17	1204	-8.78844459	158.2523073	173.03
W1	Low	Vangunu	12	1304	-8.78848683	158.237414	171.55
W2	Low	Vangunu	16	1328	-8.78569013	158.2333	171
W3	Low	Vangunu	11	1336	-8.78340229	158.2290024	170.48
W4	Low	Vangunu	18	1342	-8.78138552	158.2244005	169.93
W5	Low	Vangunu	11	1348	-8.77966371	158.2196824	169.36
K1	Low	Vangunu	15	925	-8.78865464	158.3169744	179.43
K2	Low	Vangunu	14	937	-8.78677642	158.3190046	179.55
MB6	Low	Vangunu	17	1105	-8.75598483	158.2940931	175.66
MB7	Low	Vangunu	16	1116	-8.75524873	158.2892901	175.15
MB8	Low	Vangunu	15	1127	-8.75527857	158.286626	174.87
MB9	Low	Vangunu	16	1137	-8.75542794	158.2824136	174.47
MB10	Low	Vangunu	14	1147	-8.75669067	158.2777398	174.06
Z1	Low	Gatokae	25	911	-8.7936707	158.0129484	150.1
Z2	Low	Gatokae	10	932	-8.78937347	158.0137517	149.9
Z3	Low	Gatokae	10	1246	-8.78914749	158.0184326	150.37
Z4	Low	Gatokae	13	1253	-8.78735108	158.0228479	150.66
Z5	Low	Gatokae	15	1301	-8.78636671	158.0273453	151.05
ZR1	Low	Gatokae	10	1315	-8.79168495	158.0040773	149.14
ZR2	Low	Gatokae	10	1320	-8.79188536	157.9989667	148.65
ZR3	Low	Gatokae	10	1433	-8.79086159	157.9938071	148.09
ZR4	Low	Gatokae	11	1437	-8.79046689	157.9891081	147.61
ZR5	Low	Gatokae	10	1445	-8.7936961	157.98531	147.41
ZR6	Low	Gatokae	13	1459	-8.80040104	157.9829732	147.55
ZR7	Low	Gatokae	14	1504	-8.80399486	157.9796321	147.44
ZR8	Low	Gatokae	14	835	-8.8065096	157.9745428	147.08
ZR9	Low	Gatokae	12	844	-8.80615035	157.969817	146.58
ZR10	Low	Gatokae	14	852	-8.80356839	157.964127	145.86
Z6	Low	Gatokae	12	908	-8.80317025	157.9498405	144.42
Z7	Low	Gatokae	14	916	-8.79957743	157.9459025	143.8
Z8	Low	Gatokae	14	1026	-8.79665508	157.9418764	143.26
Z9	Low	Gatokae	14	1032	-8.79365101	157.9380603	142.7
Z10	Low	Gatokae	13	1040	-8.79149283	157.9337425	142.13
V1	Low	Kolombangara	12	859	-8.11415006	157.0386571	21.84
V2	Low	Kolombangara	15	913	-8.11497158	157.042718	22.29
V3	Low	Kolombangara	20	923	-8.114772	157.0478829	22.86
V4	Low	Kolombangara	15	935	-8.11822015	157.0559439	23.78
V5	Low	Kolombangara	18	947	-8.11967458	157.0601745	24.25
V6	Low	Kolombangara	18	1113	-8.09262701	156.9943561	16.95
V7	Low	Kolombangara	14	1122	-8.09084158	156.9900962	16.49
V8	Low	Kolombangara	14	1130	-8.08767197	156.9869243	16.16
V9	Low	Kolombangara	20	1137	-8.08442532	156.9836111	15.86
V10	Low	Kolombangara	19	1149	-8.08054115	156.9792292	15.42
V11	Low	Kolombangara	15	1310	-8.07150948	156.9714824	14.75
V12	Low	Kolombangara	16	1319	-8.06813484	156.9692001	14.6
V13	Low	Kolombangara	14	1327	-8.06422007	156.9666752	14.43
V14	Low	Kolombangara	12	1336	-8.06028117	156.9643053	14.32
V15	Low	Kolombangara	12	1343	-8.05614721	156.961861	14.21
V16	Low	Kolombangara	12	1501	-8.04673241	156.956149	14.04
V17	Low	Kolombangara	13	1510	-8.04144125	156.9545804	14.16
V18	Low	Kolombangara	20	1519	-8.03697218	156.9517056	14.1
V19	Low	Kolombangara	13	1527	-8.03211814	156.9499729	14.23
V20	Low	Kolombangara	17	1540	-8.02711741	156.9450008	14.08
P1	High	Parara/Gizo	17	852	-8.15927337	157.0055402	19.27
P2	High	Parara/Gizo	18	903	-8.16201861	157.0016799	18.97
P3	High	Parara/Gizo	20	909	-8.16426764	156.997385	18.62
P4	High	Parara/Gizo	20	916	-8.16661868	156.9933999	18.32
P5	High	Parara/Gizo	21	922	-8.16720743	156.9886698	17.85
P6	High	Parara/Gizo	15	1033	-8.16742838	156.9840063	17.42
P7	High	Parara/Gizo	16	1040	-8.16775586	156.9792553	16.94
P8	High	Parara/Gizo	18	1047	-8.16681935	156.9745778	16.45
P9	High	Parara/Gizo	17	1053	-8.16411501	156.9704929	15.92
P10	High	Parara/Gizo	13	1059	-8.16179389	156.9663596	15.38
P11	High	Parara/Gizo	12	1247	-8.17331742	156.9721716	16.53
P12	High	Parara/Gizo	17	1256	-8.17485633	156.9790181	17.3
P13	High	Parara/Gizo	16	1307	-8.17133761	156.9841764	17.61
P14	High	Parara/Gizo	12	1318	-8.17324215	156.9886682	18.15
P15	High	Parara/Gizo	10	1327	-8.1721815	156.9933221	18.56
P16	High	Parara/Gizo	16	1448	-8.13443377	156.9667162	14.31
P17	High	Parara/Gizo	17	1455	-8.13310163	156.9642937	14
P18	High	Parara/Gizo	13	1504	-8.13562643	156.9620236	13.85
P19	High	Parara/Gizo	20	1511	-8.13692194	156.9596605	13.66
P20	High	Parara/Gizo	17	1517	-8.13927281	156.9583888	13.61
G1	High	Parara/Gizo	20	1310	-8.12507898	156.9202536	9.16
G2	High	Parara/Gizo	19	1318	-8.12099707	156.918715	8.85
G3	High	Parara/Gizo	18	1326	-8.11738213	156.9161311	8.49
G4	High	Parara/Gizo	15	1333	-8.11400732	156.912492	8.01
G5	High	Parara/Gizo	12	1341	-8.1184411	156.9136122	8.24
G6	High	Parara/Gizo	14	1456	-8.12460993	156.9033057	8.02
G7	High	Parara/Gizo	11	1503	-8.12464253	156.8982028	6.83
G8	High	Parara/Gizo	13	1509	-8.12040808	156.8951816	6.35
G9	High	Parara/Gizo	14	1517	-8.11727601	156.8919859	5.92
Q1	High	Parara/Gizo	23	930	-8.15648387	157.0092195	19.54
Q2	High	Parara/Gizo	26	950	-8.15339673	157.0122873	19.77
Q3	High	Parara/Gizo	18	1000	-8.15120914	157.0164937	20.13
Q4	High	Parara/Gizo	21	1015	-8.14790357	157.0194276	20.34
Q5	High	Parara/Gizo	16	1020	-8.14705842	157.0238353	20.79
SA1	High	Parara/Gizo	18	1205	-8.20023556	156.9618304	17.26
SA2	High	Parara/Gizo	12	1215	-8.19576114	156.9603832	16.84
SA3	High	Parara/Gizo	17	1220	-8.19165048	156.9582459	16.35
SA4	High	Parara/Gizo	11	1230	-8.1870696	156.9564931	15.88
SA5	High	Parara/Gizo	16	1235	-8.18277304	156.9543148	15.41
G12	High	Parara/Gizo	17	853	-8.13861734	156.923615	10.02
G13	High	Parara/Gizo	13	900	-8.14353844	156.924469	10.34
G14	High	Parara/Gizo	16	909	-8.14611982	156.9217686	10.22
G15	High	Parara/Gizo	11	922	-8.14678232	156.9175537	9.84
G16	High	Parara/Gizo	15	1118	-8.10871038	156.9043856	7.03
G17	High	Parara/Gizo	19	1123	-8.10681389	156.9000465	6.53
G18	High	Parara/Gizo	16	1128	-8.10434441	156.8957904	6.05
G19	High	Parara/Gizo	12	1133	-8.10388961	156.8912493	5.54
G20	High	Parara/Gizo	15	1139	-8.1034623	156.8866246	5.03
