# Supplementary material for: Drivers of reef shark abundance and biomass in the Solomon Islands
Source: PLoS One. 2018 Jul 30;13(7):e0200960. doi: 10.1371/journal.pone.0200960 (PMC6066198; doi:10.1371/journal.pone.0200960)
Supplement: S2 File — (ZIP) [file pone.0200960.s002.zip › Solomon BRUVs_R_habitat.percent.cover.and.mean.and.sd.of.relief.csv]

OpCode	mean.relief	sd.relief	fieldofview.Facing Up	fieldofview.Limited	fieldofview.Open	Biota: Consolidated	Biota: Crinoids	Biota: Hydrocoral	Biota: Macroalgae	Biota: Octocoral.Black	Biota: Stony.corals	Biota: Unconsolidated
G1	2.333333333	0.887625365	0	10	90	0.833333333	0	0	0	0	0.083333333	0.083333333
G12	3	0	0	35	65	0.933333333	0	0	0	0	0.066666667	0
G13	3.222222222	0.440958552	0	20	80	0.666666667	0	0	0	0	0.333333333	0
G14	3	0	0	30	70	0.571428571	0	0	0	0	0.428571429	0
G16	3	0	0	40	60	0.625	0	0	0.25	0	0.125	0
G17	3.636363636	0.504524979	0	25	75	0.818181818	0	0	0	0	0.181818182	0
G18	3.2	0.421637021	0	15	85	0.8	0	0	0.2	0	0	0
G19	3.25	0.5	0	10	90	0	0	0	0.5	0	0.5	0
G2	1.625	0.916125381	0	15	85	0.625	0	0	0.375	0	0	0
G20	3.363636364	0.504524979	0	10	90	0.909090909	0	0	0	0	0.090909091	0
G3	3	0	0	20	80	1	0	0	0	0	0	0
G4	3.333333333	0.516397779	0	10	90	0.5	0	0	0	0	0.5	0
G5	3.5	0.971825316	0	10	90	0	0	0	0	0	1	0
G6	2.857142857	0.377964473	0	10	90	0.428571429	0	0	0	0	0.571428571	0
G7	2.473684211	1.218761715	0	85	15	0.263157895	0	0	0.157894737	0	0.368421053	0.210526316
G8	4	0	0	10	90	0	0	0.5	0	0	0.5	0
G9	3.5	0.534522484	0	10	90	0.125	0	0	0	0	0.875	0
K1	3	0	0	50	50	0.222222222	0	0	0	0	0.777777778	0
K2	4.333333333	0.516397779	0	10	90	0	0	0	0	0	1	0
MB1	3.25	0.444261658	0	15	85	0.4	0	0	0	0	0.6	0
MB10	3.55	0.510417786	0	10	90	0	0	0	0	0.3	0.7	0
MB2	3.25	0.444261658	0	100	0	0.7	0	0	0	0	0.3	0
MB3	3.142857143	0.534522484	0	20	80	0.214285714	0	0	0	0	0.785714286	0
MB4	3.058823529	0.658652814	0	10	90	0.058823529	0	0	0	0	0.823529412	0.117647059
MB5	3.7	0.470162346	0	10	90	0.15	0	0	0	0.55	0.3	0
MB6	3	0	0	25	75	0	0	0	0	0	1	0
MB7	3.421052632	0.507257274	0	10	90	0	0	0	0	0	1	0
MB8	4	0	0	10	90	0	0	0	0	0	1	0
MB9	3.473684211	0.512989176	0	15	85	0	0	0	0	0.315789474	0.684210526	0
MM1	1.95	1.050062655	0	10	90	0.5	0	0	0	0	0	0.5
MM2	3	0	0	75	25	0.071428571	0	0	0.142857143	0	0.785714286	0
MM3	4	0	0	10	90	0	0	0	0	0	1	0
P1	3	0	0	10	90	0.5	0	0	0	0	0.5	0
P10	3.5	0.707106781	0	0	100	0.4	0	0	0	0.1	0.5	0
P11	1.444444444	0.881917104	0	0	100	0.333333333	0	0	0	0	0.222222222	0.444444444
P12	1.411764706	0.71228712	0	0	100	0.058823529	0	0	0	0	0.470588235	0.470588235
P13	0	0	0	0	100	0	0	0	0	0	0	1
P14	2.833333333	0.83484711	0	0	100	0.583333333	0	0	0	0	0.416666667	0
P15	2.857142857	0.534522484	0	0	100	0.214285714	0	0	0.571428571	0.071428571	0.071428571	0.071428571
P16	2.9375	0.680073525	0	0	100	0.5	0	0	0	0.3125	0.1875	0
P17	1.875	0.353553391	0	0	100	0.125	0	0	0	0	0	0.875
P18	2.5	0.534522484	0	0	95	0	0	0	0	0	0.5	0.5
P19	3.421052632	0.768533197	0	0	100	0.263157895	0.052631579	0	0	0.105263158	0.526315789	0.052631579
P2	3.111111111	0.600925213	0	0	100	0.222222222	0	0	0	0.111111111	0.555555556	0.111111111
P20	2.7	0.656946685	0	5	95	0.1	0	0	0	0	0.8	0.1
P3	3.5	0.755928946	0	0	100	0.5	0	0	0	0.125	0.375	0
P4	1.75	0.550119604	0	100	0	0.55	0	0	0	0	0	0.45
P5	2.909090909	0.831209415	0	0	100	0.272727273	0	0	0	0.181818182	0.545454545	0
P6	2.636363636	0.504524979	0	0	100	0.636363636	0	0	0	0	0.272727273	0.090909091
P7	1.4	1.046296728	0	100	0	0.4	0	0	0	0	0.15	0.45
P8	2	0.603022689	0	0	100	0.083333333	0	0	0	0	0.25	0.666666667
P9	3.5	0.707106781	0	0	100	0.5	0	0	0	0	0.5	0
Q1	1.214285714	0.974961256	0	0	100	0.428571429	0	0	0	0	0	0.571428571
Q2	1.529411765	1.280510009	0	0	100	0.294117647	0	0	0	0	0.058823529	0.647058824
Q3	3.333333333	0.487950036	0	0	100	0.666666667	0	0	0	0	0.333333333	0
Q4	3.357142857	1.081817762	0	0	100	0.142857143	0	0	0.285714286	0	0.214285714	0.357142857
Q5	3.714285714	0.487950036	0	0	100	0.428571429	0	0	0	0.285714286	0.285714286	0
SA1	3.3	0.483045892	0	0	100	0.4	0	0	0.1	0.1	0.4	0
SA2	3.5	0.547722558	0	0	100	0.5	0	0	0	0	0.5	0
SA3	2.333333333	0.5	0	0	100	0.888888889	0	0	0	0	0.111111111	0
SA4	3	0	0	0	100	0.8	0	0	0	0	0	0.2
SA5	3.333333333	0.723746864	0	0	100	0.6	0	0	0	0	0.4	0
V1	0	0	0	0	100	0	0	0	0	0	0	1
V10	3.666666667	0.577350269	0	0	100	0.666666667	0	0	0	0	0.333333333	0
V11	3.4	0.547722558	0	0	100	0	0	0	0	0.2	0.8	0
V12	3	0	0	0	100	0	0	0	0	0.166666667	0.333333333	0.5
V13	2.888888889	0.600925213	0	0	100	0.111111111	0	0	0	0.222222222	0.666666667	0
V14	3.4	0.632455532	0	0	100	0.533333333	0	0	0	0	0.466666667	0
V15	3	0	0	0	100	0.8	0	0	0	0	0.2	0
V16	3.444444444	0.615698763	0	0	100	0.333333333	0	0	0	0.555555556	0.111111111	0
V17	2.4	0.516397779	0	0	100	0.8	0	0	0	0.1	0.1	0
V18	2.916666667	0.514928651	0	0	100	0.583333333	0	0	0	0.25	0.083333333	0.083333333
V19	3.125	0.341565026	0	0	100	0.625	0	0	0	0	0.375	0
V2	2.6	1.0749677	0	0	100	0.8	0	0	0	0	0	0.2
V20	3.066666667	0.25819889	0	0	100	0	0	0	0	0	1	0
V3	2.2	1.207121724	0	0	100	0.6	0	0	0	0	0.066666667	0.333333333
V4	3	0	0	0	100	1	0	0	0	0	0	0
V5	1.9375	1.289379696	0	0	100	0.375	0	0	0	0	0	0.625
V6	3	0	0	0	100	1	0	0	0	0	0	0
V7	3	0	0	0	100	0	0	0	0	0	1	0
V8	4.333333333	0.577350269	0	0	100	0.333333333	0	0	0	0	0.666666667	0
V9	3	0	0	0	100	0.866666667	0	0	0	0	0.133333333	0
W1	3.125	0.353553391	0	0	100	0.25	0	0	0	0	0.75	0
W2	3.368421053	0.495594628	0	0	100	0.368421053	0	0	0	0.210526316	0.421052632	0
W3	3.0625	0.573730483	0	0	100	0	0	0	0	0	0.625	0.375
W4	2.461538462	1.126601424	0	0	100	0.769230769	0	0	0	0	0	0.230769231
W5	2	1.069044968	0	0	100	0.25	0	0	0	0	0.25	0.5
Z1	1.5	0.527046277	0	0	100	1	0	0	0	0	0	0
Z10	1.230769231	0.43852901	0	0	100	0.692307692	0	0	0.076923077	0.076923077	0.153846154	0
Z2	1	0	0	0	100	0	0	0	0.6	0	0.4	0
Z3	2.1	0.316227766	0	0	100	0.7	0	0	0.3	0	0	0
Z4	2.125	0.353553391	0	0	100	0.875	0	0	0.125	0	0	0
Z5	0.625	0.916125381	0	0	100	0.875	0	0	0	0	0.125	0
Z6	0.818181818	0.404519917	0	0	100	0.181818182	0	0	0.818181818	0	0	0
Z7	1.222222222	0.440958552	0	0	100	0.555555556	0	0	0	0	0.444444444	0
Z8	1.444444444	0.511309993	0	0	100	0.277777778	0	0	0	0	0.722222222	0
Z9	2	0.471404521	0	0	100	0.3	0	0	0	0	0.7	0
ZR1	0.7	0.483045892	0	0	100	0.7	0	0	0.1	0	0.2	0
ZR10	1.666666667	0.866025404	0	0	100	0.222222222	0	0	0.555555556	0	0.222222222	0
ZR2	1.15	0.366347549	0	0	100	0.25	0	0	0.75	0	0	0
ZR3	1.214285714	0.425815314	0	0	100	0.428571429	0	0	0.285714286	0	0.285714286	0
ZR4	1.55	1.276302225	0	80	20	0.5	0	0	0	0.2	0.2	0.1
ZR5	1.285714286	1.112697281	0	0	100	0.428571429	0	0	0.285714286	0	0.285714286	0
ZR6	2.222222222	0.732084498	0	0	100	0	0	0	0	0	0.277777778	0.722222222
ZR7	0.2	0.632455532	0	0	100	1	0	0	0	0	0	0
ZR8	2.466666667	0.743223353	0	0	100	0.866666667	0	0	0	0	0	0.133333333
ZR9	2	0.377964473	0	0	100	0.8	0	0	0	0	0.2	0
