# Supplementary material for: Drivers of reef shark abundance and biomass in the Solomon Islands
Source: PLoS One. 2018 Jul 30;13(7):e0200960. doi: 10.1371/journal.pone.0200960 (PMC6066198; doi:10.1371/journal.pone.0200960)
Supplement: S2 File — (ZIP) [file pone.0200960.s002.zip › Solomon DOVs_Length biomass and abundance.csv]

UniqueID	OpCode	Loaction	Family	Genus	Species	Genus_Species	Number	Code	Time..mins.	Transect	Period.time..mins.	Length..mm.	Precision..mm.	RMS..mm.	Range..mm.	Direction..deg.	Horz..Dir...deg.	Vert..Dir...deg.	Mid.X..mm.	Mid.Y..mm.	Mid.Z..mm.	OpCode.1	Tape.Reader	Stage	Activity	Comment	Abundance	a	b	c	Length..cm.	AdjLength	Biomass..g	Latitude	Longitude	Site	Status
1	BC2	Vangunu	Acanthuridae	Ctenochaetus	striatus	Ctenochaetus striatus	1	37437022	8.0077	1	0.1814	142.449	10.298	5.112	4045.901	18.384	20.015	1.186	-1133.832	-585.298	-3839.423	BC2	Wise	AD	Passing	NA	1	0.0254	3.027	1	14.2449	14.2449	78.87887992	-8.80791	158.20226	Biche	Closed/Open
2	BC2	Vangunu	Labridae	Halichoeres	hortulanus	Halichoeres hortulanus	1	37384112	8.0077	1	0.1814	164.758	11.697	6.275	3685.487	26.923	40.987	26.585	-1470.319	-789.271	-3286.036	BC2	Wise	AD	Passing	NA	1	0.0119	3.064	1	16.4758	16.4758	63.67437229	-8.80791	158.20226	Biche	Closed/Open
3	BC2	Vangunu	Caesionidae	Pterocaesio	tile	Pterocaesio tile	1	37346063	8.0077	1	0.1814	91.326	8.369	12.47	3228.71	7.787	30.827	1.13	-360.319	-248.064	-3198.938	BC2	Wise	AD	Passing	NA	1	0.0112	3	1	9.1326	9.1326	8.531027299	-8.80791	158.20226	Biche	Closed/Open
4	BC2	Vangunu	Caesionidae	Pterocaesio	tile	Pterocaesio tile	1	37346063	8.0077	1	0.1814	108.466	3.017	5.599	2965.029	11.524	5.616	12.74	-494.713	-325.788	-2905.257	BC2	Wise	AD	Passing	NA	1	0.0112	3	1	10.8466	10.8466	14.2921938	-8.80791	158.20226	Biche	Closed/Open
5	BC2	Vangunu	Caesionidae	Pterocaesio	tile	Pterocaesio tile	1	37346063	8.0077	1	0.1814	109.103	2.674	8.471	2918.158	12.7	1.669	10.499	-470.799	-435.801	-2846.765	BC2	Wise	AD	Passing	NA	1	0.0112	3	1	10.9103	10.9103	14.54548143	-8.80791	158.20226	Biche	Closed/Open
6	BC2	Vangunu	Acanthuridae	Ctenochaetus	striatus	Ctenochaetus striatus	1	37437022	8.288	1	0.4617	144.496	5.603	20.062	3037.202	17.869	19.798	23.52	887.432	-284.504	-2890.695	BC2	Wise	AD	Passing	NA	1	0.0254	3.027	1	14.4496	14.4496	82.3601822	-8.80791	158.20226	Biche	Closed/Open
7	BC2	Vangunu	Acanthuridae	Ctenochaetus	striatus	Ctenochaetus striatus	1	37437022	8.4025	1	0.5761	149.059	4.599	26.876	3677.507	13.967	5.653	32.975	780.671	-422.39	-3568.781	BC2	Wise	AD	Passing	NA	1	0.0254	3.027	1	14.9059	14.9059	90.48758511	-8.80791	158.20226	Biche	Closed/Open
8	BC2	Vangunu	Acanthuridae	Acanthurus	pyroferus	Acanthurus pyroferus	1	37437017	8.6314	1	0.805	141.745	32.001	8.638	5157.091	27.508	84.613	18.491	-2219.29	-864.998	-4574.07	BC2	Wise	AD	Passing	NA	1	0.0018	3	1.063	14.1745	15.0674935	6.157374141	-8.80791	158.20226	Biche	Closed/Open
9	BC2	Vangunu	Acanthuridae	Ctenochaetus	striatus	Ctenochaetus striatus	1	37437022	8.6519	1	0.8256	129.733	4.933	16.875	4102.49	11.403	4.101	31.389	759.768	-283.87	-4021.517	BC2	Wise	AD	Passing	NA	1	0.0254	3.027	1	12.9733	12.9733	59.43434243	-8.80791	158.20226	Biche	Closed/Open
10	BC2	Vangunu	Acanthuridae	Ctenochaetus	striatus	Ctenochaetus striatus	1	37437022	8.8189	1	0.9925	159.939	13.442	2.353	3632.709	23.639	58.022	30.534	-1110.933	-942.078	-3327.896	BC2	Wise	AD	Passing	NA	1	0.0254	3.027	1	15.9939	15.9939	111.9962841	-8.80791	158.20226	Biche	Closed/Open
11	BC2	Vangunu	Zanclidae	Zanclus	cornutus	Zanclus cornutus	1	37437001	8.9305	1	1.1042	124.858	9.149	17.812	3493.735	27.354	18.76	3.997	1592.282	204.395	-3103.07	BC2	Wise	AD	Passing	NA	1	0.0147	3.37	1	12.4858	12.4858	72.81829656	-8.80791	158.20226	Biche	Closed/Open
12	BC2	Vangunu	Zanclidae	Zanclus	cornutus	Zanclus cornutus	1	37437001	8.9305	1	1.1042	140.107	13.487	19.02	3920.214	16.145	50.861	41.09	1061.961	245.904	-3765.614	BC2	Wise	AD	Passing	NA	1	0.0147	3.37	1	14.0107	14.0107	107.3709944	-8.80791	158.20226	Biche	Closed/Open
13	BC2	Vangunu	Acanthuridae	Acanthurus	lineatus	Acanthurus lineatus	1	37437010	8.9622	1	1.1358	167.862	3.977	14.196	2683.293	24.517	12.117	6.265	845.668	-724.301	-2441.371	BC2	Wise	AD	Passing	NA	1	0.0192	3.072	1	16.7862	16.7862	111.2640799	-8.80791	158.20226	Biche	Closed/Open
14	BC2	Vangunu	Acanthuridae	Acanthurus	lineatus	Acanthurus lineatus	1	37437010	9.0186	1	1.1922	141.684	10.732	32.468	3915.151	28.27	35.134	41.135	1835.087	266.24	-3448.185	BC2	Wise	AD	Passing	NA	1	0.0192	3.072	1	14.1684	14.1684	66.09350063	-8.80791	158.20226	Biche	Closed/Open
15	BC2	Vangunu	Acanthuridae	Ctenochaetus	striatus	Ctenochaetus striatus	1	37437022	9.1191	1	1.2928	78.642	5.927	8.679	3082.302	16.71	32.462	47.017	409.195	-786.138	-2952.14	BC2	Wise	AD	Passing	NA	1	0.0254	3.027	1	7.8642	7.8642	13.06110855	-8.80791	158.20226	Biche	Closed/Open
16	BC2	Vangunu	Labridae	Labroides	dimidiatus	Labroides dimidiatus	1	37384028	9.2033	1	1.3769	93.154	4.448	19.287	2432.424	19.683	25.544	16.338	815.232	81.252	-2290.301	BC2	Wise	AD	Passing	NA	1	0.0059	3.231	1	9.3154	9.3154	7.986234978	-8.80791	158.20226	Biche	Closed/Open
17	BC2	Vangunu	Chaetodontidae	Chaetodon	bennetti	Chaetodon bennetti	1	37365035	9.43	1	1.6036	178.99	26.66	10.548	5184.566	9.96	47.243	25.638	-287.471	-849.402	-5106.428	BC2	Wise	AD	Passing	NA	1	0.0384	2.885	1	17.899	17.899	158.0309752	-8.80791	158.20226	Biche	Closed/Open
18	BC2	Vangunu	Chaetodontidae	Chaetodon	vagabundus	Chaetodon vagabundus	1	37365062	9.4486	1	1.6222	107.566	3.154	18.211	3614.781	15.384	6.461	3.75	-167.29	-944.22	-3485.269	BC2	Wise	AD	Passing	NA	1	0.0278	2.973	1	10.7566	10.7566	32.4499945	-8.80791	158.20226	Biche	Closed/Open
19	BC2	Vangunu	Acanthuridae	Ctenochaetus	striatus	Ctenochaetus striatus	1	37437022	9.4786	1	1.6522	165.373	6.102	13.891	2833.884	14.685	28.141	16.46	717.956	25.947	-2741.307	BC2	Wise	AD	Passing	NA	1	0.0254	3.027	1	16.5373	16.5373	123.9156261	-8.80791	158.20226	Biche	Closed/Open
20	BC2	Vangunu	Acanthuridae	Ctenochaetus	striatus	Ctenochaetus striatus	1	37437022	9.6052	1	1.7789	130.794	7.869	15.671	2443.272	12.78	69.169	20.552	444.788	-307.003	-2382.749	BC2	Wise	AD	Passing	NA	1	0.0254	3.027	1	13.0794	13.0794	60.91791816	-8.80791	158.20226	Biche	Closed/Open
21	BC2	Vangunu	Lutjanidae	Lutjanus	gibbus	Lutjanus gibbus	1	37346028	9.988	2	0.0294	201.747	14.123	7.071	5340.353	19.666	6.935	6.989	-1700.918	-580.55	-5028.837	BC2	Wise	AD	Passing	NA	1	0.0153	3.091	1	20.1747	20.1747	165.1391831	-8.80791	158.20226	Biche	Closed/Open
22	BC2	Vangunu	Labridae	Bodianus	diana	Bodianus diana	1	37384056	10.0463	2	0.0878	132.31	4.89	20.643	3983.429	10.533	6.724	12.529	570.182	-452.865	-3916.314	BC2	Wise	AD	Passing	NA	1	0.0145	3.053	1	13.231	13.231	38.5114989	-8.80791	158.20226	Biche	Closed/Open
23	BC2	Vangunu	Chaetodontidae	Chaetodon	rafflesii	Chaetodon rafflesii	1	37365052	10.0722	2	0.1136	77.761	8.648	8.063	2787.853	23.271	78.887	35.246	-822.888	-732.123	-2561.05	BC2	Wise	AD	Passing	NA	1	0.0296	2.9895	1	7.7761	7.7761	13.62147766	-8.80791	158.20226	Biche	Closed/Open
24	BC2	Vangunu	Labridae	Labroides	dimidiatus	Labroides dimidiatus	1	37384028	10.1177	2	0.1592	96.242	4.907	11.068	2345.642	16.545	37.36	10.323	-175.448	-644.52	-2248.522	BC2	Wise	AD	Passing	NA	1	0.0059	3.231	1	9.6242	9.6242	8.87366771	-8.80791	158.20226	Biche	Closed/Open
25	BC2	Vangunu	Scaridae	Scarus	niger	Scarus niger	1	37386021	10.1177	2	0.1592	141.593	3.853	16.717	2605.806	14.104	20.846	23.466	364.598	-519.869	-2527.257	BC2	Wise	AD	Passing	NA	1	0.0257	3.09	1	14.1593	14.1593	92.60879519	-8.80791	158.20226	Biche	Closed/Open
26	BC2	Vangunu	Labridae	Bodianus	diana	Bodianus diana	1	37384056	10.1344	2	0.1758	132.493	3.035	18.645	2583.913	16.834	8.662	29.631	706.208	-247.496	-2473.18	BC2	Wise	AD	Passing	NA	1	0.0145	3.053	1	13.2493	13.2493	38.67435053	-8.80791	158.20226	Biche	Closed/Open
27	BC2	Vangunu	Chaetodontidae	Chaetodon	bennetti	Chaetodon bennetti	1	37365035	10.173	2	0.2144	183.071	26.792	11.649	5129.236	17.839	52.634	28.477	-1424.207	-663.855	-4882.621	BC2	Wise	AD	Passing	NA	1	0.0384	2.885	1	18.3071	18.3071	168.6508899	-8.80791	158.20226	Biche	Closed/Open
28	BC2	Vangunu	Acanthuridae	Acanthurus	pyroferus	Acanthurus pyroferus	1	37437017	10.403	2	0.4444	122.912	7.632	15.072	3245.395	12.947	28.923	7.315	35.109	-726.281	-3162.89	BC2	Wise	AD	Passing	NA	1	0.0018	3	1.063	12.2912	13.0655456	4.014719016	-8.80791	158.20226	Biche	Closed/Open
29	BC2	Vangunu	Scaridae	Scarus	niger	Scarus niger	1	37386021	10.4055	2	0.4469	147.138	10.024	10.809	3782.349	29.944	7.427	0.131	1829.455	-466.484	-3277.445	BC2	Wise	AD	Passing	NA	1	0.0257	3.09	1	14.7138	14.7138	104.2804521	-8.80791	158.20226	Biche	Closed/Open
30	BC2	Vangunu	Scaridae	Scarus	niger	Scarus niger	1	37386021	10.4055	2	0.4469	210.516	22.544	25.828	4115.529	20.512	76.098	12.84	1382.939	-408.848	-3854.595	BC2	Wise	AD	Passing	NA	1	0.0257	3.09	1	21.0516	21.0516	315.4162844	-8.80791	158.20226	Biche	Closed/Open
31	BC2	Vangunu	Scaridae	Scarus	niger	Scarus niger	1	37386021	10.4055	2	0.4469	159.219	13.378	25.939	3863.002	30.889	33.651	3.501	1940.551	-408.862	-3315.098	BC2	Wise	AD	Passing	NA	1	0.0257	3.09	1	15.9219	15.9219	133.0752649	-8.80791	158.20226	Biche	Closed/Open
32	BC2	Vangunu	Acanthuridae	Acanthurus	pyroferus	Acanthurus pyroferus	1	37437017	10.4858	2	0.5272	86.759	2.948	13.069	2364.196	10.191	20.419	32.991	173.892	-380.455	-2326.894	BC2	Wise	AD	Passing	NA	1	0.0018	3	1.063	8.6759	9.2224817	1.411938926	-8.80791	158.20226	Biche	Closed/Open
33	BC2	Vangunu	Mullidae	Parupeneus	cyclostomus	Parupeneus cyclostomus	1	37355025	10.4858	2	0.5272	141.534	5.78	16.194	3026.348	20.658	15.199	6.04	1051.093	-187.466	-2831.756	BC2	Wise	AD	Passing	NA	1	0.0124	3	1	14.1534	14.1534	35.15637008	-8.80791	158.20226	Biche	Closed/Open
34	BC2	Vangunu	Scaridae	Scarus	spinus	Scarus spinus	1	37386031	10.5208	2	0.5622	184.35	5.743	6.454	3085.07	28.81	12.925	29.111	-1340.493	-642.936	-2703.214	BC2	Wise	AD	Passing	NA	1	0.018	3	1	18.435	18.435	112.7721683	-8.80791	158.20226	Biche	Closed/Open
35	BC2	Vangunu	Scaridae	Chlorurus	sordidus	Chlorurus sordidus	1	37386030	10.5638	2	0.6053	154.726	5.919	17.15	2169.237	21.687	64.722	11.836	674.64	-432.935	-2015.693	BC2	Wise	AD	Passing	NA	1	0.0319	2.927	1	15.4726	15.4726	96.74810271	-8.80791	158.20226	Biche	Closed/Open
36	BC2	Vangunu	Scaridae	Chlorurus	sordidus	Chlorurus sordidus	1	37386030	10.5638	2	0.6053	153.541	2.988	14.762	2086.671	10.611	26.351	21.743	10.183	-384.114	-2050.988	BC2	Wise	AD	Passing	NA	1	0.0319	2.927	1	15.3541	15.3541	94.59526514	-8.80791	158.20226	Biche	Closed/Open
37	BC2	Vangunu	Labridae	Gomphosus	varius	Gomphosus varius	1	37384106	10.5638	2	0.6053	163.309	6.485	7.86	3438.449	25.421	9.358	27.835	-1343.641	-610.984	-3105.52	BC2	Wise	AD	Passing	NA	1	0.0244	2.7027	1	16.3309	16.3309	46.32253053	-8.80791	158.20226	Biche	Closed/Open
38	BC2	Vangunu	Balistidae	Balistapus	undulatus	Balistapus undulatus	1	37465047	10.7719	2	0.8133	108.276	8.774	16.402	3200.225	8.417	38.184	26.927	-434.186	175.902	-3165.751	BC2	Wise	AD	Passing	NA	1	0.0058	3.554	1	10.8276	10.8276	27.55214685	-8.80791	158.20226	Biche	Closed/Open
39	BC2	Vangunu	Chaetodontidae	Chaetodon	bennetti	Chaetodon bennetti	1	37365035	10.8308	2	0.8722	139.373	6.33	6.99	3203.297	24.623	9.771	15.135	-1316.756	-217.731	-2912.019	BC2	Wise	AD	Passing	NA	1	0.0384	2.885	1	13.9373	13.9373	76.78680982	-8.80791	158.20226	Biche	Closed/Open
40	BC2	Vangunu	Acanthuridae	Ctenochaetus	striatus	Ctenochaetus striatus	1	37437022	10.9272	2	0.9686	142.663	6.872	19.754	2732.876	16.151	35.546	6.323	754.6	91.953	-2625.021	BC2	Wise	AD	Passing	NA	1	0.0254	3.027	1	14.2663	14.2663	79.23812316	-8.80791	158.20226	Biche	Closed/Open
41	BC2	Vangunu	Labridae	Halichoeres	hortulanus	Halichoeres hortulanus	1	37384112	10.9658	2	1.0072	83.841	1.16	2.055	1851.991	12.508	0.982	8.742	-25.658	-400.29	-1808.033	BC2	Wise	AD	Passing	NA	1	0.0119	3.064	1	8.3841	8.3841	8.035585439	-8.80791	158.20226	Biche	Closed/Open
42	BC2	Vangunu	Chaetodontidae	Heniochus	singularius	Heniochus singularius	1	37365077	11.2786	2	1.32	196.955	34.443	13.256	6322.929	18.532	39.476	26.613	-1979.74	-345.464	-5995.058	BC2	Wise	AD	Passing	NA	1	0.022	3.125	1	19.6955	19.6955	243.9605415	-8.80791	158.20226	Biche	Closed/Open
43	BC2	Vangunu	Chaetodontidae	Heniochus	singularius	Heniochus singularius	1	37365077	11.2786	2	1.32	234.348	30.507	17.988	6716.455	22.805	21.781	18.741	-2540.75	-567.305	-6191.407	BC2	Wise	AD	Passing	NA	1	0.022	3.125	1	23.4348	23.4348	419.9901371	-8.80791	158.20226	Biche	Closed/Open
44	BC2	Vangunu	Scaridae	Scarus	niger	Scarus niger	1	37386021	11.2786	2	1.32	229.661	9.687	14.204	3513.661	14.764	31.43	14.433	-657.009	-608.328	-3397.66	BC2	Wise	AD	Passing	NA	1	0.0257	3.09	1	22.9661	22.9661	412.7553684	-8.80791	158.20226	Biche	Closed/Open
45	BC2	Vangunu	Lethrinidae	Monotaxis	grandoculis	Monotaxis grandoculis	1	37351026	11.3072	2	1.3486	303.096	15.525	23.184	3522.423	3.04	56.304	11.965	186.677	-6.705	-3517.467	BC2	Wise	AD	Passing	NA	1	0.023	3.022	1	30.3096	30.3096	690.3402817	-8.80791	158.20226	Biche	Closed/Open
46	BC2	Vangunu	Acanthuridae	Acanthurus	lineatus	Acanthurus lineatus	1	37437010	11.3161	2	1.3575	172.726	5.997	13.94	3973.784	14.096	3.971	18.316	-963.707	-88.926	-3854.13	BC2	Wise	AD	Passing	NA	1	0.0192	3.072	1	17.2726	17.2726	121.4686295	-8.80791	158.20226	Biche	Closed/Open
47	BC2	Vangunu	Chaetodontidae	Chaetodon	lunulatus	Chaetodon lunulatus	1	37365059	11.5422	2	1.5836	137.309	16.242	6.144	3769.983	28.672	71.191	20.143	-1757.159	-429.3	-3307.697	BC2	Wise	AD	Passing	NA	1	0.0296	2.9895	1	13.7309	13.7309	74.54918231	-8.80791	158.20226	Biche	Closed/Open
48	BC2	Vangunu	Acanthuridae	Acanthurus	nigricauda	Acanthurus nigricauda	1	37437013	11.5725	2	1.6139	209.948	15.799	15.096	4695.834	13.262	26.068	0.203	-1044.599	-263.347	-4570.593	BC2	Wise	AD	Passing	NA	1	0.0168	3.168	1	20.9948	20.9948	259.2741862	-8.80791	158.20226	Biche	Closed/Open
49	BC2	Vangunu	Balistidae	Balistapus	undulatus	Balistapus undulatus	1	37465047	12.3894	3	0.2578	110.175	7.606	6.361	2797.358	16.206	45.101	25.414	-695.103	-355.463	-2686.204	BC2	Wise	AD	Passing	NA	1	0.0058	3.554	1	11.0175	11.0175	29.30833763	-8.80791	158.20226	Biche	Closed/Open
50	BC2	Vangunu	Scaridae	Scarus	niger	Scarus niger	1	37386021	12.4555	3	0.3239	200.119	9.645	3.63	4264.171	22.276	18.553	40.039	-1616.349	10.194	-3945.943	BC2	Wise	AD	Passing	NA	1	0.0257	3.09	1	20.0119	20.0119	269.720555	-8.80791	158.20226	Biche	Closed/Open
51	BC2	Vangunu	Acanthuridae	Zebrasoma	veliferum	Zebrasoma veliferum	1	37437037	12.5944	3	0.4628	129.228	17.242	8.576	5328.071	29.445	23.627	39.544	-2346.102	1164.486	-4639.841	BC2	Wise	AD	Passing	NA	1	0.0339	2.855	1	12.9228	12.9228	50.48040806	-8.80791	158.20226	Biche	Closed/Open
52	BC2	Vangunu	Acanthuridae	Ctenochaetus	striatus	Ctenochaetus striatus	1	37437022	12.6402	3	0.5086	254.658	11.328	25.865	3810.115	24.932	28.093	11.548	1443.137	704.932	-3455.055	BC2	Wise	AD	Passing	NA	1	0.0254	3.027	1	25.4658	25.4658	457.7902472	-8.80791	158.20226	Biche	Closed/Open
53	BC2	Vangunu	Acanthuridae	Ctenochaetus	striatus	Ctenochaetus striatus	1	37437022	12.7627	3	0.6311	141.689	6.134	6.757	2627.542	8.728	37.898	22.367	-248.513	-311.767	-2597.117	BC2	Wise	AD	Passing	NA	1	0.0254	3.027	1	14.1689	14.1689	77.61187898	-8.80791	158.20226	Biche	Closed/Open
54	BC2	Vangunu	Acanthuridae	Ctenochaetus	striatus	Ctenochaetus striatus	1	37437022	12.7627	3	0.6311	134.952	1.601	0.714	1904.11	12.381	11.108	20.553	-142.879	-382.437	-1859.829	BC2	Wise	AD	Passing	NA	1	0.0254	3.027	1	13.4952	13.4952	66.97096149	-8.80791	158.20226	Biche	Closed/Open
55	BC2	Vangunu	Acanthuridae	Ctenochaetus	striatus	Ctenochaetus striatus	1	37437022	12.9127	3	0.7811	103.86	2.224	13.695	1995.651	12.194	20.561	34.48	228.484	-354.212	-1950.628	BC2	Wise	AD	Passing	NA	1	0.0254	3.027	1	10.386	10.386	30.3125712	-8.80791	158.20226	Biche	Closed/Open
56	BC2	Vangunu	Acanthuridae	Ctenochaetus	striatus	Ctenochaetus striatus	1	37437022	13.3477	3	1.2161	87.669	2.717	11.113	2978.181	10.446	8.691	19.802	-28.999	-539.184	-2928.823	BC2	Wise	AD	Passing	NA	1	0.0254	3.027	1	8.7669	8.7669	18.14799782	-8.80791	158.20226	Biche	Closed/Open
57	BC2	Vangunu	Acanthuridae	Ctenochaetus	striatus	Ctenochaetus striatus	1	37437022	13.3477	3	1.2161	101.527	15.11	11.129	3471.401	13.63	59.067	8.405	-620.336	-533.22	-3373.646	BC2	Wise	AD	Passing	NA	1	0.0254	3.027	1	10.1527	10.1527	28.29802195	-8.80791	158.20226	Biche	Closed/Open
58	BC2	Vangunu	Acanthuridae	Ctenochaetus	striatus	Ctenochaetus striatus	1	37437022	13.4516	3	1.32	120.397	3.755	6.455	2537.968	15.037	21.803	24.687	-373.878	-542.019	-2451.064	BC2	Wise	AD	Passing	NA	1	0.0254	3.027	1	12.0397	12.0397	47.40862243	-8.80791	158.20226	Biche	Closed/Open
59	BC2	Vangunu	Labridae	Thalassoma	hardwicke	Thalassoma hardwicke	1	37384165	13.5091	3	1.3775	122.115	4.623	8.191	2513.397	3.46	27.229	7.891	-63.836	-137.579	-2508.817	BC2	Wise	AD	Passing	NA	1	0.0178	2.9777	1	12.2115	12.2115	30.6543488	-8.80791	158.20226	Biche	Closed/Open
60	BC2	Vangunu	Scaridae	Scarus	oviceps	Scarus oviceps	1	37386022	13.5299	3	1.3983	183.165	10.257	12.311	3048.265	24.91	59.063	21.382	-1146.559	-577.807	-2764.681	BC2	Wise	AD	Passing	NA	1	0.018	3	1	18.3165	18.3165	110.6114221	-8.80791	158.20226	Biche	Closed/Open
61	BC2	Vangunu	Labridae	Thalassoma	hardwicke	Thalassoma hardwicke	1	37384165	13.5299	3	1.3983	135.041	6.382	8.546	2454.577	11.021	44.802	10.991	-260.865	-390.068	-2409.304	BC2	Wise	AD	Passing	NA	1	0.0178	2.9777	1	13.5041	13.5041	41.36257373	-8.80791	158.20226	Biche	Closed/Open
62	BC2	Vangunu	Mullidae	Parupeneus	multifasciatus	Parupeneus multifasciatus	1	37355026	13.5658	3	1.4342	100.118	3.202	14.016	3143.895	6.535	9.864	3.037	-41.695	-355.345	-3123.471	BC2	Wise	AD	Passing	NA	1	0.0114	3.211	1	10.0118	10.0118	18.60156201	-8.80791	158.20226	Biche	Closed/Open
63	BC2	Vangunu	Labridae	Gomphosus	varius	Gomphosus varius	1	37384106	13.9372	3	1.8055	180.191	9.809	16.304	4032.676	13.867	19.627	7.325	-966.028	30.692	-3915.141	BC2	Wise	AD	Passing	NA	1	0.0244	2.7027	1	18.0191	18.0191	60.43098366	-8.80791	158.20226	Biche	Closed/Open
64	BC2	Vangunu	Labridae	Labroides	dimidiatus	Labroides dimidiatus	1	37384028	14.3588	4	0.0039	70.351	3.054	2.22	2220.577	25.289	21.071	31.876	-697.321	-643.102	-2007.766	BC2	Wise	AD	Passing	NA	1	0.0059	3.231	1	7.0351	7.0351	3.223905257	-8.80791	158.20226	Biche	Closed/Open
65	BC2	Vangunu	Chaetodontidae	Chaetodon	lunulatus	Chaetodon lunulatus	1	37365059	14.3697	4	0.0147	98.685	3.424	16.453	2378.324	15.587	22.323	23.033	365.926	-523.923	-2290.857	BC2	Wise	AD	Passing	NA	1	0.0296	2.9895	1	9.8685	9.8685	27.77189473	-8.80791	158.20226	Biche	Closed/Open
66	BC2	Vangunu	Chaetodontidae	Chaetodon	lunulatus	Chaetodon lunulatus	1	37365059	14.3697	4	0.0147	75.799	6.221	11.823	2872.879	13.559	42.167	45.059	424.013	-523.297	-2792.814	BC2	Wise	AD	Passing	NA	1	0.0296	2.9895	1	7.5799	7.5799	12.61960243	-8.80791	158.20226	Biche	Closed/Open
67	BC2	Vangunu	Chaetodontidae	Chaetodon	vagabundus	Chaetodon vagabundus	1	37365062	14.3994	4	0.0444	107.566	4.961	8.324	2350.904	19.989	38.834	23.036	-701.951	-391.294	-2209.277	BC2	Wise	AD	Passing	NA	1	0.0278	2.973	1	10.7566	10.7566	32.4499945	-8.80791	158.20226	Biche	Closed/Open
68	BC2	Vangunu	Labridae	Gomphosus	varius	Gomphosus varius	1	37384106	14.4944	4	0.1394	141.284	9.327	21.726	3127.504	11.247	39.856	14.947	484.583	-370.523	-3067.438	BC2	Wise	AD	Passing	NA	1	0.0244	2.7027	1	14.1284	14.1284	31.31454667	-8.80791	158.20226	Biche	Closed/Open
69	BC2	Vangunu	Chaetodontidae	Forcipiger	longirostris	Forcipiger longirostris	1	37365069	14.5216	4	0.1667	126.154	22.028	29.953	4708.665	23.197	41.859	2.004	1786.829	497.171	-4328.001	BC2	Wise	AD	Passing	NA	1	0.0271	3.061	1	12.6154	12.6154	63.50783818	-8.80791	158.20226	Biche	Closed/Open
70	BC2	Vangunu	Acanthuridae	Ctenochaetus	striatus	Ctenochaetus striatus	1	37437022	14.5833	4	0.2283	95.503	2.985	14.568	2623.633	1.743	13.99	10.659	75.539	-25.695	-2622.419	BC2	Wise	AD	Passing	NA	1	0.0254	3.027	1	9.5503	9.5503	23.51501274	-8.80791	158.20226	Biche	Closed/Open
71	BC2	Vangunu	Labridae	Halichoeres	hortulanus	Halichoeres hortulanus	1	37384112	14.6255	4	0.2706	139.711	6.286	13.508	2535.111	10.751	61.236	44.194	99.521	-462.305	-2490.614	BC2	Wise	AD	Passing	NA	1	0.0119	3.064	1	13.9711	13.9711	38.4178913	-8.80791	158.20226	Biche	Closed/Open
72	BC2	Vangunu	Acanthuridae	Ctenochaetus	striatus	Ctenochaetus striatus	1	37437022	14.6399	4	0.285	67.8	5.042	16.219	2248.564	15.99	43.459	13.215	99.035	-611.44	-2161.567	BC2	Wise	AD	Passing	NA	1	0.0254	3.027	1	6.78	6.78	8.336159199	-8.80791	158.20226	Biche	Closed/Open
73	BC2	Vangunu	Acanthuridae	Ctenochaetus	striatus	Ctenochaetus striatus	1	37437022	14.7627	4	0.4078	94.169	2.407	15.868	2471.092	12.198	9.571	6.753	325.958	-407.85	-2415.306	BC2	Wise	AD	Passing	NA	1	0.0254	3.027	1	9.4169	9.4169	22.53476883	-8.80791	158.20226	Biche	Closed/Open
74	BC2	Vangunu	Cirrhitidae	Paracirrhites	forsteri	Paracirrhites forsteri	1	37374010	14.7888	4	0.4339	89.28	2.526	12.697	2159.202	26.186	15.033	46.004	837.68	-454.039	-1937.6	BC2	Wise	AD	Passing	NA	1	0.02984	3	1	8.928	8.928	21.23544487	-8.80791	158.20226	Biche	Closed/Open
75	BC2	Vangunu	Chaetodontidae	Heniochus	varius	Heniochus varius	1	37365078	14.8636	4	0.5086	72.68	2.472	17.918	3478.295	6.201	1.778	40.85	-135.569	-350.394	-3457.945	BC2	Wise	AD	Passing	NA	1	0.025	3	1	7.268	7.268	9.598088821	-8.80791	158.20226	Biche	Closed/Open
76	BC2	Vangunu	Acanthuridae	Ctenochaetus	striatus	Ctenochaetus striatus	1	37437022	15.0447	4	0.6897	224.275	20.621	7.942	4004.292	17.186	72.514	20.37	-1051.947	-541.604	-3825.497	BC2	Wise	AD	Passing	NA	1	0.0254	3.027	1	22.4275	22.4275	311.6358383	-8.80791	158.20226	Biche	Closed/Open
77	BC2	Vangunu	Acanthuridae	Acanthurus	pyroferus	Acanthurus pyroferus	1	37437017	15.0638	4	0.7089	87.121	8.923	3.566	3652.988	28.822	20.178	16.143	-1478.667	-956.521	-3200.459	BC2	Wise	AD	Passing	NA	1	0.0018	3	1.063	8.7121	9.2609623	1.429686624	-8.80791	158.20226	Biche	Closed/Open
78	BC2	Vangunu	Mullidae	Parupeneus	multifasciatus	Parupeneus multifasciatus	1	37355026	15.0638	4	0.7089	156.169	6.543	5.318	3418.475	25.724	11.18	6.584	-1194.506	-880.145	-3079.687	BC2	Wise	AD	Passing	NA	1	0.0114	3.211	1	15.6169	15.6169	77.54215179	-8.80791	158.20226	Biche	Closed/Open
79	BC2	Vangunu	Acanthuridae	Acanthurus	nigricauda	Acanthurus nigricauda	1	37437013	15.1394	4	0.7844	181.663	5.715	2.11	3299.182	14.973	16.223	20.628	-790.874	-317.872	-3187.174	BC2	Wise	AD	Passing	NA	1	0.0168	3.168	1	18.1663	18.1663	163.932664	-8.80791	158.20226	Biche	Closed/Open
80	BC2	Vangunu	Acanthuridae	Ctenochaetus	striatus	Ctenochaetus striatus	1	37437022	15.1622	4	0.8072	122.3	3.52	20.247	3689.754	2.151	7.161	2.272	138.424	-3.222	-3687.155	BC2	Wise	AD	Passing	NA	1	0.0254	3.027	1	12.23	12.23	49.71341553	-8.80791	158.20226	Biche	Closed/Open
81	BC2	Vangunu	Labridae	Halichoeres	hortulanus	Halichoeres hortulanus	1	37384112	15.3588	4	1.0039	133.379	10.158	4.576	3124.227	30.214	69.98	29.68	-1365.394	-779.435	-2699.81	BC2	Wise	AD	Passing	NA	1	0.0119	3.064	1	13.3379	13.3379	33.32843566	-8.80791	158.20226	Biche	Closed/Open
82	BC2	Vangunu	Scaridae	Scarus	oviceps	Scarus oviceps	1	37386022	15.3588	4	1.0039	158.496	9.818	6.659	3602.643	29.36	34.44	31.983	-1578.724	-792.241	-3139.908	BC2	Wise	AD	Passing	NA	1	0.018	3	1	15.8496	15.8496	71.66835298	-8.80791	158.20226	Biche	Closed/Open
83	BC2	Vangunu	Acanthuridae	Ctenochaetus	striatus	Ctenochaetus striatus	1	37437022	15.4158	4	1.0608	169.7	10.989	10.683	2817.733	11.141	69.921	12.132	435.77	-326.39	-2764.632	BC2	Wise	AD	Passing	NA	1	0.0254	3.027	1	16.97	16.97	133.9925503	-8.80791	158.20226	Biche	Closed/Open
84	BC2	Vangunu	Scaridae	Scarus	niger	Scarus niger	1	37386021	15.556	4	1.2011	240.282	13.073	11.476	3347.866	22.304	68.947	26.199	-1122.18	-595.865	-3097.397	BC2	Wise	AD	Passing	NA	1	0.0257	3.09	1	24.0282	24.0282	474.6371737	-8.80791	158.20226	Biche	Closed/Open
85	BC2	Vangunu	Acanthuridae	Ctenochaetus	striatus	Ctenochaetus striatus	1	37437022	15.6016	4	1.2467	75.842	9.264	1.799	3081.447	28.995	45.235	14.056	-1386.608	-555.363	-2695.219	BC2	Wise	AD	Passing	NA	1	0.0254	3.027	1	7.5842	7.5842	11.70363076	-8.80791	158.20226	Biche	Closed/Open
86	BC2	Vangunu	Labridae	Thalassoma	jansenii	Thalassoma jansenii	1	37384166	15.7955	4	1.4405	87.437	2.332	9.641	2152.305	10.675	15.004	23.589	-371.582	-144.542	-2115.053	BC2	Wise	AD	Passing	NA	1	0.0112	3	1	8.7437	8.7437	7.486929916	-8.80791	158.20226	Biche	Closed/Open
87	BC2	Vangunu	Acanthuridae	Ctenochaetus	striatus	Ctenochaetus striatus	1	37437022	15.838	4	1.483	137.642	1.711	7.368	2039.986	17.431	12.513	57.513	-574.579	-208.034	-1946.31	BC2	Wise	AD	Passing	NA	1	0.0254	3.027	1	13.7642	13.7642	71.09399452	-8.80791	158.20226	Biche	Closed/Open
88	BC2	Vangunu	Acanthuridae	Acanthurus	nigricauda	Acanthurus nigricauda	1	37437013	15.9619	4	1.6069	161.815	10.393	13.454	4312.646	14.003	19.051	20.778	-1038.963	-97.288	-4184.496	BC2	Wise	AD	Passing	NA	1	0.0168	3.168	1	16.1815	16.1815	113.6267982	-8.80791	158.20226	Biche	Closed/Open
89	BC2	Vangunu	Acanthuridae	Acanthurus	pyroferus	Acanthurus pyroferus	1	37437017	15.9619	4	1.6069	150.997	2.251	13.139	3305.427	6.29	0.383	34.021	-100.238	-348.018	-3285.526	BC2	Wise	AD	Passing	NA	1	0.0018	3	1.063	15.0997	16.0509811	7.443501071	-8.80791	158.20226	Biche	Closed/Open
90	BC2	Vangunu	Acanthuridae	Ctenochaetus	striatus	Ctenochaetus striatus	1	37437022	15.9619	4	1.6069	111.751	3.921	13.772	3500.299	11.224	8.713	9.357	-370.29	-571.913	-3433.35	BC2	Wise	AD	Passing	NA	1	0.0254	3.027	1	11.1751	11.1751	37.83474046	-8.80791	158.20226	Biche	Closed/Open
91	BC2	Vangunu	Acanthuridae	Ctenochaetus	striatus	Ctenochaetus striatus	1	37437022	16.0338	4	1.6789	115.927	15.636	13.077	3855.158	12.132	45.467	8.999	-499.969	-637.522	-3769.064	BC2	Wise	AD	Passing	NA	1	0.0254	3.027	1	11.5927	11.5927	42.27858973	-8.80791	158.20226	Biche	Closed/Open
92	BC2	Vangunu	Scaridae	Scarus	niger	Scarus niger	1	37386021	16.2338	4	1.8789	393.299	35.589	14.869	5049.263	13.213	83.848	16.407	-1024.004	532.41	-4915.589	BC2	Wise	AD	Passing	NA	1	0.0257	3.09	1	39.3299	39.3299	2175.838744	-8.80791	158.20226	Biche	Closed/Open
93	BC2	Vangunu	Labridae	Labroides	dimidiatus	Labroides dimidiatus	1	37384028	16.7441	5	0.0661	62.772	1.829	5.88	1460.838	4.96	29.636	11.385	-113.307	-55.827	-1455.367	BC2	Wise	AD	Passing	NA	1	0.0059	3.231	1	6.2772	6.2772	2.230662406	-8.80791	158.20226	Biche	Closed/Open
94	BC2	Vangunu	Labridae	Halichoeres	hortulanus	Halichoeres hortulanus	1	37384112	16.9649	5	0.2869	127.703	2.239	9.088	2442.994	18.244	2.745	21.545	-460.186	-610.859	-2320.194	BC2	Wise	AD	Passing	NA	1	0.0119	3.064	1	12.7703	12.7703	29.17071883	-8.80791	158.20226	Biche	Closed/Open
95	BC2	Vangunu	Acanthuridae	Ctenochaetus	striatus	Ctenochaetus striatus	1	37437022	17.0222	5	0.3442	183.671	18.173	5.216	4374.105	22.34	43.809	18.858	-1389.144	-913.474	-4045.818	BC2	Wise	AD	Passing	NA	1	0.0254	3.027	1	18.3671	18.3671	170.2490057	-8.80791	158.20226	Biche	Closed/Open
96	BC2	Vangunu	Acanthuridae	Naso	lituratus	Naso lituratus	1	37437029	17.426	5	0.7481	135.025	15.832	16.504	3874.243	15.626	55.037	30.13	1043.568	5.899	-3731.044	BC2	Wise	AD	Passing	NA	1	0.0497	2.839	1	13.5025	13.5025	80.46411939	-8.80791	158.20226	Biche	Closed/Open
97	BC2	Vangunu	Acanthuridae	Naso	lituratus	Naso lituratus	1	37437029	17.4547	5	0.7767	161.977	15.058	12.285	3752.756	8.525	45.869	10.31	199.867	-519.138	-3711.297	BC2	Wise	AD	Passing	NA	1	0.0497	2.839	1	16.1977	16.1977	134.8945651	-8.80791	158.20226	Biche	Closed/Open
98	BC2	Vangunu	Acanthuridae	Naso	lituratus	Naso lituratus	1	37437029	17.4863	5	0.8083	157.104	2.617	14.139	3286.317	14.467	4.348	5.24	-248.406	-782.526	-3182.11	BC2	Wise	AD	Passing	NA	1	0.0497	2.839	1	15.7104	15.7104	123.6892541	-8.80791	158.20226	Biche	Closed/Open
99	BC2	Vangunu	Zanclidae	Zanclus	cornutus	Zanclus cornutus	1	37437001	17.4863	5	0.8083	150.155	19.439	7.442	4513	24.462	42.239	9.264	-1590.747	-980.724	-4107.903	BC2	Wise	AD	Passing	NA	1	0.0147	3.37	1	15.0155	15.0155	135.5989901	-8.80791	158.20226	Biche	Closed/Open
100	BC2	Vangunu	Lethrinidae	Lethrinus	olivaceus	Lethrinus olivaceus	1	37351004	17.5633	5	0.8853	500.399	35.953	13.165	6635.377	18.339	34.497	21.508	-1999.409	600.898	-6298.374	BC2	Wise	AD	Passing	NA	1	0.0294	2.851	1	50.0399	50.0399	2056.356846	-8.80791	158.20226	Biche	Closed/Open
101	BC2	Vangunu	Acanthuridae	Acanthurus	nigricauda	Acanthurus nigricauda	1	37437013	17.6163	5	0.9383	168.511	10.724	13.319	5268.32	15.606	6.63	18.686	1256.8	-655.189	-5074.089	BC2	Wise	AD	Passing	NA	1	0.0168	3.168	1	16.8511	16.8511	129.2015121	-8.80791	158.20226	Biche	Closed/Open
102	BC2	Vangunu	Acanthuridae	Acanthurus	nigricauda	Acanthurus nigricauda	1	37437013	17.983	5	1.305	170.539	14.716	7.356	5429.29	21.02	7.186	22.175	-1887.881	478.083	-5067.99	BC2	Wise	AD	Passing	NA	1	0.0168	3.168	1	17.0539	17.0539	134.1920543	-8.80791	158.20226	Biche	Closed/Open
103	BC2	Vangunu	Acanthuridae	Acanthurus	pyroferus	Acanthurus pyroferus	1	37437017	18.1605	5	1.4825	225.271	14.316	3.475	4559.806	23.871	24.008	17.939	-1609.08	-903.254	-4169.751	BC2	Wise	AD	Passing	NA	1	0.0018	3	1.063	22.5271	23.9463073	24.71656757	-8.80791	158.20226	Biche	Closed/Open
104	BC2	Vangunu	Acanthuridae	Acanthurus	pyroferus	Acanthurus pyroferus	1	37437017	18.1646	5	1.4867	214.015	12.031	7.531	4385.412	24.92	16.73	17.64	-1673.394	-783.621	-3977.125	BC2	Wise	AD	Passing	NA	1	0.0018	3	1.063	21.4015	22.7497945	21.19361004	-8.80791	158.20226	Biche	Closed/Open
105	BC2	Vangunu	Acanthuridae	Acanthurus	nigricauda	Acanthurus nigricauda	1	37437013	18.1888	5	1.5108	170.311	22.187	9.018	5081.527	22.205	33.483	1.828	-1759.087	-770.408	-4704.678	BC2	Wise	AD	Passing	NA	1	0.0168	3.168	1	17.0311	17.0311	133.6245181	-8.80791	158.20226	Biche	Closed/Open
106	BC2	Vangunu	Lutjanidae	Lutjanus	monostigma	Lutjanus monostigma	1	37346045	18.3535	5	1.6755	435.447	30.711	18.132	5830.747	9.962	36.717	0.552	-778.758	641.085	-5742.836	BC2	Wise	AD	Passing	NA	1	0.0184	2.97	1	43.5447	43.5447	1356.612057	-8.80791	158.20226	Biche	Closed/Open
107	BC2	Vangunu	Labridae	Labroides	dimidiatus	Labroides dimidiatus	1	37384028	19.0249	6	0.0064	101.36	3.241	7.3	2084.176	12.895	33.908	35.846	-36.293	-463.682	-2031.617	BC2	Wise	AD	Passing	NA	1	0.0059	3.231	1	10.136	10.136	10.49076122	-8.80791	158.20226	Biche	Closed/Open
108	BC2	Vangunu	Labridae	Halichoeres	hortulanus	Halichoeres hortulanus	1	37384112	19.3835	6	0.365	124.694	2.8	12.597	2810.111	6.787	8.842	2.861	-304.446	-132.652	-2790.419	BC2	Wise	AD	Passing	NA	1	0.0119	3.064	1	12.4694	12.4694	27.11550812	-8.80791	158.20226	Biche	Closed/Open
109	BC2	Vangunu	Labridae	Halichoeres	hortulanus	Halichoeres hortulanus	1	37384112	19.4152	6	0.3967	154.373	4.33	8.536	2426.233	12.632	29.199	18.866	-233.956	-476.219	-2367.507	BC2	Wise	AD	Passing	NA	1	0.0119	3.064	1	15.4373	15.4373	52.15903642	-8.80791	158.20226	Biche	Closed/Open
110	BC2	Vangunu	Acanthuridae	Ctenochaetus	striatus	Ctenochaetus striatus	1	37437022	19.4446	6	0.4261	76.597	2.018	4.418	1875.141	19.293	8.045	3.254	-596.035	-169.086	-1769.832	BC2	Wise	AD	Passing	NA	1	0.0254	3.027	1	7.6597	7.6597	12.05987247	-8.80791	158.20226	Biche	Closed/Open
111	BC2	Vangunu	Chaetodontidae	Chaetodon	ephippium	Chaetodon ephippium	1	37365037	19.4624	6	0.4439	115.666	3.737	11.215	2468.306	9.368	22.244	7.934	-54.519	-398.075	-2435.385	BC2	Wise	AD	Passing	NA	1	0.0225	3.061	1	11.5666	11.5666	40.42548301	-8.80791	158.20226	Biche	Closed/Open
112	BC2	Vangunu	Acanthuridae	Zebrasoma	veliferum	Zebrasoma veliferum	1	37437037	19.621	6	0.6025	213.924	19.614	4.25	4705.133	21.348	34.162	3.548	-1697.379	229.45	-4382.298	BC2	Wise	AD	Passing	NA	1	0.0339	2.855	1	21.3924	21.3924	212.8583056	-8.80791	158.20226	Biche	Closed/Open
113	BC2	Vangunu	Balistidae	Balistapus	undulatus	Balistapus undulatus	1	37465047	19.7158	6	0.6972	88.854	9.824	11.614	3338.255	10.788	35.057	4.202	-459.582	-423.355	-3279.253	BC2	Wise	AD	Passing	NA	1	0.0058	3.554	1	8.8854	8.8854	13.64664811	-8.80791	158.20226	Biche	Closed/Open
114	BC2	Vangunu	Acanthuridae	Ctenochaetus	striatus	Ctenochaetus striatus	1	37437022	19.7291	6	0.7106	164.691	12.004	16.552	2882.504	12.602	76.518	5.941	618.295	114.931	-2813.064	BC2	Wise	AD	Passing	NA	1	0.0254	3.027	1	16.4691	16.4691	122.3751967	-8.80791	158.20226	Biche	Closed/Open
115	BC2	Vangunu	Acanthuridae	Ctenochaetus	striatus	Ctenochaetus striatus	1	37437022	19.9221	6	0.9036	145.431	5.272	10.747	3553.28	14.628	15.136	17.826	-215.089	-871.191	-3438.105	BC2	Wise	AD	Passing	NA	1	0.0254	3.027	1	14.5431	14.5431	83.98397507	-8.80791	158.20226	Biche	Closed/Open
116	BC2	Vangunu	Chaetodontidae	Chaetodon	bennetti	Chaetodon bennetti	1	37365035	20.0877	6	1.0692	135.173	7.878	10.791	3384.505	4.758	26.147	7.735	185.667	210.573	-3372.842	BC2	Wise	AD	Passing	NA	1	0.0384	2.885	1	13.5173	13.5173	70.29893366	-8.80791	158.20226	Biche	Closed/Open
117	BC2	Vangunu	Chaetodontidae	Chaetodon	bennetti	Chaetodon bennetti	1	37365035	20.0877	6	1.0692	128.723	7.736	14.615	3338.633	2.657	26.088	2.32	136.248	-73.39	-3335.044	BC2	Wise	AD	Passing	NA	1	0.0384	2.885	1	12.8723	12.8723	61.05050001	-8.80791	158.20226	Biche	Closed/Open
118	BC2	Vangunu	Chaetodontidae	Chaetodon	melannotus	Chaetodon melannotus	1	37365043	20.1583	6	1.1397	147.646	9.59	16.101	4285.233	20.796	4.791	2.994	-1478.188	360.25	-4006.046	BC2	Wise	AD	Passing	NA	1	0.038	2.921	1	14.7646	14.7646	98.87355291	-8.80791	158.20226	Biche	Closed/Open
119	BC2	Vangunu	Scaridae	Scarus	spinus	Scarus spinus	1	37386031	20.3263	6	1.3078	269.711	30.674	7.703	4766.692	15.07	76.473	16.844	-1209.809	269.011	-4602.754	BC2	Wise	AD	Passing	NA	1	0.018	3	1	26.9711	26.9711	353.1575399	-8.80791	158.20226	Biche	Closed/Open
120	BC2	Vangunu	Mullidae	Parupeneus	multifasciatus	Parupeneus multifasciatus	1	37355026	20.4449	6	1.4264	189.911	13.503	9.239	3818.442	16.054	37.463	6.925	-963.084	-432.99	-3669.536	BC2	Wise	AD	Passing	NA	1	0.0114	3.211	1	18.9911	18.9911	145.3213048	-8.80791	158.20226	Biche	Closed/Open
121	BC2	Vangunu	Labridae	Halichoeres	hortulanus	Halichoeres hortulanus	1	37384112	20.4838	6	1.4653	135.534	2.49	13.01	2403.777	16.349	5.101	26.993	612.194	-288.18	-2306.58	BC2	Wise	AD	Passing	NA	1	0.0119	3.064	1	13.5534	13.5534	35.0060265	-8.80791	158.20226	Biche	Closed/Open
122	BC2	Vangunu	Balistidae	Balistapus	undulatus	Balistapus undulatus	1	37465047	20.5788	6	1.5603	162.593	1.665	11.696	2410.292	6.434	4.334	11.846	58.318	-263.706	-2395.113	BC2	Wise	AD	Passing	NA	1	0.0058	3.554	1	16.2593	16.2593	116.8648614	-8.80791	158.20226	Biche	Closed/Open
123	BC2	Vangunu	Labridae	Halichoeres	hortulanus	Halichoeres hortulanus	1	37384112	21.0002	6	1.9817	128.37	4.238	6.146	2729.911	26.327	1.469	31.127	1201.684	147.323	-2446.766	BC2	Wise	AD	Passing	NA	1	0.0119	3.064	1	12.837	12.837	29.64007182	-8.80791	158.20226	Biche	Closed/Open
124	K1	Vangunu	Labridae	Hemigymnus	fasciatus	Hemigymnus fasciatus	1	37384124	13.9261	1	0.3544	96.866	4.45	4.043	2814.097	20.239	12.448	22.313	-971.655	60.17	-2640.343	K1	Wise	AD	Passing	NA	1	0.0171	3	1	9.6866	9.6866	15.54211826	-8.78823	158.31793	Kicha	Closed
125	K1	Vangunu	Labridae	Hemigymnus	fasciatus	Hemigymnus fasciatus	1	37384124	13.9261	1	0.3544	123.031	4.454	1.349	2258.359	26.981	38.237	25.327	-951.203	-380.86	-2012.546	K1	Wise	AD	Passing	NA	1	0.0171	3	1	12.3031	12.3031	31.84489141	-8.78823	158.31793	Kicha	Closed
126	K1	Vangunu	Scaridae	Scarus	rubroviolaceus	Scarus rubroviolaceus	1	37386028	14.1708	1	0.5992	428.22	20.36	37.994	6618.864	21.227	7.729	35.051	2395.693	61.761	-6169.782	K1	Wise	AD	Passing	NA	1	0.0136	3.109	1	42.822	42.822	1608.390307	-8.78823	158.31793	Kicha	Closed
127	K1	Vangunu	Scaridae	Scarus	niger	Scarus niger	1	37386021	14.2519	1	0.6803	265.58	14.419	22.7	3999.291	6.147	36.198	8.575	379.767	-197.838	-3976.3	K1	Wise	AD	Passing	NA	1	0.0257	3.09	1	26.558	26.558	646.6909838	-8.78823	158.31793	Kicha	Closed
128	K1	Vangunu	Scaridae	Scarus	rubroviolaceus	Scarus rubroviolaceus	1	37386028	14.2752	1	0.7036	342.516	5.244	11.056	3811.148	6.833	11.487	14.596	-360.539	275.014	-3784.075	K1	Wise	AD	Passing	NA	1	0.0136	3.109	1	34.2516	34.2516	803.2703064	-8.78823	158.31793	Kicha	Closed
129	K1	Vangunu	Mullidae	Parupeneus	multifasciatus	Parupeneus multifasciatus	1	37355026	14.2758	1	0.7042	201.986	16.075	26.16	4340.686	16.761	37.464	25.223	1203.42	-344.52	-4156.277	K1	Wise	AD	Passing	NA	1	0.0114	3.211	1	20.1986	20.1986	177.1297238	-8.78823	158.31793	Kicha	Closed
130	K1	Vangunu	Balistidae	Balistoides	viridescens	Balistoides viridescens	1	37465048	14.3274	1	0.7558	339.782	14.236	7.042	4190.408	18.706	56.905	48.572	-1328.164	205.001	-3969.065	K1	Wise	AD	Passing	NA	1	0.0244	3.018	1	33.9782	33.9782	1019.888132	-8.78823	158.31793	Kicha	Closed
131	K1	Vangunu	Labridae	Halichoeres	hortulanus	Halichoeres hortulanus	1	37384112	14.3549	1	0.7833	78.526	4.744	3.046	2405.836	28.349	32.812	18	-962.759	-614.938	-2117.308	K1	Wise	AD	Passing	NA	1	0.0119	3.064	1	7.8526	7.8526	6.574583582	-8.78823	158.31793	Kicha	Closed
132	K1	Vangunu	Labridae	Halichoeres	hortulanus	Halichoeres hortulanus	1	37384112	14.3549	1	0.7833	163.961	3.445	4.179	2651.466	21.421	4.979	12.48	-810.654	-529.686	-2468.308	K1	Wise	AD	Passing	NA	1	0.0119	3.064	1	16.3961	16.3961	62.73530769	-8.78823	158.31793	Kicha	Closed
133	K1	Vangunu	Siganidae	Siganus	vulpinus	Siganus vulpinus	1	37438017	14.458	1	0.8864	213.35	7.465	16.904	3123.505	15.342	29.997	15.885	632.01	-532.512	-3012.188	K1	Wise	AD	Passing	NA	1	0.01616	3	1	21.335	21.335	156.9348144	-8.78823	158.31793	Kicha	Closed
134	K1	Vangunu	Chaetodontidae	Chaetodon	baronessa	Chaetodon baronessa	1	37365034	14.4844	1	0.9128	125.671	10.307	7.438	2959.502	22.546	69.405	25.738	-1096.053	-293.76	-2733.318	K1	Wise	AD	Passing	NA	1	0.0448	2.828	1	12.5671	12.5671	57.53270512	-8.78823	158.31793	Kicha	Closed
135	K1	Vangunu	Acanthuridae	Naso	vlamingii	Naso vlamingii	1	37437032	14.5249	1	0.9533	350.494	5.434	6.076	2562.306	18.642	29.064	7.463	-819.058	-2.218	-2427.87	K1	Wise	AD	Passing	NA	1	0.0497	2.839	1.087	35.0494	38.0986978	1529.537937	-8.78823	158.31793	Kicha	Closed
136	K1	Vangunu	Caesionidae	Pterocaesio	tile	Pterocaesio tile	1	37346063	14.5249	1	0.9533	138.104	2.446	9.018	2305.238	16.64	6.725	3.348	-560.387	348.894	-2208.701	K1	Wise	AD	Passing	NA	1	0.0112	3	1	13.8104	13.8104	29.50100392	-8.78823	158.31793	Kicha	Closed
137	K1	Vangunu	Caesionidae	Pterocaesio	tile	Pterocaesio tile	1	37346063	14.5249	1	0.9533	127.844	1.559	14.966	1997.773	8.814	4.363	9.279	292.76	-89.376	-1974.183	K1	Wise	AD	Passing	NA	1	0.0112	3	1	12.7844	12.7844	23.40232865	-8.78823	158.31793	Kicha	Closed
138	K1	Vangunu	Caesionidae	Pterocaesio	tile	Pterocaesio tile	1	37346063	14.5249	1	0.9533	140.362	3.041	11.169	2076.93	19.327	19.978	1.431	-680.576	96.416	-1959.887	K1	Wise	AD	Passing	NA	1	0.0112	3	1	14.0362	14.0362	30.97181568	-8.78823	158.31793	Kicha	Closed
139	K1	Vangunu	Caesionidae	Pterocaesio	tile	Pterocaesio tile	1	37346063	14.5249	1	0.9533	265.563	9.482	4.315	2713.427	16.568	60.937	0.244	-737.173	235.081	-2600.769	K1	Wise	AD	Passing	NA	1	0.0112	3	1	26.5563	26.5563	209.7590566	-8.78823	158.31793	Kicha	Closed
140	K1	Vangunu	Caesionidae	Pterocaesio	tile	Pterocaesio tile	1	37346063	14.5249	1	0.9533	121.844	1.48	10.136	1763.879	7.965	10.846	4.32	-186.522	157.966	-1746.862	K1	Wise	AD	Passing	NA	1	0.0112	3	1	12.1844	12.1844	20.25958134	-8.78823	158.31793	Kicha	Closed
141	K1	Vangunu	Caesionidae	Pterocaesio	tile	Pterocaesio tile	1	37346063	14.5249	1	0.9533	162.162	2.493	5.011	2525.983	7.045	9.667	9.351	-308.948	23.256	-2506.911	K1	Wise	AD	Passing	NA	1	0.0112	3	1	16.2162	16.2162	47.76010784	-8.78823	158.31793	Kicha	Closed
142	K1	Vangunu	Caesionidae	Pterocaesio	tile	Pterocaesio tile	1	37346063	14.5249	1	0.9533	175.304	10.334	11.032	3454.978	13.705	33.165	5.605	818.514	-6.928	-3356.614	K1	Wise	AD	Passing	NA	1	0.0112	3	1	17.5304	17.5304	60.33835972	-8.78823	158.31793	Kicha	Closed
143	K1	Vangunu	Caesionidae	Pterocaesio	tile	Pterocaesio tile	1	37346063	14.5249	1	0.9533	192.131	6.358	23.936	2798.131	11.858	30.209	4.653	-573.698	38.306	-2738.419	K1	Wise	AD	Passing	NA	1	0.0112	3	1	19.2131	19.2131	79.43471692	-8.78823	158.31793	Kicha	Closed
144	K1	Vangunu	Caesionidae	Pterocaesio	tile	Pterocaesio tile	1	37346063	14.5249	1	0.9533	120.759	2.199	6.878	1835.018	21.078	16.292	0.914	-584.905	305.637	-1712.239	K1	Wise	AD	Passing	NA	1	0.0112	3	1	12.0759	12.0759	19.72316222	-8.78823	158.31793	Kicha	Closed
145	K1	Vangunu	Caesionidae	Pterocaesio	tile	Pterocaesio tile	1	37346063	14.5249	1	0.9533	118.749	2.648	5.916	1667.04	16.009	35.19	5.052	-448.976	98.886	-1602.393	K1	Wise	AD	Passing	NA	1	0.0112	3	1	11.8749	11.8749	18.75460432	-8.78823	158.31793	Kicha	Closed
146	K1	Vangunu	Caesionidae	Pterocaesio	tile	Pterocaesio tile	1	37346063	14.5249	1	0.9533	164.959	3.451	11.589	3441.698	6.432	7.149	1.668	310.072	229.162	-3420.033	K1	Wise	AD	Passing	NA	1	0.0112	3	1	16.4959	16.4959	50.27430416	-8.78823	158.31793	Kicha	Closed
147	K1	Vangunu	Caesionidae	Pterocaesio	tile	Pterocaesio tile	1	37346063	14.5249	1	0.9533	169.588	2.274	2.185	2203.42	12.537	8.796	4.367	-470.982	83.315	-2150.882	K1	Wise	AD	Passing	NA	1	0.0112	3	1	16.9588	16.9588	54.62650031	-8.78823	158.31793	Kicha	Closed
148	K1	Vangunu	Caesionidae	Pterocaesio	tile	Pterocaesio tile	1	37346063	14.5249	1	0.9533	271.813	7.797	15.88	3634.418	7.345	21.473	2.43	-362.527	290.601	-3604.597	K1	Wise	AD	Passing	NA	1	0.0112	3	1	27.1813	27.1813	224.9203208	-8.78823	158.31793	Kicha	Closed
149	K1	Vangunu	Caesionidae	Pterocaesio	tile	Pterocaesio tile	1	37346063	14.5249	1	0.9533	113.778	2.331	5.891	1732.182	18.84	24.167	4.975	-543.891	130.635	-1639.381	K1	Wise	AD	Passing	NA	1	0.0112	3	1	11.3778	11.3778	16.49654169	-8.78823	158.31793	Kicha	Closed
150	K1	Vangunu	Caesionidae	Pterocaesio	tile	Pterocaesio tile	1	37346063	14.5249	1	0.9533	182.93	7.558	10.19	3409.83	10.62	24.235	0.807	-408.039	477.889	-3351.427	K1	Wise	AD	Passing	NA	1	0.0112	3	1	18.293	18.293	68.5603184	-8.78823	158.31793	Kicha	Closed
151	K1	Vangunu	Caesionidae	Pterocaesio	tile	Pterocaesio tile	1	37346063	14.5249	1	0.9533	183.687	3.955	18.298	2456.602	24.201	10.827	5.744	-1007.048	2.494	-2240.701	K1	Wise	AD	Passing	NA	1	0.0112	3	1	18.3687	18.3687	69.41499336	-8.78823	158.31793	Kicha	Closed
152	K1	Vangunu	Caesionidae	Pterocaesio	tile	Pterocaesio tile	1	37346063	14.5713	1	0.9997	125.003	3.229	7.245	2163.181	18.302	26.574	26.961	-514.734	443.252	-2053.759	K1	Wise	AD	Passing	NA	1	0.0112	3	1	12.5003	12.5003	21.87657504	-8.78823	158.31793	Kicha	Closed
153	K1	Vangunu	Caesionidae	Pterocaesio	tile	Pterocaesio tile	1	37346063	14.5713	1	0.9997	125.545	4.879	11.893	2791.49	25.971	17.78	29.121	-1136.957	449.043	-2509.603	K1	Wise	AD	Passing	NA	1	0.0112	3	1	12.5545	12.5545	22.16237432	-8.78823	158.31793	Kicha	Closed
154	K1	Vangunu	Caesionidae	Pterocaesio	tile	Pterocaesio tile	1	37346063	14.5713	1	0.9997	123.622	3.357	6.552	2405.258	20.767	16.248	27.452	-782.309	339.531	-2248.995	K1	Wise	AD	Passing	NA	1	0.0112	3	1	12.3622	12.3622	21.15949601	-8.78823	158.31793	Kicha	Closed
155	K1	Vangunu	Caesionidae	Pterocaesio	tile	Pterocaesio tile	1	37346063	14.5713	1	0.9997	195.174	7.576	17.699	3921.596	15.019	13.75	18.64	-985.681	247.306	-3787.637	K1	Wise	AD	Passing	NA	1	0.0112	3	1	19.5174	19.5174	83.26910779	-8.78823	158.31793	Kicha	Closed
156	K1	Vangunu	Caesionidae	Pterocaesio	tile	Pterocaesio tile	1	37346063	14.5713	1	0.9997	NA	6.179	43.513	3505.388	29.647	NA	NA	-1707.001	336.335	-3043.152	K1	Wise	AD	Passing	NA	1	0.0112	3	1	NA	NA	NA	-8.78823	158.31793	Kicha	Closed
157	K1	Vangunu	Caesionidae	Pterocaesio	tile	Pterocaesio tile	1	37346063	14.5713	1	0.9997	NA	5.555	22.619	3268.524	31.719	NA	NA	-1534.51	802.372	-2772.135	K1	Wise	AD	Passing	NA	1	0.0112	3	1	NA	NA	NA	-8.78823	158.31793	Kicha	Closed
158	K1	Vangunu	Caesionidae	Pterocaesio	tile	Pterocaesio tile	1	37346063	14.5713	1	0.9997	180.877	4.549	9.072	2700.451	26.191	10.355	16.37	1103.008	-451.645	-2423.186	K1	Wise	AD	Passing	NA	1	0.0112	3	1	18.0877	18.0877	66.27779653	-8.78823	158.31793	Kicha	Closed
159	K1	Vangunu	Caesionidae	Pterocaesio	tile	Pterocaesio tile	1	37346063	14.5713	1	0.9997	163.371	4.033	8.79	2186.527	0.308	33.785	20.526	-11.675	-1.433	-2186.495	K1	Wise	AD	Passing	NA	1	0.0112	3	1	16.3371	16.3371	48.83631933	-8.78823	158.31793	Kicha	Closed
160	K1	Vangunu	Caesionidae	Pterocaesio	tile	Pterocaesio tile	1	37346063	14.5713	1	0.9997	165.903	4.456	5.131	2412.635	3.392	29.22	14.432	86.62	-113.459	-2408.409	K1	Wise	AD	Passing	NA	1	0.0112	3	1	16.5903	16.5903	51.14235715	-8.78823	158.31793	Kicha	Closed
161	K1	Vangunu	Caesionidae	Pterocaesio	tile	Pterocaesio tile	1	37346063	14.5713	1	0.9997	123.383	3.776	2.908	2533.397	27.022	5.616	23.191	-1061.978	443.819	-2256.84	K1	Wise	AD	Passing	NA	1	0.0112	3	1	12.3383	12.3383	21.03700934	-8.78823	158.31793	Kicha	Closed
162	K1	Vangunu	Caesionidae	Pterocaesio	tile	Pterocaesio tile	1	37346063	14.5713	1	0.9997	124.846	1.696	17.858	2161.956	9.937	1.099	22.083	360.035	-97.839	-2129.52	K1	Wise	AD	Passing	NA	1	0.0112	3	1	12.4846	12.4846	21.79424957	-8.78823	158.31793	Kicha	Closed
163	K1	Vangunu	Caesionidae	Pterocaesio	tile	Pterocaesio tile	1	37346063	14.5713	1	0.9997	266.128	5.936	12.273	2282.711	16.941	51.822	17.158	599.738	-287.667	-2183.651	K1	Wise	AD	Passing	NA	1	0.0112	3	1	26.6128	26.6128	211.1007291	-8.78823	158.31793	Kicha	Closed
164	K1	Vangunu	Caesionidae	Pterocaesio	tile	Pterocaesio tile	1	37346063	14.5713	1	0.9997	125.504	8.639	16.793	2721.026	29.597	68.087	7.802	-1183.652	636.434	-2365.989	K1	Wise	AD	Passing	NA	1	0.0112	3	1	12.5504	12.5504	22.1406683	-8.78823	158.31793	Kicha	Closed
165	K1	Vangunu	Caesionidae	Pterocaesio	tile	Pterocaesio tile	1	37346063	14.5713	1	0.9997	NA	8.394	49.677	4047.66	31.61	NA	NA	-1905.831	967.822	-3437.249	K1	Wise	AD	Passing	NA	1	0.0112	3	1	NA	NA	NA	-8.78823	158.31793	Kicha	Closed
166	K1	Vangunu	Caesionidae	Pterocaesio	tile	Pterocaesio tile	1	37346063	14.5713	1	0.9997	160.233	4.221	5.954	1880.725	16.243	51.898	8.24	-526.043	-5.732	-1805.65	K1	Wise	AD	Passing	NA	1	0.0112	3	1	16.0233	16.0233	46.07590928	-8.78823	158.31793	Kicha	Closed
167	K1	Vangunu	Caesionidae	Pterocaesio	tile	Pterocaesio tile	1	37346063	14.5713	1	0.9997	NA	5.43	24.955	3222.309	30.967	NA	NA	-1443.707	843.986	-2754.391	K1	Wise	AD	Passing	NA	1	0.0112	3	1	NA	NA	NA	-8.78823	158.31793	Kicha	Closed
168	K1	Vangunu	Caesionidae	Pterocaesio	tile	Pterocaesio tile	1	37346063	14.5713	1	0.9997	121.056	3.182	9.48	2760.432	16.919	0.014	30.842	795.781	-110.097	-2640.946	K1	Wise	AD	Passing	NA	1	0.0112	3	1	12.1056	12.1056	19.86904446	-8.78823	158.31793	Kicha	Closed
169	K1	Vangunu	Caesionidae	Pterocaesio	tile	Pterocaesio tile	1	37346063	14.5713	1	0.9997	180.203	4.053	11.674	2406.295	29.441	18.877	21.326	1077.106	-488.6	-2095.559	K1	Wise	AD	Passing	NA	1	0.0112	3	1	18.0203	18.0203	65.53964325	-8.78823	158.31793	Kicha	Closed
170	K1	Vangunu	Caesionidae	Pterocaesio	tile	Pterocaesio tile	1	37346063	14.5713	1	0.9997	251.856	11.295	5.781	4616.175	27.075	7.65	32.853	-1888.546	920.881	-4110.285	K1	Wise	AD	Passing	NA	1	0.0112	3	1	25.1856	25.1856	178.9266074	-8.78823	158.31793	Kicha	Closed
171	K1	Vangunu	Caesionidae	Pterocaesio	tile	Pterocaesio tile	1	37346063	14.5713	1	0.9997	266.339	7.786	11.609	2850.142	7.713	41.218	20.562	-313.93	218.532	-2824.359	K1	Wise	AD	Passing	NA	1	0.0112	3	1	26.6339	26.6339	211.6032419	-8.78823	158.31793	Kicha	Closed
172	K1	Vangunu	Caesionidae	Pterocaesio	tile	Pterocaesio tile	1	37346063	14.5713	1	0.9997	154.757	5.26	7.255	2505.663	26.459	36.414	24.311	-976.386	541.328	-2243.208	K1	Wise	AD	Passing	NA	1	0.0112	3	1	15.4757	15.4757	41.51154805	-8.78823	158.31793	Kicha	Closed
173	K1	Vangunu	Caesionidae	Pterocaesio	tile	Pterocaesio tile	1	37346063	14.5713	1	0.9997	118.017	5.33	13.733	2423.283	10.931	36.2	15.862	457.41	-43.903	-2379.317	K1	Wise	AD	Passing	NA	1	0.0112	3	1	11.8017	11.8017	18.40991293	-8.78823	158.31793	Kicha	Closed
174	K1	Vangunu	Caesionidae	Pterocaesio	tile	Pterocaesio tile	1	37346063	14.5713	1	0.9997	120.388	4.268	19.092	2521.139	8.032	25.338	20.082	-345.983	66.182	-2496.409	K1	Wise	AD	Passing	NA	1	0.0112	3	1	12.0388	12.0388	19.54193757	-8.78823	158.31793	Kicha	Closed
175	K1	Vangunu	Caesionidae	Pterocaesio	tile	Pterocaesio tile	1	37346063	14.5713	1	0.9997	127.171	6.688	17.052	2382.811	15.077	58.22	23.358	619.652	14.613	-2300.784	K1	Wise	AD	Passing	NA	1	0.0112	3	1	12.7171	12.7171	23.03468522	-8.78823	158.31793	Kicha	Closed
176	K1	Vangunu	Caesionidae	Pterocaesio	tile	Pterocaesio tile	1	37346063	14.5713	1	0.9997	141.882	6.916	15.409	2492.588	21.455	53.966	19.831	906.645	-96.165	-2319.858	K1	Wise	AD	Passing	NA	1	0.0112	3	1	14.1882	14.1882	31.98894579	-8.78823	158.31793	Kicha	Closed
177	K1	Vangunu	Caesionidae	Pterocaesio	tile	Pterocaesio tile	1	37346063	14.5713	1	0.9997	153.31	2.778	12.539	2165.074	21.258	14.949	24.138	-719.367	314.174	-2017.759	K1	Wise	AD	Passing	NA	1	0.0112	3	1	15.331	15.331	40.35798491	-8.78823	158.31793	Kicha	Closed
178	K1	Vangunu	Caesionidae	Pterocaesio	tile	Pterocaesio tile	1	37346063	14.5713	1	0.9997	174.991	5.932	9.336	2753.959	16.09	31.028	21.094	-710.662	278.36	-2646.085	K1	Wise	AD	Passing	NA	1	0.0112	3	1	17.4991	17.4991	60.01573948	-8.78823	158.31793	Kicha	Closed
179	K1	Vangunu	Caesionidae	Pterocaesio	tile	Pterocaesio tile	1	37346063	14.5713	1	0.9997	179.293	8.665	16.29	2694.864	11.843	54.921	17.085	552.591	23.272	-2637.497	K1	Wise	AD	Passing	NA	1	0.0112	3	1	17.9293	17.9293	64.55175065	-8.78823	158.31793	Kicha	Closed
180	K1	Vangunu	Caesionidae	Pterocaesio	tile	Pterocaesio tile	1	37346063	14.5713	1	0.9997	262.852	4.197	11.222	2671.358	15.565	18.019	19.988	-707.395	115.841	-2573.388	K1	Wise	AD	Passing	NA	1	0.0112	3	1	26.2852	26.2852	203.4004363	-8.78823	158.31793	Kicha	Closed
181	K1	Vangunu	Caesionidae	Pterocaesio	tile	Pterocaesio tile	1	37346063	14.5713	1	0.9997	108.919	1.855	3.228	1459.724	4.847	31.873	19.746	-85.103	89.291	-1454.503	K1	Wise	AD	Passing	NA	1	0.0112	3	1	10.8919	10.8919	14.47201349	-8.78823	158.31793	Kicha	Closed
182	K1	Vangunu	Caesionidae	Pterocaesio	tile	Pterocaesio tile	1	37346063	14.5713	1	0.9997	108.074	2.31	4.277	1684.121	20.405	27.002	13.921	-575.099	118.471	-1578.445	K1	Wise	AD	Passing	NA	1	0.0112	3	1	10.8074	10.8074	14.13779565	-8.78823	158.31793	Kicha	Closed
183	K1	Vangunu	Caesionidae	Pterocaesio	tile	Pterocaesio tile	1	37346063	14.5713	1	0.9997	151.485	4.268	4.289	2060.515	3.427	40.793	15.874	113.746	47.213	-2056.831	K1	Wise	AD	Passing	NA	1	0.0112	3	1	15.1485	15.1485	38.93381101	-8.78823	158.31793	Kicha	Closed
184	K1	Vangunu	Caesionidae	Pterocaesio	tile	Pterocaesio tile	1	37346063	14.5713	1	0.9997	169.762	3.68	6.717	2293.628	26.275	15.901	15.995	994.005	-207.108	-2056.645	K1	Wise	AD	Passing	NA	1	0.0112	3	1	16.9762	16.9762	54.79481588	-8.78823	158.31793	Kicha	Closed
185	K1	Vangunu	Caesionidae	Pterocaesio	tile	Pterocaesio tile	1	37346063	14.5713	1	0.9997	274.821	23.314	2.133	4940.98	6.825	40.802	16.15	-511.13	288.953	-4905.969	K1	Wise	AD	Passing	NA	1	0.0112	3	1	27.4821	27.4821	232.470457	-8.78823	158.31793	Kicha	Closed
186	K1	Vangunu	Caesionidae	Pterocaesio	tile	Pterocaesio tile	1	37346063	14.5713	1	0.9997	117.682	2.82	11.03	1604.394	2.44	44.327	16.55	62.808	-26.861	-1602.939	K1	Wise	AD	Passing	NA	1	0.0112	3	1	11.7682	11.7682	18.25358382	-8.78823	158.31793	Kicha	Closed
187	K1	Vangunu	Caesionidae	Pterocaesio	tile	Pterocaesio tile	1	37346063	14.5713	1	0.9997	119.8	4.785	8.55	2415.226	4.72	32.7	19.289	198.328	-12.981	-2407.035	K1	Wise	AD	Passing	NA	1	0.0112	3	1	11.98	11.98	19.25699319	-8.78823	158.31793	Kicha	Closed
188	K1	Vangunu	Caesionidae	Pterocaesio	tile	Pterocaesio tile	1	37346063	14.5713	1	0.9997	164.123	3.709	6.734	2492.702	24.708	8.672	17.048	-977.506	360.756	-2264.487	K1	Wise	AD	Passing	NA	1	0.0112	3	1	16.4123	16.4123	49.51381198	-8.78823	158.31793	Kicha	Closed
189	K1	Vangunu	Caesionidae	Pterocaesio	tile	Pterocaesio tile	1	37346063	14.5713	1	0.9997	130.095	2.907	11.994	2375.33	20.216	1.738	20.314	800.694	-180.567	-2229.008	K1	Wise	AD	Passing	NA	1	0.0112	3	1	13.0095	13.0095	24.66038423	-8.78823	158.31793	Kicha	Closed
190	K1	Vangunu	Caesionidae	Pterocaesio	tile	Pterocaesio tile	1	37346063	14.5713	1	0.9997	193.261	4.342	5.61	3029.836	20.254	0.167	25.937	-1010.789	280.159	-2842.485	K1	Wise	AD	Passing	NA	1	0.0112	3	1	19.3261	19.3261	80.84453918	-8.78823	158.31793	Kicha	Closed
191	K1	Vangunu	Caesionidae	Pterocaesio	tile	Pterocaesio tile	1	37346063	14.5713	1	0.9997	209.189	10.315	10.846	3657.17	26.31	25.964	18.788	1594.034	-294.096	-3278.332	K1	Wise	AD	Passing	NA	1	0.0112	3	1	20.9189	20.9189	102.5261275	-8.78823	158.31793	Kicha	Closed
192	K1	Vangunu	Caesionidae	Pterocaesio	tile	Pterocaesio tile	1	37346063	14.5713	1	0.9997	64.296	1.08	18.159	1444.114	10.791	7.027	16.557	245.123	-114.102	-1418.577	K1	Wise	AD	Passing	NA	1	0.0112	3	1	6.4296	6.4296	2.976938678	-8.78823	158.31793	Kicha	Closed
193	K1	Vangunu	Caesionidae	Pterocaesio	tile	Pterocaesio tile	1	37346063	14.5713	1	0.9997	89.919	4.3	7.145	2235.629	24.555	34.888	23.217	922.231	-112.48	-2033.439	K1	Wise	AD	Passing	NA	1	0.0112	3	1	8.9919	8.9919	8.142774875	-8.78823	158.31793	Kicha	Closed
194	K1	Vangunu	Caesionidae	Pterocaesio	tile	Pterocaesio tile	1	37346063	14.5713	1	0.9997	96.692	2.724	7.079	2187.241	21.51	9.331	19.102	-765.831	238.105	-2034.903	K1	Wise	AD	Passing	NA	1	0.0112	3	1	9.6692	9.6692	10.12487459	-8.78823	158.31793	Kicha	Closed
195	K1	Vangunu	Caesionidae	Pterocaesio	tile	Pterocaesio tile	1	37346063	14.5713	1	0.9997	98.408	5.202	12.738	2303.898	20.359	42.685	20.706	800.26	-45.042	-2159.977	K1	Wise	AD	Passing	NA	1	0.0112	3	1	9.8408	9.8408	10.67355861	-8.78823	158.31793	Kicha	Closed
196	K1	Vangunu	Caesionidae	Pterocaesio	tile	Pterocaesio tile	1	37346063	14.5713	1	0.9997	99.099	3.796	7.388	2434.499	28.517	1.888	22.283	1140.954	-221.664	-2139.129	K1	Wise	AD	Passing	NA	1	0.0112	3	1	9.9099	9.9099	10.89998346	-8.78823	158.31793	Kicha	Closed
197	K1	Vangunu	Caesionidae	Pterocaesio	tile	Pterocaesio tile	1	37346063	14.5713	1	0.9997	108.06	1.664	12.778	1772.11	11.333	13.577	24.973	348.234	-1.064	-1737.558	K1	Wise	AD	Passing	NA	1	0.0112	3	1	10.806	10.806	14.13230209	-8.78823	158.31793	Kicha	Closed
198	K1	Vangunu	Caesionidae	Pterocaesio	tile	Pterocaesio tile	1	37346063	14.5713	1	0.9997	117.331	5.703	15.361	2644.742	27.719	30.871	16.061	-1119.992	508.84	-2341.231	K1	Wise	AD	Passing	NA	1	0.0112	3	1	11.7331	11.7331	18.09074029	-8.78823	158.31793	Kicha	Closed
199	K1	Vangunu	Caesionidae	Pterocaesio	tile	Pterocaesio tile	1	37346063	14.5713	1	0.9997	122.875	2.957	7.867	2123.44	16.304	22.291	21.441	-526.196	280.153	-2038.045	K1	Wise	AD	Passing	NA	1	0.0112	3	1	12.2875	12.2875	20.77823315	-8.78823	158.31793	Kicha	Closed
200	K1	Vangunu	Caesionidae	Pterocaesio	tile	Pterocaesio tile	1	37346063	14.5713	1	0.9997	131.304	2.828	15.62	2259.261	2.426	20.359	24.949	-43.673	85.069	-2257.236	K1	Wise	AD	Passing	NA	1	0.0112	3	1	13.1304	13.1304	25.35431561	-8.78823	158.31793	Kicha	Closed
201	K1	Vangunu	Caesionidae	Pterocaesio	tile	Pterocaesio tile	1	37346063	14.5713	1	0.9997	136.285	2.368	19.851	2378.919	4.183	12.821	20.902	153.467	-80.977	-2372.582	K1	Wise	AD	Passing	NA	1	0.0112	3	1	13.6285	13.6285	28.35059632	-8.78823	158.31793	Kicha	Closed
202	K1	Vangunu	Caesionidae	Pterocaesio	tile	Pterocaesio tile	1	37346063	14.5713	1	0.9997	162.301	8.402	16.82	3251.558	19.911	30.692	21.084	1099.162	-134.537	-3057.184	K1	Wise	AD	Passing	NA	1	0.0112	3	1	16.2301	16.2301	47.88302838	-8.78823	158.31793	Kicha	Closed
203	K1	Vangunu	Caesionidae	Pterocaesio	tile	Pterocaesio tile	1	37346063	14.5713	1	0.9997	162.394	4.549	8.561	1887.638	15.435	59.54	12.289	-497.751	68.027	-1819.558	K1	Wise	AD	Passing	NA	1	0.0112	3	1	16.2394	16.2394	47.96538784	-8.78823	158.31793	Kicha	Closed
204	K1	Vangunu	Caesionidae	Pterocaesio	tile	Pterocaesio tile	1	37346063	14.5713	1	0.9997	166.93	3.18	13.859	2409.766	25.859	8.767	31.255	-902.008	539.527	-2168.471	K1	Wise	AD	Passing	NA	1	0.0112	3	1	16.693	16.693	52.09801816	-8.78823	158.31793	Kicha	Closed
205	K1	Vangunu	Caesionidae	Pterocaesio	tile	Pterocaesio tile	1	37346063	14.5713	1	0.9997	195.5	3.833	8.556	2679.694	15.743	17.215	24.892	-597.138	414.752	-2579.18	K1	Wise	AD	Passing	NA	1	0.0112	3	1	19.55	19.55	83.6870594	-8.78823	158.31793	Kicha	Closed
206	K1	Vangunu	Caesionidae	Pterocaesio	tile	Pterocaesio tile	1	37346063	14.5713	1	0.9997	222.541	7.774	7.443	3441.297	26.438	17.438	23.873	1453.624	-484.321	-3081.386	K1	Wise	AD	Passing	NA	1	0.0112	3	1	22.2541	22.2541	123.4377874	-8.78823	158.31793	Kicha	Closed
207	K1	Vangunu	Caesionidae	Pterocaesio	tile	Pterocaesio tile	1	37346063	14.5713	1	0.9997	244.863	9.214	19.531	3861.152	26.436	12.028	18.776	-1619.141	577.325	-3457.395	K1	Wise	AD	Passing	NA	1	0.0112	3	1	24.4863	24.4863	164.4324474	-8.78823	158.31793	Kicha	Closed
208	K1	Vangunu	Caesionidae	Pterocaesio	tile	Pterocaesio tile	1	37346063	14.5713	1	0.9997	90.326	2.511	15.973	1750.374	9.871	32.544	26.419	-294.142	59.313	-1724.463	K1	Wise	AD	Passing	NA	1	0.0112	3	1	9.0326	9.0326	8.253845927	-8.78823	158.31793	Kicha	Closed
209	K1	Vangunu	Caesionidae	Pterocaesio	tile	Pterocaesio tile	1	37346063	14.5713	1	0.9997	91.111	5.681	19.381	2590.709	22.949	40.438	33.086	1009.3	-41.814	-2385.652	K1	Wise	AD	Passing	NA	1	0.0112	3	1	9.1111	9.1111	8.470917706	-8.78823	158.31793	Kicha	Closed
210	K1	Vangunu	Caesionidae	Pterocaesio	tile	Pterocaesio tile	1	37346063	14.5713	1	0.9997	93.363	2.488	16.319	2200.038	7.907	17.892	29.878	287.037	95.923	-2179.122	K1	Wise	AD	Passing	NA	1	0.0112	3	1	9.3363	9.3363	9.114700811	-8.78823	158.31793	Kicha	Closed
211	K1	Vangunu	Caesionidae	Pterocaesio	tile	Pterocaesio tile	1	37346063	14.5713	1	0.9997	101.649	1.8	14.774	1821.104	8.262	17.115	28.521	247.832	84.054	-1802.202	K1	Wise	AD	Passing	NA	1	0.0112	3	1	10.1649	10.1649	11.76325074	-8.78823	158.31793	Kicha	Closed
212	K1	Vangunu	Caesionidae	Pterocaesio	tile	Pterocaesio tile	1	37346063	14.5713	1	0.9997	107.199	2.601	8.243	2251.532	5.751	17.475	20.159	-121.333	190.214	-2240.2	K1	Wise	AD	Passing	NA	1	0.0112	3	1	10.7199	10.7199	13.79717666	-8.78823	158.31793	Kicha	Closed
213	K1	Vangunu	Caesionidae	Pterocaesio	tile	Pterocaesio tile	1	37346063	14.5713	1	0.9997	107.852	1.204	6.154	1557.904	4.547	11.322	18.221	-3.044	-123.459	-1553.002	K1	Wise	AD	Passing	NA	1	0.0112	3	1	10.7852	10.7852	14.05085111	-8.78823	158.31793	Kicha	Closed
214	K1	Vangunu	Caesionidae	Pterocaesio	tile	Pterocaesio tile	1	37346063	14.5713	1	0.9997	108.046	2.299	14.314	1764.563	2.851	25.848	13.63	-77.762	-40.689	-1762.379	K1	Wise	AD	Passing	NA	1	0.0112	3	1	10.8046	10.8046	14.12680996	-8.78823	158.31793	Kicha	Closed
215	K1	Vangunu	Caesionidae	Pterocaesio	tile	Pterocaesio tile	1	37346063	14.5713	1	0.9997	110.905	4.976	6.564	2361.939	19.996	37.648	19.13	-679.984	435.868	-2219.549	K1	Wise	AD	Passing	NA	1	0.0112	3	1	11.0905	11.0905	15.27817222	-8.78823	158.31793	Kicha	Closed
216	K1	Vangunu	Caesionidae	Pterocaesio	tile	Pterocaesio tile	1	37346063	14.5713	1	0.9997	114.026	2.916	4.284	2489.368	3.176	15.897	16.99	45.975	130.008	-2485.545	K1	Wise	AD	Passing	NA	1	0.0112	3	1	11.4026	11.4026	16.6046487	-8.78823	158.31793	Kicha	Closed
217	K1	Vangunu	Caesionidae	Pterocaesio	tile	Pterocaesio tile	1	37346063	14.5713	1	0.9997	113.939	1.562	1.478	2109.525	7.296	5.018	20.741	-225.635	144.408	-2092.446	K1	Wise	AD	Passing	NA	1	0.0112	3	1	11.3939	11.3939	16.56667045	-8.78823	158.31793	Kicha	Closed
218	K1	Vangunu	Caesionidae	Pterocaesio	tile	Pterocaesio tile	1	37346063	14.5713	1	0.9997	115.565	2.822	6.493	2382.482	22.554	8.446	33.463	-746.651	526.847	-2200.265	K1	Wise	AD	Passing	NA	1	0.0112	3	1	11.5565	11.5565	17.28609891	-8.78823	158.31793	Kicha	Closed
219	K1	Vangunu	Caesionidae	Pterocaesio	tile	Pterocaesio tile	1	37346063	14.5713	1	0.9997	117.377	1.541	13.822	1915.03	12.623	6.599	30.687	-324.065	264.828	-1868.74	K1	Wise	AD	Passing	NA	1	0.0112	3	1	11.7377	11.7377	18.11202624	-8.78823	158.31793	Kicha	Closed
220	K1	Vangunu	Caesionidae	Pterocaesio	tile	Pterocaesio tile	1	37346063	14.5713	1	0.9997	125.496	2.806	8.673	2061.033	20.949	18.842	21.906	-717.554	167.672	-1924.802	K1	Wise	AD	Passing	NA	1	0.0112	3	1	12.5496	12.5496	22.13643463	-8.78823	158.31793	Kicha	Closed
221	K1	Vangunu	Caesionidae	Pterocaesio	tile	Pterocaesio tile	1	37346063	14.5713	1	0.9997	129.39	3.541	14.354	2668.203	6.854	17.554	24.099	305.785	88.762	-2649.136	K1	Wise	AD	Passing	NA	1	0.0112	3	1	12.939	12.939	24.26164039	-8.78823	158.31793	Kicha	Closed
222	K1	Vangunu	Caesionidae	Pterocaesio	tile	Pterocaesio tile	1	37346063	14.5713	1	0.9997	150.921	9.762	12.167	2955.696	10.45	50.737	18.682	-517.056	141.629	-2906.67	K1	Wise	AD	Passing	NA	1	0.0112	3	1	15.0921	15.0921	38.50055988	-8.78823	158.31793	Kicha	Closed
223	K1	Vangunu	Caesionidae	Pterocaesio	tile	Pterocaesio tile	1	37346063	14.5713	1	0.9997	205.616	13.594	13.656	3614.531	16.021	47.244	16.411	-811.206	580.638	-3474.138	K1	Wise	AD	Passing	NA	1	0.0112	3	1	20.5616	20.5616	97.36183295	-8.78823	158.31793	Kicha	Closed
224	K1	Vangunu	Caesionidae	Pterocaesio	tile	Pterocaesio tile	1	37346063	14.5713	1	0.9997	99.549	2.062	3.4	1610.65	9.822	30.736	26.862	-206.265	181.522	-1587.04	K1	Wise	AD	Passing	NA	1	0.0112	3	1	9.9549	9.9549	11.0491464	-8.78823	158.31793	Kicha	Closed
225	K1	Vangunu	Caesionidae	Pterocaesio	tile	Pterocaesio tile	1	37346063	14.5713	1	0.9997	114.552	1.505	6.871	1558.435	19.698	6.976	2.726	-525.056	15.464	-1467.241	K1	Wise	AD	Passing	NA	1	0.0112	3	1	11.4552	11.4552	16.83550123	-8.78823	158.31793	Kicha	Closed
226	K1	Vangunu	Caesionidae	Pterocaesio	tile	Pterocaesio tile	1	37346063	14.5713	1	0.9997	129.152	1.406	14.129	2036.218	2.754	5.791	25.847	35.87	91.016	-2033.866	K1	Wise	AD	Passing	NA	1	0.0112	3	1	12.9152	12.9152	24.1280059	-8.78823	158.31793	Kicha	Closed
227	K1	Vangunu	Caesionidae	Pterocaesio	tile	Pterocaesio tile	1	37346063	14.5713	1	0.9997	140.531	2.593	14.737	1900.933	17.242	25.772	26.319	526.233	-201.416	-1815.504	K1	Wise	AD	Passing	NA	1	0.0112	3	1	14.0531	14.0531	31.08382338	-8.78823	158.31793	Kicha	Closed
228	K1	Vangunu	Caesionidae	Pterocaesio	tile	Pterocaesio tile	1	37346063	14.5713	1	0.9997	144.965	3.734	15.314	2222.767	9.452	29.013	20.469	-354.074	88.721	-2192.591	K1	Wise	AD	Passing	NA	1	0.0112	3	1	14.4965	14.4965	34.11988057	-8.78823	158.31793	Kicha	Closed
229	K1	Vangunu	Caesionidae	Pterocaesio	tile	Pterocaesio tile	1	37346063	14.5713	1	0.9997	83.976	2.552	7.42	2401.581	10.579	12.842	23.475	-354.777	261.791	-2360.76	K1	Wise	AD	Passing	NA	1	0.0112	3	1	8.3976	8.3976	6.632596467	-8.78823	158.31793	Kicha	Closed
230	K1	Vangunu	Caesionidae	Pterocaesio	tile	Pterocaesio tile	1	37346063	14.5713	1	0.9997	87.454	4.534	12.303	2300.651	15.742	33.508	18.139	601.141	-168.033	-2214.359	K1	Wise	AD	Passing	NA	1	0.0112	3	1	8.7454	8.7454	7.49129772	-8.78823	158.31793	Kicha	Closed
231	K1	Vangunu	Caesionidae	Pterocaesio	tile	Pterocaesio tile	1	37346063	14.5713	1	0.9997	87.223	1.395	9.623	1599.483	15.464	13.132	33.247	-360.07	228.564	-1541.575	K1	Wise	AD	Passing	NA	1	0.0112	3	1	8.7223	8.7223	7.432092095	-8.78823	158.31793	Kicha	Closed
232	K1	Vangunu	Caesionidae	Pterocaesio	tile	Pterocaesio tile	1	37346063	14.5713	1	0.9997	93.157	1.815	2.278	1706.634	23.111	9.926	15.756	616.396	-262.313	-1569.665	K1	Wise	AD	Passing	NA	1	0.0112	3	1	9.3157	9.3157	9.054500671	-8.78823	158.31793	Kicha	Closed
233	K1	Vangunu	Caesionidae	Pterocaesio	tile	Pterocaesio tile	1	37346063	14.5713	1	0.9997	95.789	1.319	5.118	1724.867	6.239	9.321	22.444	-153.984	-106.92	-1714.649	K1	Wise	AD	Passing	NA	1	0.0112	3	1	9.5789	9.5789	9.843848948	-8.78823	158.31793	Kicha	Closed
234	K1	Vangunu	Caesionidae	Pterocaesio	tile	Pterocaesio tile	1	37346063	14.5713	1	0.9997	82.326	1.83	1.413	1891.904	21.58	2.126	25.63	-590.071	368.794	-1759.291	K1	Wise	AD	Passing	NA	1	0.0112	3	1	8.2326	8.2326	6.249266806	-8.78823	158.31793	Kicha	Closed
235	K1	Vangunu	Caesionidae	Pterocaesio	tile	Pterocaesio tile	1	37346063	14.5713	1	0.9997	83.203	1.324	8.18	1367.456	1.413	21.744	19.138	27.603	19.384	-1367.04	K1	Wise	AD	Passing	NA	1	0.0112	3	1	8.3203	8.3203	6.451117909	-8.78823	158.31793	Kicha	Closed
236	K1	Vangunu	Caesionidae	Pterocaesio	tile	Pterocaesio tile	1	37346063	14.5713	1	0.9997	96.623	2.01	2.308	1808.063	22.841	10.388	24.27	691.341	-121.036	-1666.28	K1	Wise	AD	Passing	NA	1	0.0112	3	1	9.6623	9.6623	10.10321454	-8.78823	158.31793	Kicha	Closed
237	K1	Vangunu	Caesionidae	Pterocaesio	tile	Pterocaesio tile	1	37346063	14.5713	1	0.9997	107.947	4.645	10.473	2577.328	11.548	28.366	26.915	-458.285	237.058	-2525.153	K1	Wise	AD	Passing	NA	1	0.0112	3	1	10.7947	10.7947	14.08801334	-8.78823	158.31793	Kicha	Closed
238	K1	Vangunu	Caesionidae	Pterocaesio	tile	Pterocaesio tile	1	37346063	14.5713	1	0.9997	111.62	4.852	9.299	2630.691	24.845	21.493	23.607	1087.508	-197.758	-2387.207	K1	Wise	AD	Passing	NA	1	0.0112	3	1	11.162	11.162	15.5755746	-8.78823	158.31793	Kicha	Closed
239	K1	Vangunu	Caesionidae	Pterocaesio	tile	Pterocaesio tile	1	37346063	14.5713	1	0.9997	135.729	4.209	5.087	2803.252	21.248	7.402	12.542	934.634	-398.154	-2612.691	K1	Wise	AD	Passing	NA	1	0.0112	3	1	13.5729	13.5729	28.0050254	-8.78823	158.31793	Kicha	Closed
240	K1	Vangunu	Caesionidae	Pterocaesio	tile	Pterocaesio tile	1	37346063	14.5713	1	0.9997	146.08	2.871	10.212	2203.489	16.549	19.109	26.969	557.759	-287.783	-2112.214	K1	Wise	AD	Passing	NA	1	0.0112	3	1	14.608	14.608	34.91325201	-8.78823	158.31793	Kicha	Closed
241	K1	Vangunu	Caesionidae	Pterocaesio	tile	Pterocaesio tile	1	37346063	14.5713	1	0.9997	184.334	18.553	8.107	5346.962	17.233	24.327	20.242	-1414.734	712.535	-5106.939	K1	Wise	AD	Passing	NA	1	0.0112	3	1	18.4334	18.4334	70.15108048	-8.78823	158.31793	Kicha	Closed
242	K1	Vangunu	Caesionidae	Pterocaesio	tile	Pterocaesio tile	1	37346063	14.5713	1	0.9997	219.004	7.784	19.711	3017.411	22.974	37.56	24.022	-1047.168	539.017	-2778.069	K1	Wise	AD	Passing	NA	1	0.0112	3	1	21.9004	21.9004	117.6451869	-8.78823	158.31793	Kicha	Closed
243	K1	Vangunu	Caesionidae	Pterocaesio	tile	Pterocaesio tile	1	37346063	14.5713	1	0.9997	80.088	3.436	5.685	2101.098	19.221	28.104	18.032	-649.47	237.983	-1983.977	K1	Wise	AD	Passing	NA	1	0.0112	3	1	8.0088	8.0088	5.753344344	-8.78823	158.31793	Kicha	Closed
244	K1	Vangunu	Caesionidae	Pterocaesio	tile	Pterocaesio tile	1	37346063	14.5713	1	0.9997	112.578	1.714	2.001	2014.968	12.692	5.991	17.758	370.603	-242.155	-1965.735	K1	Wise	AD	Passing	NA	1	0.0112	3	1	11.2578	11.2578	15.9800675	-8.78823	158.31793	Kicha	Closed
245	K1	Vangunu	Caesionidae	Pterocaesio	tile	Pterocaesio tile	1	37346063	14.5713	1	0.9997	97.741	2.251	14.931	1787.231	17.587	22.794	21.137	-515.723	160.153	-1703.695	K1	Wise	AD	Passing	NA	1	0.0112	3	1	9.7741	9.7741	10.45799324	-8.78823	158.31793	Kicha	Closed
246	K1	Vangunu	Caesionidae	Pterocaesio	tile	Pterocaesio tile	1	37346063	14.5713	1	0.9997	193.136	4.786	13.343	2875.226	21.746	17.689	30.522	-974.288	430.713	-2670.613	K1	Wise	AD	Passing	NA	1	0.0112	3	1	19.3136	19.3136	80.6877714	-8.78823	158.31793	Kicha	Closed
247	K1	Vangunu	Caesionidae	Pterocaesio	tile	Pterocaesio tile	1	37346063	14.5713	1	0.9997	205.162	3.827	3.414	2099.922	24.508	34.63	18.548	773.056	-401.49	-1910.724	K1	Wise	AD	Passing	NA	1	0.0112	3	1	20.5162	20.5162	96.7183313	-8.78823	158.31793	Kicha	Closed
248	K1	Vangunu	Caesionidae	Pterocaesio	tile	Pterocaesio tile	1	37346063	14.5713	1	0.9997	101.11	4.814	17.472	2604.074	28.504	20.718	24.838	1203.064	-311.454	-2288.413	K1	Wise	AD	Passing	NA	1	0.0112	3	1	10.111	10.111	11.57711517	-8.78823	158.31793	Kicha	Closed
249	K1	Vangunu	Caesionidae	Pterocaesio	tile	Pterocaesio tile	1	37346063	14.5713	1	0.9997	104.53	1.56	3.435	1303.347	2.059	31.631	13.638	-13.726	-44.778	-1302.505	K1	Wise	AD	Passing	NA	1	0.0112	3	1	10.453	10.453	12.79207137	-8.78823	158.31793	Kicha	Closed
250	K1	Vangunu	Caesionidae	Pterocaesio	tile	Pterocaesio tile	1	37346063	14.5713	1	0.9997	111.738	2.09	9.204	1763.531	26.995	15.722	22.957	719.213	-351.428	-1571.391	K1	Wise	AD	Passing	NA	1	0.0112	3	1	11.1738	11.1738	15.62502438	-8.78823	158.31793	Kicha	Closed
251	K1	Vangunu	Caesionidae	Pterocaesio	tile	Pterocaesio tile	1	37346063	14.5713	1	0.9997	111.755	3.226	4.624	2016.992	15.357	29.148	18.946	518.39	-128.832	-1944.976	K1	Wise	AD	Passing	NA	1	0.0112	3	1	11.1755	11.1755	15.63215711	-8.78823	158.31793	Kicha	Closed
252	K1	Vangunu	Caesionidae	Pterocaesio	tile	Pterocaesio tile	1	37346063	14.5713	1	0.9997	76.409	2.363	1.351	2053.722	15.56	14.867	19.581	510.057	-208.146	-1978.457	K1	Wise	AD	Passing	NA	1	0.0112	3	1	7.6409	7.6409	4.996335237	-8.78823	158.31793	Kicha	Closed
253	K1	Vangunu	Caesionidae	Pterocaesio	tile	Pterocaesio tile	1	37346063	14.5713	1	0.9997	202.992	3.437	17.323	2351.119	24.954	10.717	19.597	-952.557	276.64	-2131.635	K1	Wise	AD	Passing	NA	1	0.0112	3	1	20.2992	20.2992	93.68170586	-8.78823	158.31793	Kicha	Closed
254	K1	Vangunu	Caesionidae	Pterocaesio	tile	Pterocaesio tile	1	37346063	14.5713	1	0.9997	103.364	1.62	9.697	1661.351	21.8	9.105	20.554	543.006	-292.925	-1542.539	K1	Wise	AD	Passing	NA	1	0.0112	3	1	10.3364	10.3364	12.3687538	-8.78823	158.31793	Kicha	Closed
255	K1	Vangunu	Caesionidae	Pterocaesio	tile	Pterocaesio tile	1	37346063	14.5713	1	0.9997	143.382	2.014	14.651	2544.434	7.151	5.719	14.409	223.036	-224.907	-2524.642	K1	Wise	AD	Passing	NA	1	0.0112	3	1	14.3382	14.3382	33.01428716	-8.78823	158.31793	Kicha	Closed
256	K1	Vangunu	Caesionidae	Pterocaesio	tile	Pterocaesio tile	1	37346063	14.5713	1	0.9997	146.536	5.518	10.946	3136.848	11.382	19.786	20.396	567.901	-246.416	-3075.155	K1	Wise	AD	Passing	NA	1	0.0112	3	1	14.6536	14.6536	35.24122692	-8.78823	158.31793	Kicha	Closed
257	K1	Vangunu	Caesionidae	Pterocaesio	tile	Pterocaesio tile	1	37346063	14.5713	1	0.9997	109.136	1.935	13.216	2296.732	6.828	8.089	20.624	254.05	-100.086	-2280.443	K1	Wise	AD	Passing	NA	1	0.0112	3	1	10.9136	10.9136	14.55868399	-8.78823	158.31793	Kicha	Closed
258	K1	Vangunu	Caesionidae	Pterocaesio	tile	Pterocaesio tile	1	37346063	14.5713	1	0.9997	137.807	8.248	19.54	3344.924	19.303	30.515	25.807	-951.147	563.857	-3156.882	K1	Wise	AD	Passing	NA	1	0.0112	3	1	13.7807	13.7807	29.3110825	-8.78823	158.31793	Kicha	Closed
259	K1	Vangunu	Acanthuridae	Naso	vlamingii	Naso vlamingii	1	37437032	14.5927	1	1.0211	294.895	18.569	15.289	4200.452	13.897	45.188	10.651	-1004.482	93.724	-4077.503	K1	Wise	AD	Passing	NA	1	0.0497	2.839	1.087	29.4895	32.0550865	936.6942165	-8.78823	158.31793	Kicha	Closed
260	K1	Vangunu	Caesionidae	Pterocaesio	tile	Pterocaesio tile	1	37346063	14.5927	1	1.0211	NA	5.102	20.31	3156.073	28.989	NA	NA	-1487.34	385.537	-2756.806	K1	Wise	AD	Passing	NA	1	0.0112	3	1	NA	NA	NA	-8.78823	158.31793	Kicha	Closed
261	K1	Vangunu	Caesionidae	Pterocaesio	tile	Pterocaesio tile	1	37346063	14.5927	1	1.0211	122.439	1.611	5.765	1462.774	8.429	23.645	6.891	-188.688	101.87	-1446.972	K1	Wise	AD	Passing	NA	1	0.0112	3	1	12.2439	12.2439	20.5578335	-8.78823	158.31793	Kicha	Closed
262	K1	Vangunu	Caesionidae	Pterocaesio	tile	Pterocaesio tile	1	37346063	14.5927	1	1.0211	NA	6.072	31.688	3439.901	32.486	NA	NA	1722.391	-638.306	-2908.411	K1	Wise	AD	Passing	NA	1	0.0112	3	1	NA	NA	NA	-8.78823	158.31793	Kicha	Closed
263	K1	Vangunu	Caesionidae	Pterocaesio	tile	Pterocaesio tile	1	37346063	14.5927	1	1.0211	NA	2.799	21.839	2277.665	27.71	NA	NA	-975.122	434.248	-2012.044	K1	Wise	AD	Passing	NA	1	0.0112	3	1	NA	NA	NA	-8.78823	158.31793	Kicha	Closed
264	K1	Vangunu	Caesionidae	Pterocaesio	tile	Pterocaesio tile	1	37346063	14.5927	1	1.0211	NA	2.084	4.814	1957.393	28.041	NA	NA	848.008	-339.266	-1731.234	K1	Wise	AD	Passing	NA	1	0.0112	3	1	NA	NA	NA	-8.78823	158.31793	Kicha	Closed
265	K1	Vangunu	Caesionidae	Pterocaesio	tile	Pterocaesio tile	1	37346063	14.5927	1	1.0211	116.321	1.491	4.676	1740.388	16.607	8.744	11.689	-351.593	351.848	-1667.794	K1	Wise	AD	Passing	NA	1	0.0112	3	1	11.6321	11.6321	17.62756822	-8.78823	158.31793	Kicha	Closed
266	K1	Vangunu	Caesionidae	Pterocaesio	tile	Pterocaesio tile	1	37346063	14.5927	1	1.0211	118.618	1.355	2.036	1448.248	10.357	17.756	16.927	-233.053	-116.103	-1424.651	K1	Wise	AD	Passing	NA	1	0.0112	3	1	11.8618	11.8618	18.69260437	-8.78823	158.31793	Kicha	Closed
267	K1	Vangunu	Caesionidae	Pterocaesio	tile	Pterocaesio tile	1	37346063	14.5927	1	1.0211	NA	11.336	20.986	4781.622	19.724	NA	NA	1065.513	-1165.182	-4513.418	K1	Wise	AD	Passing	NA	1	0.0112	3	1	NA	NA	NA	-8.78823	158.31793	Kicha	Closed
268	K1	Vangunu	Caesionidae	Pterocaesio	tile	Pterocaesio tile	1	37346063	14.5927	1	1.0211	119.481	1.2	9.2	1568.801	10.438	7.546	19.08	249.373	-136.372	-1542.839	K1	Wise	AD	Passing	NA	1	0.0112	3	1	11.9481	11.9481	19.10357154	-8.78823	158.31793	Kicha	Closed
269	K1	Vangunu	Caesionidae	Pterocaesio	tile	Pterocaesio tile	1	37346063	14.5927	1	1.0211	NA	2.076	45.998	1940.543	26.235	NA	NA	-804.732	315.146	-1737.469	K1	Wise	AD	Passing	NA	1	0.0112	3	1	NA	NA	NA	-8.78823	158.31793	Kicha	Closed
270	K1	Vangunu	Caesionidae	Pterocaesio	tile	Pterocaesio tile	1	37346063	14.5927	1	1.0211	94.394	1.882	10.886	1759.344	13.414	16.087	13.76	406.392	-37.804	-1711.347	K1	Wise	AD	Passing	NA	1	0.0112	3	1	9.4394	9.4394	9.420006285	-8.78823	158.31793	Kicha	Closed
271	K1	Vangunu	Caesionidae	Pterocaesio	tile	Pterocaesio tile	1	37346063	14.5927	1	1.0211	118.448	1.829	12.932	1777.603	5.407	18.03	15.65	101.393	-133.336	-1769.693	K1	Wise	AD	Passing	NA	1	0.0112	3	1	11.8448	11.8448	18.61235035	-8.78823	158.31793	Kicha	Closed
272	K1	Vangunu	Caesionidae	Pterocaesio	tile	Pterocaesio tile	1	37346063	14.5927	1	1.0211	95.216	2.962	6.663	1620.865	21.57	48.274	5.148	582.733	-124.511	-1507.356	K1	Wise	AD	Passing	NA	1	0.0112	3	1	9.5216	9.5216	9.668248879	-8.78823	158.31793	Kicha	Closed
273	K1	Vangunu	Caesionidae	Pterocaesio	tile	Pterocaesio tile	1	37346063	14.5927	1	1.0211	153.782	2.019	2.475	1692.575	13.793	21.599	12.78	-393.318	-90.286	-1643.763	K1	Wise	AD	Passing	NA	1	0.0112	3	1	15.3782	15.3782	40.73188764	-8.78823	158.31793	Kicha	Closed
274	K1	Vangunu	Caesionidae	Pterocaesio	tile	Pterocaesio tile	1	37346063	14.5927	1	1.0211	103.669	0.997	5.153	1258.45	17.524	7.985	15.309	-342.924	161.223	-1200.045	K1	Wise	AD	Passing	NA	1	0.0112	3	1	10.3669	10.3669	12.47856802	-8.78823	158.31793	Kicha	Closed
275	K1	Vangunu	Caesionidae	Pterocaesio	tile	Pterocaesio tile	1	37346063	14.5927	1	1.0211	114.638	1.163	7.519	1563.1	14.904	5.023	18.271	265.991	-301.451	-1510.515	K1	Wise	AD	Passing	NA	1	0.0112	3	1	11.4638	11.4638	16.8734475	-8.78823	158.31793	Kicha	Closed
276	K1	Vangunu	Caesionidae	Pterocaesio	tile	Pterocaesio tile	1	37346063	14.5927	1	1.0211	97.43	1.189	5.617	1435.337	7.368	14.769	18.962	77.46	-166.975	-1423.486	K1	Wise	AD	Passing	NA	1	0.0112	3	1	9.743	9.743	10.35848235	-8.78823	158.31793	Kicha	Closed
277	K1	Vangunu	Caesionidae	Pterocaesio	tile	Pterocaesio tile	1	37346063	14.5927	1	1.0211	NA	6.326	30.437	3511.325	32.503	NA	NA	1755.205	-661.437	-2968.36	K1	Wise	AD	Passing	NA	1	0.0112	3	1	NA	NA	NA	-8.78823	158.31793	Kicha	Closed
278	K1	Vangunu	Caesionidae	Pterocaesio	tile	Pterocaesio tile	1	37346063	14.5927	1	1.0211	NA	3.109	8.294	2414.986	28.28	NA	NA	-1079.669	400.807	-2122.693	K1	Wise	AD	Passing	NA	1	0.0112	3	1	NA	NA	NA	-8.78823	158.31793	Kicha	Closed
279	K1	Vangunu	Caesionidae	Pterocaesio	tile	Pterocaesio tile	1	37346063	14.5927	1	1.0211	148.152	1.418	17.66	1685.354	14.541	0.303	13.142	-422.985	11.915	-1631.367	K1	Wise	AD	Passing	NA	1	0.0112	3	1	14.8152	14.8152	36.42005344	-8.78823	158.31793	Kicha	Closed
280	K1	Vangunu	Caesionidae	Pterocaesio	tile	Pterocaesio tile	1	37346063	14.5927	1	1.0211	105.925	2.307	11.883	1694.867	23.463	29.584	22.973	604.584	-299.752	-1554.735	K1	Wise	AD	Passing	NA	1	0.0112	3	1	10.5925	10.5925	13.31108451	-8.78823	158.31793	Kicha	Closed
281	K1	Vangunu	Caesionidae	Pterocaesio	tile	Pterocaesio tile	1	37346063	14.5927	1	1.0211	118.119	1.027	8.044	1396.593	5.057	9.748	18.915	-109.745	-55.784	-1391.157	K1	Wise	AD	Passing	NA	1	0.0112	3	1	11.8119	11.8119	18.45768829	-8.78823	158.31793	Kicha	Closed
282	K1	Vangunu	Caesionidae	Pterocaesio	tile	Pterocaesio tile	1	37346063	14.5927	1	1.0211	NA	2.665	47.836	2243.638	25.48	NA	NA	-961.949	100.129	-2024.485	K1	Wise	AD	Passing	NA	1	0.0112	3	1	NA	NA	NA	-8.78823	158.31793	Kicha	Closed
283	K1	Vangunu	Caesionidae	Pterocaesio	tile	Pterocaesio tile	1	37346063	14.5927	1	1.0211	128.754	1.397	4.629	1510.502	7.999	16.803	17.209	-204.507	-48.572	-1495.806	K1	Wise	AD	Passing	NA	1	0.0112	3	1	12.8754	12.8754	23.90563108	-8.78823	158.31793	Kicha	Closed
284	K1	Vangunu	Caesionidae	Pterocaesio	tile	Pterocaesio tile	1	37346063	14.5927	1	1.0211	143.509	3.552	18.638	2241.262	13.6	24.608	16.781	518.181	-96.142	-2178.417	K1	Wise	AD	Passing	NA	1	0.0112	3	1	14.3509	14.3509	33.10209169	-8.78823	158.31793	Kicha	Closed
285	K1	Vangunu	Caesionidae	Pterocaesio	tile	Pterocaesio tile	1	37346063	14.5927	1	1.0211	162.076	5.804	12.192	2809.76	23.112	23.589	14.679	1054.283	-323.935	-2584.242	K1	Wise	AD	Passing	NA	1	0.0112	3	1	16.2076	16.2076	47.68416172	-8.78823	158.31793	Kicha	Closed
286	K1	Vangunu	Caesionidae	Pterocaesio	tile	Pterocaesio tile	1	37346063	14.5927	1	1.0211	NA	2.599	11.781	2216.935	26.26	NA	NA	-980.493	-7.172	-1988.312	K1	Wise	AD	Passing	NA	1	0.0112	3	1	NA	NA	NA	-8.78823	158.31793	Kicha	Closed
287	K1	Vangunu	Caesionidae	Pterocaesio	tile	Pterocaesio tile	1	37346063	14.5927	1	1.0211	NA	3.154	29.976	2448.942	29.677	NA	NA	1143.087	-382.27	-2131.793	K1	Wise	AD	Passing	NA	1	0.0112	3	1	NA	NA	NA	-8.78823	158.31793	Kicha	Closed
288	K1	Vangunu	Caesionidae	Pterocaesio	tile	Pterocaesio tile	1	37346063	14.5927	1	1.0211	117.658	1.45	5.906	1544.938	20.645	10.237	13.225	-478.873	259.597	-1445.725	K1	Wise	AD	Passing	NA	1	0.0112	3	1	11.7658	11.7658	18.24241822	-8.78823	158.31793	Kicha	Closed
289	K1	Vangunu	Caesionidae	Pterocaesio	tile	Pterocaesio tile	1	37346063	14.5927	1	1.0211	99.646	1.854	13.042	1747.45	23.444	10.811	23.762	631.405	-290.949	-1603.202	K1	Wise	AD	Passing	NA	1	0.0112	3	1	9.9646	9.9646	11.08147656	-8.78823	158.31793	Kicha	Closed
290	K1	Vangunu	Caesionidae	Pterocaesio	tile	Pterocaesio tile	1	37346063	14.5927	1	1.0211	118.822	1.123	9.312	1479.185	11.351	8.935	18.137	206.828	-204.906	-1450.249	K1	Wise	AD	Passing	NA	1	0.0112	3	1	11.8822	11.8822	18.78921331	-8.78823	158.31793	Kicha	Closed
291	K1	Vangunu	Caesionidae	Pterocaesio	tile	Pterocaesio tile	1	37346063	14.5927	1	1.0211	168.748	3.801	10.402	2499.57	2.543	22.435	17.035	-29.262	106.982	-2497.108	K1	Wise	AD	Passing	NA	1	0.0112	3	1	16.8748	16.8748	53.81878952	-8.78823	158.31793	Kicha	Closed
292	K1	Vangunu	Caesionidae	Pterocaesio	tile	Pterocaesio tile	1	37346063	14.5927	1	1.0211	NA	5.798	109.623	3362.041	32.104	NA	NA	1676.322	-588.808	-2854.22	K1	Wise	AD	Passing	NA	1	0.0112	3	1	NA	NA	NA	-8.78823	158.31793	Kicha	Closed
293	K1	Vangunu	Caesionidae	Pterocaesio	tile	Pterocaesio tile	1	37346063	14.5927	1	1.0211	113.113	1.797	5.223	1725.885	25.136	4.738	13.62	-647.755	343.28	-1562.45	K1	Wise	AD	Passing	NA	1	0.0112	3	1	11.3113	11.3113	16.20897624	-8.78823	158.31793	Kicha	Closed
294	K1	Vangunu	Caesionidae	Pterocaesio	tile	Pterocaesio tile	1	37346063	14.5927	1	1.0211	NA	3.737	13.165	2672.421	28.504	NA	NA	-1230.659	358.967	-2344.878	K1	Wise	AD	Passing	NA	1	0.0112	3	1	NA	NA	NA	-8.78823	158.31793	Kicha	Closed
295	K1	Vangunu	Caesionidae	Pterocaesio	tile	Pterocaesio tile	1	37346063	14.5927	1	1.0211	133.891	1.172	13.867	1501.186	7.588	10.341	16.721	-183.484	-75.025	-1488.041	K1	Wise	AD	Passing	NA	1	0.0112	3	1	13.3891	13.3891	26.88265622	-8.78823	158.31793	Kicha	Closed
296	K1	Vangunu	Caesionidae	Pterocaesio	tile	Pterocaesio tile	1	37346063	14.5927	1	1.0211	144.046	3.36	1.122	1742.469	14.66	45.011	7.446	410.014	-162.337	-1685.744	K1	Wise	AD	Passing	NA	1	0.0112	3	1	14.4046	14.4046	33.4750806	-8.78823	158.31793	Kicha	Closed
297	K1	Vangunu	Caesionidae	Pterocaesio	tile	Pterocaesio tile	1	37346063	14.5927	1	1.0211	71.803	0.762	11.858	1157.38	2.347	4.244	17.768	17.387	-44.097	-1156.409	K1	Wise	AD	Passing	NA	1	0.0112	3	1	7.1803	7.1803	4.146157468	-8.78823	158.31793	Kicha	Closed
298	K1	Vangunu	Caesionidae	Pterocaesio	tile	Pterocaesio tile	1	37346063	14.5927	1	1.0211	97.568	1.059	5.577	1373.475	3.045	12.558	19.148	44.915	-57.503	-1371.536	K1	Wise	AD	Passing	NA	1	0.0112	3	1	9.7568	9.7568	10.40256003	-8.78823	158.31793	Kicha	Closed
299	K1	Vangunu	Caesionidae	Pterocaesio	tile	Pterocaesio tile	1	37346063	14.5927	1	1.0211	102.926	2.369	13.465	1865.208	18.154	20.199	16.774	553.312	-177.687	-1772.364	K1	Wise	AD	Passing	NA	1	0.0112	3	1	10.2926	10.2926	12.21218313	-8.78823	158.31793	Kicha	Closed
300	K1	Vangunu	Caesionidae	Pterocaesio	tile	Pterocaesio tile	1	37346063	14.5927	1	1.0211	109.011	1.803	12.576	1510.629	20.029	26.109	14.068	432.517	-283.933	-1419.264	K1	Wise	AD	Passing	NA	1	0.0112	3	1	10.9011	10.9011	14.50871646	-8.78823	158.31793	Kicha	Closed
301	K1	Vangunu	Caesionidae	Pterocaesio	tile	Pterocaesio tile	1	37346063	14.5927	1	1.0211	109.508	0.862	8.988	1335.995	6.809	1.852	20.673	-3.744	-158.343	-1326.573	K1	Wise	AD	Passing	NA	1	0.0112	3	1	10.9508	10.9508	14.70806581	-8.78823	158.31793	Kicha	Closed
302	K1	Vangunu	Caesionidae	Pterocaesio	tile	Pterocaesio tile	1	37346063	14.5927	1	1.0211	111.404	1.529	8.613	1786.569	6.959	11.756	20.953	215.824	-16.434	-1773.409	K1	Wise	AD	Passing	NA	1	0.0112	3	1	11.1404	11.1404	15.48532685	-8.78823	158.31793	Kicha	Closed
303	K1	Vangunu	Caesionidae	Pterocaesio	tile	Pterocaesio tile	1	37346063	14.5927	1	1.0211	117.471	0.915	7.534	1366.487	10.04	4.275	20.771	-104.262	-214.188	-1345.563	K1	Wise	AD	Passing	NA	1	0.0112	3	1	11.7471	11.7471	18.15557551	-8.78823	158.31793	Kicha	Closed
304	K1	Vangunu	Caesionidae	Pterocaesio	tile	Pterocaesio tile	1	37346063	14.5927	1	1.0211	120.063	2.629	19.181	1839.072	18.105	27.337	17.189	-522.671	231.154	-1748.018	K1	Wise	AD	Passing	NA	1	0.0112	3	1	12.0063	12.0063	19.38409793	-8.78823	158.31793	Kicha	Closed
305	K1	Vangunu	Caesionidae	Pterocaesio	tile	Pterocaesio tile	1	37346063	14.5927	1	1.0211	99.706	2.842	11.648	1684.332	23.1	41.629	9.602	563.493	-345.186	-1549.289	K1	Wise	AD	Passing	NA	1	0.0112	3	1	9.9706	9.9706	11.10150614	-8.78823	158.31793	Kicha	Closed
306	K1	Vangunu	Caesionidae	Pterocaesio	tile	Pterocaesio tile	1	37346063	14.5927	1	1.0211	102.439	1.416	13.07	1707.572	15.246	6.391	17.234	364.988	-261.555	-1647.476	K1	Wise	AD	Passing	NA	1	0.0112	3	1	10.2439	10.2439	12.0396542	-8.78823	158.31793	Kicha	Closed
307	K1	Vangunu	Caesionidae	Pterocaesio	tile	Pterocaesio tile	1	37346063	14.5927	1	1.0211	108.323	1.767	9.521	1480.135	17.674	29.492	23.26	336.462	-297.86	-1410.274	K1	Wise	AD	Passing	NA	1	0.0112	3	1	10.8323	10.8323	14.23574043	-8.78823	158.31793	Kicha	Closed
308	K1	Vangunu	Caesionidae	Pterocaesio	tile	Pterocaesio tile	1	37346063	14.5927	1	1.0211	110.791	0.943	6.929	1426.945	8.382	4.684	14.707	-6.331	-207.907	-1411.704	K1	Wise	AD	Passing	NA	1	0.0112	3	1	11.0791	11.0791	15.23110702	-8.78823	158.31793	Kicha	Closed
309	K1	Vangunu	Caesionidae	Pterocaesio	tile	Pterocaesio tile	1	37346063	14.5927	1	1.0211	117.414	1.367	5.57	1584.027	17.218	9.212	13.319	-378.003	277.433	-1513.039	K1	Wise	AD	Passing	NA	1	0.0112	3	1	11.7414	11.7414	18.12915965	-8.78823	158.31793	Kicha	Closed
310	K1	Vangunu	Caesionidae	Pterocaesio	tile	Pterocaesio tile	1	37346063	14.5927	1	1.0211	139.197	2.747	10.097	1562.695	4.936	45.101	13.46	124.494	50.775	-1556.901	K1	Wise	AD	Passing	NA	1	0.0112	3	1	13.9197	13.9197	30.2070037	-8.78823	158.31793	Kicha	Closed
311	K1	Vangunu	Caesionidae	Pterocaesio	tile	Pterocaesio tile	1	37346063	14.5927	1	1.0211	141.541	1.703	11.609	1797.169	5.444	15.322	19.909	164.151	-46.126	-1789.062	K1	Wise	AD	Passing	NA	1	0.0112	3	1	14.1541	14.1541	31.75885244	-8.78823	158.31793	Kicha	Closed
312	K1	Vangunu	Caesionidae	Pterocaesio	tile	Pterocaesio tile	1	37346063	14.5927	1	1.0211	140.212	1.451	4.299	1580.503	19.113	5.183	16.135	-507.337	102.039	-1493.381	K1	Wise	AD	Passing	NA	1	0.0112	3	1	14.0212	14.0212	30.87262624	-8.78823	158.31793	Kicha	Closed
313	K1	Vangunu	Caesionidae	Pterocaesio	tile	Pterocaesio tile	1	37346063	14.5927	1	1.0211	179.787	4.129	18.071	2109.261	1.06	36.634	15.031	-33.209	-20.465	-2108.9	K1	Wise	AD	Passing	NA	1	0.0112	3	1	17.9787	17.9787	65.08679396	-8.78823	158.31793	Kicha	Closed
314	K1	Vangunu	Caesionidae	Pterocaesio	tile	Pterocaesio tile	1	37346063	14.5927	1	1.0211	184.556	6.437	3.111	2321.322	22.214	55.852	4.638	864.948	-148.474	-2149.036	K1	Wise	AD	Passing	NA	1	0.0112	3	1	18.4556	18.4556	70.40484218	-8.78823	158.31793	Kicha	Closed
315	K1	Vangunu	Caesionidae	Pterocaesio	tile	Pterocaesio tile	1	37346063	14.5927	1	1.0211	205.672	2.68	3.906	2251.312	13.455	15.18	17.314	-448.33	270.948	-2189.518	K1	Wise	AD	Passing	NA	1	0.0112	3	1	20.5672	20.5672	97.44140479	-8.78823	158.31793	Kicha	Closed
316	K1	Vangunu	Caesionidae	Pterocaesio	tile	Pterocaesio tile	1	37346063	14.5927	1	1.0211	288.268	12.928	11.773	3147.072	25.901	79.055	4.84	1314.438	-402.517	-2830.952	K1	Wise	AD	Passing	NA	1	0.0112	3	1	28.8268	28.8268	268.2917558	-8.78823	158.31793	Kicha	Closed
317	K1	Vangunu	Caesionidae	Pterocaesio	tile	Pterocaesio tile	1	37346063	14.5927	1	1.0211	NA	11.326	28.465	4765.445	20.536	NA	NA	1094.841	-1216.88	-4475.488	K1	Wise	AD	Passing	NA	1	0.0112	3	1	NA	NA	NA	-8.78823	158.31793	Kicha	Closed
318	K1	Vangunu	Caesionidae	Pterocaesio	tile	Pterocaesio tile	1	37346063	14.5927	1	1.0211	NA	2.085	1.988	1959.919	25.26	NA	NA	-832.744	95.904	-1771.616	K1	Wise	AD	Passing	NA	1	0.0112	3	1	NA	NA	NA	-8.78823	158.31793	Kicha	Closed
319	K1	Vangunu	Caesionidae	Pterocaesio	tile	Pterocaesio tile	1	37346063	14.5927	1	1.0211	NA	1.827	1.028	1802.438	27.935	NA	NA	-715.281	465.247	-1587.672	K1	Wise	AD	Passing	NA	1	0.0112	3	1	NA	NA	NA	-8.78823	158.31793	Kicha	Closed
320	K1	Vangunu	Caesionidae	Pterocaesio	tile	Pterocaesio tile	1	37346063	14.5927	1	1.0211	NA	4.201	29.573	2827.72	31.005	NA	NA	1305.083	-621.686	-2430.28	K1	Wise	AD	Passing	NA	1	0.0112	3	1	NA	NA	NA	-8.78823	158.31793	Kicha	Closed
321	K1	Vangunu	Caesionidae	Pterocaesio	tile	Pterocaesio tile	1	37346063	14.5927	1	1.0211	98.909	2.857	8.221	1579.042	20.973	49.938	9.031	548.701	-135.458	-1474.432	K1	Wise	AD	Passing	NA	1	0.0112	3	1	9.8909	9.8909	10.8374088	-8.78823	158.31793	Kicha	Closed
322	K1	Vangunu	Caesionidae	Pterocaesio	tile	Pterocaesio tile	1	37346063	14.5927	1	1.0211	108.176	2.239	10.956	1582.687	17.572	32.223	9.662	421.351	-225.347	-1508.834	K1	Wise	AD	Passing	NA	1	0.0112	3	1	10.8176	10.8176	14.1778631	-8.78823	158.31793	Kicha	Closed
323	K1	Vangunu	Caesionidae	Pterocaesio	tile	Pterocaesio tile	1	37346063	14.5927	1	1.0211	130.499	1.678	16.579	1618.465	19.464	13.498	14.859	-523.684	128.814	-1525.973	K1	Wise	AD	Passing	NA	1	0.0112	3	1	13.0499	13.0499	24.89084119	-8.78823	158.31793	Kicha	Closed
324	K1	Vangunu	Caesionidae	Pterocaesio	tile	Pterocaesio tile	1	37346063	14.5927	1	1.0211	NA	4.892	16.19	3050.517	30.003	NA	NA	1339.224	-702.795	-2649.191	K1	Wise	AD	Passing	NA	1	0.0112	3	1	NA	NA	NA	-8.78823	158.31793	Kicha	Closed
325	K1	Vangunu	Caesionidae	Pterocaesio	tile	Pterocaesio tile	1	37346063	14.5927	1	1.0211	NA	3.117	2.043	2437.696	28.509	NA	NA	1117.329	-302.285	-2145.358	K1	Wise	AD	Passing	NA	1	0.0112	3	1	NA	NA	NA	-8.78823	158.31793	Kicha	Closed
326	K1	Vangunu	Caesionidae	Pterocaesio	tile	Pterocaesio tile	1	37346063	14.5927	1	1.0211	109.668	2.647	14.146	1851.302	25.44	26.525	21.681	736.153	-300.868	-1671.789	K1	Wise	AD	Passing	NA	1	0.0112	3	1	10.9668	10.9668	14.77262906	-8.78823	158.31793	Kicha	Closed
327	K1	Vangunu	Caesionidae	Pterocaesio	tile	Pterocaesio tile	1	37346063	14.5927	1	1.0211	231.541	3.685	14.041	2202.659	9.085	28.377	16.757	-324.706	124.653	-2175.026	K1	Wise	AD	Passing	NA	1	0.0112	3	1	23.1541	23.1541	139.0278276	-8.78823	158.31793	Kicha	Closed
328	K1	Vangunu	Caesionidae	Pterocaesio	tile	Pterocaesio tile	1	37346063	14.5927	1	1.0211	NA	1.618	16.477	1685.121	26.341	NA	NA	-633.441	412.934	-1505.945	K1	Wise	AD	Passing	NA	1	0.0112	3	1	NA	NA	NA	-8.78823	158.31793	Kicha	Closed
329	K1	Vangunu	Caesionidae	Pterocaesio	tile	Pterocaesio tile	1	37346063	14.5927	1	1.0211	130.118	1.501	11.2	1733.327	12.95	7.64	18.319	388.441	-2.184	-1689.24	K1	Wise	AD	Passing	NA	1	0.0112	3	1	13.0118	13.0118	24.67346596	-8.78823	158.31793	Kicha	Closed
330	K1	Vangunu	Caesionidae	Pterocaesio	tile	Pterocaesio tile	1	37346063	14.5927	1	1.0211	225.999	4.401	4.51	2153.565	6.31	36.806	9.463	-235.898	19.57	-2140.517	K1	Wise	AD	Passing	NA	1	0.0112	3	1	22.5999	22.5999	129.2818551	-8.78823	158.31793	Kicha	Closed
331	K1	Vangunu	Caesionidae	Pterocaesio	tile	Pterocaesio tile	1	37346063	14.5927	1	1.0211	NA	3.599	69.843	2614.644	28.785	NA	NA	-1200.458	403.268	-2287.497	K1	Wise	AD	Passing	NA	1	0.0112	3	1	NA	NA	NA	-8.78823	158.31793	Kicha	Closed
332	K1	Vangunu	Caesionidae	Pterocaesio	tile	Pterocaesio tile	1	37346063	14.5927	1	1.0211	NA	1.646	10.455	1713.416	23.071	NA	NA	-658.728	146.397	-1574.942	K1	Wise	AD	Passing	NA	1	0.0112	3	1	NA	NA	NA	-8.78823	158.31793	Kicha	Closed
333	K1	Vangunu	Lutjanidae	Lutjanus	gibbus	Lutjanus gibbus	1	37346028	14.7297	1	1.1581	203.845	21.617	8.462	4192.26	15.905	56.877	1.369	-1137.382	-161.742	-4031.78	K1	Wise	AD	Passing	NA	1	0.0153	3.091	1	20.3845	20.3845	170.5053171	-8.78823	158.31793	Kicha	Closed
334	K1	Vangunu	Lutjanidae	Lutjanus	gibbus	Lutjanus gibbus	1	37346028	14.758	1	1.1864	159.341	21.129	17.083	5704.257	18.527	26.777	24.25	-1288.407	1274.908	-5408.619	K1	Wise	AD	Passing	NA	1	0.0153	3.091	1	15.9341	15.9341	79.6316752	-8.78823	158.31793	Kicha	Closed
335	K1	Vangunu	Lutjanidae	Lutjanus	gibbus	Lutjanus gibbus	1	37346028	14.758	1	1.1864	317.479	47.323	18.275	5848.479	15.22	75.555	0.709	-982.557	1179.831	-5643.34	K1	Wise	AD	Passing	NA	1	0.0153	3.091	1	31.7479	31.7479	670.6447161	-8.78823	158.31793	Kicha	Closed
336	K1	Vangunu	Lutjanidae	Lutjanus	gibbus	Lutjanus gibbus	1	37346028	14.758	1	1.1864	172.637	21.291	14.596	5719.933	17.391	25.504	17.874	-1271.272	1143.054	-5458.474	K1	Wise	AD	Passing	NA	1	0.0153	3.091	1	17.2637	17.2637	102.0169312	-8.78823	158.31793	Kicha	Closed
337	K1	Vangunu	Lutjanidae	Lutjanus	monostigma	Lutjanus monostigma	1	37346045	14.758	1	1.1864	241.676	16.747	38.9	5318.594	11.301	22.025	19.579	1041.299	-45.16	-5215.467	K1	Wise	AD	Passing	NA	1	0.0184	2.97	1	24.1676	24.1676	236.0594496	-8.78823	158.31793	Kicha	Closed
338	K1	Vangunu	Acanthuridae	Naso	vlamingii	Naso vlamingii	1	37437032	14.8433	1	1.2717	329.863	29.783	14.483	5966.824	14.285	34.629	8.804	-1008.246	1072.871	-5782.333	K1	Wise	AD	Passing	NA	1	0.0497	2.839	1.087	32.9863	35.8561081	1287.541296	-8.78823	158.31793	Kicha	Closed
339	K1	Vangunu	Lutjanidae	Lutjanus	gibbus	Lutjanus gibbus	1	37346028	14.9561	1	1.3844	244.934	32.232	4.784	6395.915	25.537	30.212	11.601	-2468.492	1228.489	-5771.057	K1	Wise	AD	Passing	NA	1	0.0153	3.091	1	24.4934	24.4934	300.7752674	-8.78823	158.31793	Kicha	Closed
340	K1	Vangunu	Lutjanidae	Lutjanus	gibbus	Lutjanus gibbus	1	37346028	14.9561	1	1.3844	280.337	30.512	14.274	5706.77	18.224	42.919	20.428	-1493.693	976.683	-5420.535	K1	Wise	AD	Passing	NA	1	0.0153	3.091	1	28.0337	28.0337	456.5324093	-8.78823	158.31793	Kicha	Closed
341	K1	Vangunu	Lutjanidae	Lutjanus	gibbus	Lutjanus gibbus	1	37346028	14.9561	1	1.3844	152.912	11.824	8.729	4548.722	24.975	9.764	20.827	-1803.914	659.255	-4123.366	K1	Wise	AD	Passing	NA	1	0.0153	3.091	1	15.2912	15.2912	70.11328566	-8.78823	158.31793	Kicha	Closed
342	K1	Vangunu	Acanthuridae	Acanthurus	nigricauda	Acanthurus nigricauda	1	37437013	14.9677	1	1.3961	201.08	15.156	13.909	4643.838	8.094	27.105	11.675	-653.841	-5.059	-4597.575	K1	Wise	AD	Passing	NA	1	0.0168	3.168	1	20.108	20.108	226.1423405	-8.78823	158.31793	Kicha	Closed
343	K1	Vangunu	Lutjanidae	Lutjanus	gibbus	Lutjanus gibbus	1	37346028	14.9677	1	1.3961	NA	11.886	5.457	4985.599	17.245	NA	NA	-1434.292	406.237	-4757.517	K1	Wise	AD	Passing	NA	1	0.0153	3.091	1	NA	NA	NA	-8.78823	158.31793	Kicha	Closed
344	K1	Vangunu	Lutjanidae	Lutjanus	gibbus	Lutjanus gibbus	1	37346028	14.9677	1	1.3961	NA	18.079	6.825	6030.52	28.597	NA	NA	-2751.021	928.959	-5285.46	K1	Wise	AD	Passing	NA	1	0.0153	3.091	1	NA	NA	NA	-8.78823	158.31793	Kicha	Closed
345	K1	Vangunu	Lutjanidae	Lutjanus	gibbus	Lutjanus gibbus	1	37346028	14.9677	1	1.3961	120.687	9.462	13.635	4882.662	12.395	16.063	41.799	-1038.768	139.533	-4768.845	K1	Wise	AD	Passing	NA	1	0.0153	3.091	1	12.0687	12.0687	33.73680968	-8.78823	158.31793	Kicha	Closed
346	K1	Vangunu	Lutjanidae	Lutjanus	gibbus	Lutjanus gibbus	1	37346028	14.9677	1	1.3961	NA	6.884	7.577	3692.042	29.154	NA	NA	-1749.242	451.914	-3219.798	K1	Wise	AD	Passing	NA	1	0.0153	3.091	1	NA	NA	NA	-8.78823	158.31793	Kicha	Closed
347	K1	Vangunu	Lutjanidae	Lutjanus	gibbus	Lutjanus gibbus	1	37346028	14.9677	1	1.3961	NA	15.882	4.212	5784.512	16.559	NA	NA	-1572.946	551.271	-5539.18	K1	Wise	AD	Passing	NA	1	0.0153	3.091	1	NA	NA	NA	-8.78823	158.31793	Kicha	Closed
348	K1	Vangunu	Lutjanidae	Lutjanus	gibbus	Lutjanus gibbus	1	37346028	14.9677	1	1.3961	NA	15.363	5.548	5562.273	28.115	NA	NA	-2521.28	767.821	-4898.212	K1	Wise	AD	Passing	NA	1	0.0153	3.091	1	NA	NA	NA	-8.78823	158.31793	Kicha	Closed
349	K1	Vangunu	Lutjanidae	Lutjanus	gibbus	Lutjanus gibbus	1	37346028	14.9677	1	1.3961	221.186	22.541	13.592	5129.846	14.313	37.512	23.426	-1238.169	274.522	-4970.603	K1	Wise	AD	Passing	NA	1	0.0153	3.091	1	22.1186	22.1186	219.4508563	-8.78823	158.31793	Kicha	Closed
350	K1	Vangunu	Lutjanidae	Lutjanus	gibbus	Lutjanus gibbus	1	37346028	14.9677	1	1.3961	NA	7.343	15.913	3798.922	28.808	NA	NA	-1745.974	584.725	-3322.872	K1	Wise	AD	Passing	NA	1	0.0153	3.091	1	NA	NA	NA	-8.78823	158.31793	Kicha	Closed
351	K1	Vangunu	Lutjanidae	Lutjanus	gibbus	Lutjanus gibbus	1	37346028	14.9677	1	1.3961	NA	11.167	8.17	4772.98	19.669	NA	NA	-1525.822	549.45	-4489.021	K1	Wise	AD	Passing	NA	1	0.0153	3.091	1	NA	NA	NA	-8.78823	158.31793	Kicha	Closed
352	K1	Vangunu	Lutjanidae	Lutjanus	gibbus	Lutjanus gibbus	1	37346028	14.9677	1	1.3961	205.823	27.45	8.65	5614.72	20.847	41.045	26.873	-1838.726	782.037	-5247.15	K1	Wise	AD	Passing	NA	1	0.0153	3.091	1	20.5823	20.5823	175.6714104	-8.78823	158.31793	Kicha	Closed
353	K1	Vangunu	Lutjanidae	Lutjanus	gibbus	Lutjanus gibbus	1	37346028	14.9677	1	1.3961	NA	23.531	35.561	6894.265	26.04	NA	NA	-2876.235	1006.312	-6184.294	K1	Wise	AD	Passing	NA	1	0.0153	3.091	1	NA	NA	NA	-8.78823	158.31793	Kicha	Closed
354	K1	Vangunu	Lutjanidae	Lutjanus	gibbus	Lutjanus gibbus	1	37346028	14.9677	1	1.3961	112.754	12.879	4.749	4411.025	29.081	7.191	10.434	-2086.329	493.758	-3854.942	K1	Wise	AD	Passing	NA	1	0.0153	3.091	1	11.2754	11.2754	27.34206503	-8.78823	158.31793	Kicha	Closed
355	K1	Vangunu	Lutjanidae	Lutjanus	gibbus	Lutjanus gibbus	1	37346028	14.9883	1	1.4167	152.856	10.956	13.192	3653.353	6.414	36.452	27.01	-368.631	-175.093	-3630.488	K1	Wise	AD	Passing	NA	1	0.0153	3.091	1	15.2856	15.2856	70.03394798	-8.78823	158.31793	Kicha	Closed
356	K1	Vangunu	Lutjanidae	Lutjanus	gibbus	Lutjanus gibbus	1	37346028	14.9883	1	1.4167	141.983	7.996	14.818	3918.29	3.926	21.384	26.182	-75.821	-257.316	-3909.096	K1	Wise	AD	Passing	NA	1	0.0153	3.091	1	14.1983	14.1983	55.75116966	-8.78823	158.31793	Kicha	Closed
357	K1	Vangunu	Acanthuridae	Acanthurus	nigricauda	Acanthurus nigricauda	1	37437013	15.0044	1	1.4328	215.096	8.635	5.474	3272.295	23.659	27.151	6.128	-1310.337	85.637	-2997.265	K1	Wise	AD	Passing	NA	1	0.0168	3.168	1	21.5096	21.5096	279.9551856	-8.78823	158.31793	Kicha	Closed
358	K1	Vangunu	Acanthuridae	Naso	tonganus	Naso tonganus	1	37437047	15.0058	1	1.4342	325.177	17.834	11.947	5002.389	24.79	30.033	27.772	-1741.702	1168.633	-4541.439	K1	Wise	AD	Passing	NA	1	0.0107	3.243	1	32.5177	32.5177	857.4096243	-8.78823	158.31793	Kicha	Closed
359	K1	Vangunu	Caesionidae	Pterocaesio	tile	Pterocaesio tile	1	37346063	15.0691	1	1.4975	164.85	16.101	13.839	4209.643	29.871	44.782	18.774	-1798.182	1078.146	-3650.375	K1	Wise	AD	Passing	NA	1	0.0112	3	1	16.485	16.485	50.1747107	-8.78823	158.31793	Kicha	Closed
360	K1	Vangunu	Caesionidae	Pterocaesio	tile	Pterocaesio tile	1	37346063	15.0691	1	1.4975	194.836	19.337	11.253	4632.425	29.117	42.741	16.301	-1929.99	1164.582	-4047.005	K1	Wise	AD	Passing	NA	1	0.0112	3	1	19.4836	19.4836	82.83724321	-8.78823	158.31793	Kicha	Closed
361	K1	Vangunu	Caesionidae	Pterocaesio	tile	Pterocaesio tile	1	37346063	15.0691	1	1.4975	141.291	14.788	10.964	4383.625	27.399	29.51	9.281	-1682.166	1113.481	-3891.869	K1	Wise	AD	Passing	NA	1	0.0112	3	1	14.1291	14.1291	31.59086513	-8.78823	158.31793	Kicha	Closed
362	K1	Vangunu	Caesionidae	Pterocaesio	tile	Pterocaesio tile	1	37346063	15.0691	1	1.4975	205.741	28.776	12.294	4890.366	24.854	78.347	20.676	-1717.055	1129.876	-4437.43	K1	Wise	AD	Passing	NA	1	0.0112	3	1	20.5741	20.5741	97.53950827	-8.78823	158.31793	Kicha	Closed
363	K1	Vangunu	Serranidae	Cephalopholis	urodeta	Cephalopholis urodeta	1	37311142	15.0802	1	1.5086	190.374	2.167	4.769	2067.502	24.38	3.556	26.122	-645.22	-558.625	-1883.133	K1	Wise	AD	Passing	NA	1	0.0138	3.173	1	19.0374	19.0374	158.5163678	-8.78823	158.31793	Kicha	Closed
364	K1	Vangunu	Caesionidae	Pterocaesio	tile	Pterocaesio tile	1	37346063	15.178	1	1.6064	154.934	7.504	10.477	3749.547	26.356	4.837	1.407	-1372.178	942.31	-3359.804	K1	Wise	AD	Passing	NA	1	0.0112	3	1	15.4934	15.4934	41.65414484	-8.78823	158.31793	Kicha	Closed
365	K1	Vangunu	Caesionidae	Pterocaesio	tile	Pterocaesio tile	1	37346063	15.178	1	1.6064	144.634	11.646	15.621	3416.282	3.334	44.784	23.175	-174.102	95.703	-3410.501	K1	Wise	AD	Passing	NA	1	0.0112	3	1	14.4634	14.4634	33.88669504	-8.78823	158.31793	Kicha	Closed
366	K1	Vangunu	Caesionidae	Pterocaesio	tile	Pterocaesio tile	1	37346063	15.178	1	1.6064	155.317	9.022	6.287	2943.778	13.517	46.9	19.183	-578.44	372.64	-2862.233	K1	Wise	AD	Passing	NA	1	0.0112	3	1	15.5317	15.5317	41.96381878	-8.78823	158.31793	Kicha	Closed
367	K1	Vangunu	Caesionidae	Pterocaesio	tile	Pterocaesio tile	1	37346063	15.178	1	1.6064	152.231	8.056	10.624	3495.99	23.583	22.131	2.979	-1094.217	871.162	-3204.016	K1	Wise	AD	Passing	NA	1	0.0112	3	1	15.2231	15.2231	39.51184627	-8.78823	158.31793	Kicha	Closed
368	K1	Vangunu	Caesionidae	Pterocaesio	tile	Pterocaesio tile	1	37346063	15.178	1	1.6064	185.122	12.421	9.398	3278.641	17.778	52.486	2.743	-887.148	463.791	-3122.075	K1	Wise	AD	Passing	NA	1	0.0112	3	1	18.5122	18.5122	71.05458766	-8.78823	158.31793	Kicha	Closed
369	K1	Vangunu	Caesionidae	Pterocaesio	tile	Pterocaesio tile	1	37346063	15.178	1	1.6064	251.699	10.066	16.982	3725.466	17.76	31.252	30.521	1026.368	-487.749	-3547.924	K1	Wise	AD	Passing	NA	1	0.0112	3	1	25.1699	25.1699	178.5922024	-8.78823	158.31793	Kicha	Closed
370	K1	Vangunu	Caesionidae	Pterocaesio	tile	Pterocaesio tile	1	37346063	15.178	1	1.6064	142.26	2.903	15.44	2829.855	12.76	3.071	18.338	-578.582	236.426	-2759.968	K1	Wise	AD	Passing	NA	1	0.0112	3	1	14.226	14.226	32.24530103	-8.78823	158.31793	Kicha	Closed
371	K1	Vangunu	Caesionidae	Pterocaesio	tile	Pterocaesio tile	1	37346063	15.178	1	1.6064	166.855	6.898	13.214	3339.179	10.972	23.751	23.444	586.427	-244.983	-3278.14	K1	Wise	AD	Passing	NA	1	0.0112	3	1	16.6855	16.6855	52.02782833	-8.78823	158.31793	Kicha	Closed
372	K1	Vangunu	Caesionidae	Pterocaesio	tile	Pterocaesio tile	1	37346063	15.178	1	1.6064	148.39	6.595	13.616	3694.573	8.279	22.604	41.224	351.376	-399.439	-3656.071	K1	Wise	AD	Passing	NA	1	0.0112	3	1	14.839	14.839	36.59585744	-8.78823	158.31793	Kicha	Closed
373	K1	Vangunu	Caesionidae	Pterocaesio	tile	Pterocaesio tile	1	37346063	15.178	1	1.6064	173.095	6.611	18.608	3984.126	13.843	8.331	11.46	914.974	-267.36	-3868.41	K1	Wise	AD	Passing	NA	1	0.0112	3	1	17.3095	17.3095	58.08601624	-8.78823	158.31793	Kicha	Closed
374	K1	Vangunu	Caesionidae	Pterocaesio	tile	Pterocaesio tile	1	37346063	15.178	1	1.6064	184.479	3.468	13.742	3732.353	7.172	3.781	26.1	459.793	-75.54	-3703.153	K1	Wise	AD	Passing	NA	1	0.0112	3	1	18.4479	18.4479	70.31675653	-8.78823	158.31793	Kicha	Closed
375	K1	Vangunu	Caesionidae	Pterocaesio	tile	Pterocaesio tile	1	37346063	15.178	1	1.6064	141.915	10.471	13.31	3513.451	3.418	42.052	35.245	75.892	-195.244	-3507.201	K1	Wise	AD	Passing	NA	1	0.0112	3	1	14.1915	14.1915	32.01127168	-8.78823	158.31793	Kicha	Closed
376	K1	Vangunu	Caesionidae	Pterocaesio	tile	Pterocaesio tile	1	37346063	15.178	1	1.6064	151.656	5.264	12.274	3484.718	3.981	16.857	27.989	214.733	-111.418	-3476.311	K1	Wise	AD	Passing	NA	1	0.0112	3	1	15.1656	15.1656	39.06580824	-8.78823	158.31793	Kicha	Closed
377	K1	Vangunu	Caesionidae	Pterocaesio	tile	Pterocaesio tile	1	37346063	15.178	1	1.6064	158.112	7.681	10.056	3492.864	15.916	21.959	6.692	-776.733	560.531	-3358.956	K1	Wise	AD	Passing	NA	1	0.0112	3	1	15.8112	15.8112	44.27030553	-8.78823	158.31793	Kicha	Closed
378	K1	Vangunu	Caesionidae	Pterocaesio	tile	Pterocaesio tile	1	37346063	15.178	1	1.6064	183.568	9.718	13.093	3586.025	3.966	33.178	27.815	191.175	-157.977	-3577.439	K1	Wise	AD	Passing	NA	1	0.0112	3	1	18.3568	18.3568	69.28017107	-8.78823	158.31793	Kicha	Closed
379	K1	Vangunu	Caesionidae	Pterocaesio	tile	Pterocaesio tile	1	37346063	15.178	1	1.6064	145.236	7.162	10.235	2863.002	21.446	33.734	6.147	-964.15	407.665	-2664.771	K1	Wise	AD	Passing	NA	1	0.0112	3	1	14.5236	14.5236	34.31159134	-8.78823	158.31793	Kicha	Closed
380	K1	Vangunu	Caesionidae	Pterocaesio	tile	Pterocaesio tile	1	37346063	15.178	1	1.6064	153.248	2.932	12.29	3052.279	2.03	9.399	18.266	-105.152	25.222	-3050.363	K1	Wise	AD	Passing	NA	1	0.0112	3	1	15.3248	15.3248	40.30904127	-8.78823	158.31793	Kicha	Closed
381	K1	Vangunu	Caesionidae	Pterocaesio	tile	Pterocaesio tile	1	37346063	15.178	1	1.6064	155.755	9.917	19.902	3522.947	17.377	29.418	7.607	998.374	-332.137	-3362.156	K1	Wise	AD	Passing	NA	1	0.0112	3	1	15.5755	15.5755	42.31983971	-8.78823	158.31793	Kicha	Closed
382	K1	Vangunu	Caesionidae	Pterocaesio	tile	Pterocaesio tile	1	37346063	15.178	1	1.6064	159.329	4.732	10.919	2860.402	26.517	6.263	21.727	-1170.188	511.471	-2559.484	K1	Wise	AD	Passing	NA	1	0.0112	3	1	15.9329	15.9329	45.30044975	-8.78823	158.31793	Kicha	Closed
383	K1	Vangunu	Caesionidae	Pterocaesio	tile	Pterocaesio tile	1	37346063	15.178	1	1.6064	161.512	5.875	18.739	3795.062	9.599	15.596	34.64	541.18	-328.04	-3741.926	K1	Wise	AD	Passing	NA	1	0.0112	3	1	16.1512	16.1512	47.18809094	-8.78823	158.31793	Kicha	Closed
384	K1	Vangunu	Caesionidae	Pterocaesio	tile	Pterocaesio tile	1	37346063	15.178	1	1.6064	168.363	5.353	7.101	3307.722	21.886	2.866	12.055	-1078.165	598.134	-3069.335	K1	Wise	AD	Passing	NA	1	0.0112	3	1	16.8363	16.8363	53.45126523	-8.78823	158.31793	Kicha	Closed
385	K1	Vangunu	Caesionidae	Pterocaesio	tile	Pterocaesio tile	1	37346063	15.178	1	1.6064	177.257	10.115	19.368	3564.619	9.934	39.266	35.989	480.953	-383.229	-3511.172	K1	Wise	AD	Passing	NA	1	0.0112	3	1	17.7257	17.7257	62.37753478	-8.78823	158.31793	Kicha	Closed
386	K1	Vangunu	Caesionidae	Pterocaesio	tile	Pterocaesio tile	1	37346063	15.178	1	1.6064	135.772	5.54	17.287	3581.592	6.766	15.749	24.345	367.129	-207.989	-3556.65	K1	Wise	AD	Passing	NA	1	0.0112	3	1	13.5772	13.5772	28.03165046	-8.78823	158.31793	Kicha	Closed
387	K1	Vangunu	Caesionidae	Pterocaesio	tile	Pterocaesio tile	1	37346063	15.178	1	1.6064	160.903	6.999	11.164	2800.8	17.984	35.877	0.924	-677.154	537.835	-2663.959	K1	Wise	AD	Passing	NA	1	0.0112	3	1	16.0903	16.0903	46.65631637	-8.78823	158.31793	Kicha	Closed
388	K1	Vangunu	Caesionidae	Pterocaesio	tile	Pterocaesio tile	1	37346063	15.178	1	1.6064	165.239	4.24	18.477	3466.388	13.435	5.348	16.888	679.509	-432.298	-3371.532	K1	Wise	AD	Passing	NA	1	0.0112	3	1	16.5239	16.5239	50.53074447	-8.78823	158.31793	Kicha	Closed
389	K1	Vangunu	Caesionidae	Pterocaesio	tile	Pterocaesio tile	1	37346063	15.178	1	1.6064	189.888	15.58	7.866	3735.138	31.952	70.269	9.389	-1753.613	912.209	-3169.223	K1	Wise	AD	Passing	NA	1	0.0112	3	1	18.9888	18.9888	76.68502855	-8.78823	158.31793	Kicha	Closed
390	K1	Vangunu	Caesionidae	Pterocaesio	tile	Pterocaesio tile	1	37346063	15.178	1	1.6064	292.833	12.685	12.352	3927.042	21.205	34.535	23.274	1293.954	-585.963	-3661.146	K1	Wise	AD	Passing	NA	1	0.0112	3	1	29.2833	29.2833	281.240637	-8.78823	158.31793	Kicha	Closed
391	K1	Vangunu	Caesionidae	Pterocaesio	tile	Pterocaesio tile	1	37346063	15.178	1	1.6064	145.097	4.886	5.228	3117.844	10.338	17.892	26.534	-551.615	93.752	-3067.227	K1	Wise	AD	Passing	NA	1	0.0112	3	1	14.5097	14.5097	34.21317053	-8.78823	158.31793	Kicha	Closed
392	K1	Vangunu	Caesionidae	Pterocaesio	tile	Pterocaesio tile	1	37346063	15.178	1	1.6064	134.759	5.354	14.078	2745.114	15.215	27.778	24.014	-654.582	300.9	-2648.893	K1	Wise	AD	Passing	NA	1	0.0112	3	1	13.4759	13.4759	27.40888454	-8.78823	158.31793	Kicha	Closed
393	K1	Vangunu	Caesionidae	Pterocaesio	tile	Pterocaesio tile	1	37346063	15.178	1	1.6064	266.694	14.136	18.829	3995.651	18.811	35.824	14.324	1201.475	-465.097	-3782.244	K1	Wise	AD	Passing	NA	1	0.0112	3	1	26.6694	26.6694	212.4505003	-8.78823	158.31793	Kicha	Closed
394	K1	Vangunu	Caesionidae	Pterocaesio	tile	Pterocaesio tile	1	37346063	15.178	1	1.6064	186.418	13.685	9.986	3624.173	9.826	44.587	11.541	-494.379	371.653	-3571.008	K1	Wise	AD	Passing	NA	1	0.0112	3	1	18.6418	18.6418	72.55737387	-8.78823	158.31793	Kicha	Closed
395	K1	Vangunu	Caesionidae	Pterocaesio	tile	Pterocaesio tile	1	37346063	15.178	1	1.6064	234.848	10.754	13.936	3570.968	13.685	34.415	18.525	789.379	-301.12	-3469.585	K1	Wise	AD	Passing	NA	1	0.0112	3	1	23.4848	23.4848	145.0703373	-8.78823	158.31793	Kicha	Closed
396	K1	Vangunu	Caesionidae	Pterocaesio	tile	Pterocaesio tile	1	37346063	15.178	1	1.6064	202.41	12.842	3.473	3295.462	24.184	60.388	8.879	-1265.284	470.822	-3006.235	K1	Wise	AD	Passing	NA	1	0.0112	3	1	20.241	20.241	92.8782272	-8.78823	158.31793	Kicha	Closed
397	K1	Vangunu	Caesionidae	Pterocaesio	tile	Pterocaesio tile	1	37346063	15.178	1	1.6064	196.87	8.307	16.823	3225.771	15.17	36.6	31.77	757.27	-373.021	-3113.357	K1	Wise	AD	Passing	NA	1	0.0112	3	1	19.687	19.687	85.45877173	-8.78823	158.31793	Kicha	Closed
398	K1	Vangunu	Acanthuridae	Acanthurus	nigricauda	Acanthurus nigricauda	1	37437013	15.1919	1	1.6203	220.317	8.887	11.386	3502.673	9.018	27.511	10.127	-502.369	-221.48	-3459.377	K1	Wise	AD	Passing	NA	1	0.0168	3.168	1	22.0317	22.0317	302.0545451	-8.78823	158.31793	Kicha	Closed
399	K1	Vangunu	Lutjanidae	Lutjanus	gibbus	Lutjanus gibbus	1	37346028	15.2224	1	1.6508	232.214	21.937	5.632	4681.819	23.945	44.616	11.414	-1817.349	-554.77	-4278.89	K1	Wise	AD	Passing	NA	1	0.0153	3.091	1	23.2214	23.2214	255.0659425	-8.78823	158.31793	Kicha	Closed
400	K1	Vangunu	Lutjanidae	Lutjanus	gibbus	Lutjanus gibbus	1	37346028	15.2247	1	1.653	265.612	24.866	5.233	4439.987	26.136	74.046	5.15	-1912.457	-409.534	-3986.01	K1	Wise	AD	Passing	NA	1	0.0153	3.091	1	26.5612	26.5612	386.4034957	-8.78823	158.31793	Kicha	Closed
401	K1	Vangunu	Lutjanidae	Lutjanus	gibbus	Lutjanus gibbus	1	37346028	15.2583	1	1.6867	NA	9.257	3.087	4347.939	20.852	NA	NA	-1465.152	-456.325	-4068.129	K1	Wise	AD	Passing	NA	1	0.0153	3.091	1	NA	NA	NA	-8.78823	158.31793	Kicha	Closed
402	K1	Vangunu	Lutjanidae	Lutjanus	gibbus	Lutjanus gibbus	1	37346028	15.2583	1	1.6867	185.57	17.247	9.521	3842.687	26.139	59.785	1.493	-1595.214	-566.728	-3449.689	K1	Wise	AD	Passing	NA	1	0.0153	3.091	1	18.557	18.557	127.5407425	-8.78823	158.31793	Kicha	Closed
403	K1	Vangunu	Lutjanidae	Lutjanus	gibbus	Lutjanus gibbus	1	37346028	15.2583	1	1.6867	154.085	20.042	4.075	4099.646	22.477	58.718	2.681	-1447.221	-601.781	-3788.206	K1	Wise	AD	Passing	NA	1	0.0153	3.091	1	15.4085	15.4085	71.78913359	-8.78823	158.31793	Kicha	Closed
404	K1	Vangunu	Lutjanidae	Lutjanus	gibbus	Lutjanus gibbus	1	37346028	15.2583	1	1.6867	392.475	18.875	5.993	3836.933	27.523	84.133	5.787	-1707.673	-477.126	-3402.684	K1	Wise	AD	Passing	NA	1	0.0153	3.091	1	39.2475	39.2475	1291.707904	-8.78823	158.31793	Kicha	Closed
405	K1	Vangunu	Lutjanidae	Lutjanus	gibbus	Lutjanus gibbus	1	37346028	15.2583	1	1.6867	NA	10.268	0.077	4573.458	20.304	NA	NA	-1440.679	-620.968	-4295.971	K1	Wise	AD	Passing	NA	1	0.0153	3.091	1	NA	NA	NA	-8.78823	158.31793	Kicha	Closed
406	K1	Vangunu	Lutjanidae	Lutjanus	gibbus	Lutjanus gibbus	1	37346028	15.2583	1	1.6867	NA	8.094	35.269	4071.141	20.58	NA	NA	-1384.392	-322.962	-3814.885	K1	Wise	AD	Passing	NA	1	0.0153	3.091	1	NA	NA	NA	-8.78823	158.31793	Kicha	Closed
407	K1	Vangunu	Lutjanidae	Lutjanus	gibbus	Lutjanus gibbus	1	37346028	15.2583	1	1.6867	NA	4.52	27.788	2989.047	20.798	NA	NA	-1016.405	-276.454	-2797.301	K1	Wise	AD	Passing	NA	1	0.0153	3.091	1	NA	NA	NA	-8.78823	158.31793	Kicha	Closed
408	K1	Vangunu	Lutjanidae	Lutjanus	gibbus	Lutjanus gibbus	1	37346028	15.2583	1	1.6867	NA	6.185	32.406	3558.841	18.206	NA	NA	-1080.626	-226.782	-3383.218	K1	Wise	AD	Passing	NA	1	0.0153	3.091	1	NA	NA	NA	-8.78823	158.31793	Kicha	Closed
409	K1	Vangunu	Acanthuridae	Naso	vlamingii	Naso vlamingii	1	37437032	15.2963	1	1.7247	NA	10.73	23.752	4677.81	19.229	NA	NA	1490.286	436.301	-4412.55	K1	Wise	AD	Passing	NA	1	0.0497	2.839	1.087	NA	NA	NA	-8.78823	158.31793	Kicha	Closed
410	K1	Vangunu	Acanthuridae	Naso	vlamingii	Naso vlamingii	1	37437032	15.2963	1	1.7247	NA	10.978	22.92	4740.843	24.823	NA	NA	1977.318	-182.402	-4304.943	K1	Wise	AD	Passing	NA	1	0.0497	2.839	1.087	NA	NA	NA	-8.78823	158.31793	Kicha	Closed
411	K1	Vangunu	Acanthuridae	Naso	vlamingii	Naso vlamingii	1	37437032	15.2963	1	1.7247	NA	24.419	34.753	6990.406	24.96	NA	NA	2828.353	903.693	-6328.47	K1	Wise	AD	Passing	NA	1	0.0497	2.839	1.087	NA	NA	NA	-8.78823	158.31793	Kicha	Closed
412	K1	Vangunu	Acanthuridae	Naso	hexacanthus	Naso hexacanthus	1	37437028	15.3133	1	1.7417	527.938	23.061	19.745	4407.864	7.493	60.589	26.451	481.39	314.045	-4370.229	K1	Wise	AD	Passing	NA	1	0.0202	2.956	1	52.7938	52.7938	2496.355828	-8.78823	158.31793	Kicha	Closed
413	K1	Vangunu	Acanthuridae	Naso	vlamingii	Naso vlamingii	1	37437032	15.3133	1	1.7417	597.01	63.246	31.063	7291.756	23.372	65.709	14.198	2139.116	1947.107	-6693.479	K1	Wise	AD	Passing	NA	1	0.0497	2.839	1.087	59.701	64.894987	6937.833019	-8.78823	158.31793	Kicha	Closed
414	K1	Vangunu	Acanthuridae	Naso	vlamingii	Naso vlamingii	1	37437032	15.3133	1	1.7417	377.145	21.025	26.277	5489.649	18.796	56.053	55.956	1590.07	774.715	-5196.897	K1	Wise	AD	Passing	NA	1	0.0497	2.839	1.087	37.7145	40.9956615	1883.29903	-8.78823	158.31793	Kicha	Closed
415	K1	Vangunu	Acanthuridae	Naso	vlamingii	Naso vlamingii	1	37437032	15.3133	1	1.7417	418.119	33.835	29.197	5719.186	24.502	64.136	32.886	2183.619	926.065	-5204.162	K1	Wise	AD	Passing	NA	1	0.0497	2.839	1.087	41.8119	45.4495353	2523.960123	-8.78823	158.31793	Kicha	Closed
416	K1	Vangunu	Acanthuridae	Naso	vlamingii	Naso vlamingii	1	37437032	15.3133	1	1.7417	334.84	21.344	30.783	4902.723	20.199	50.263	38.31	1690.321	-92.601	-4601.188	K1	Wise	AD	Passing	NA	1	0.0497	2.839	1.087	33.484	36.397108	1343.461587	-8.78823	158.31793	Kicha	Closed
417	K1	Vangunu	Caesionidae	Pterocaesio	tile	Pterocaesio tile	1	37346063	15.323	1	1.7514	171.606	4.748	17.616	2057.966	24.974	87.662	35.493	-788.581	364.819	-1865.548	K1	Wise	AD	Passing	NA	1	0.0112	3	1	17.1606	17.1606	56.59986923	-8.78823	158.31793	Kicha	Closed
418	K1	Vangunu	Caesionidae	Pterocaesio	tile	Pterocaesio tile	1	37346063	15.323	1	1.7514	225.492	10.427	8.806	2934.63	14.189	70.134	30.011	-646.878	-314.635	-2845.102	K1	Wise	AD	Passing	NA	1	0.0112	3	1	22.5492	22.5492	128.4137233	-8.78823	158.31793	Kicha	Closed
419	K1	Vangunu	Caesionidae	Pterocaesio	tile	Pterocaesio tile	1	37346063	15.323	1	1.7514	191.077	6.083	10.157	2225.528	25.794	81.289	22.466	-871.841	421.576	-2003.782	K1	Wise	AD	Passing	NA	1	0.0112	3	1	19.1077	19.1077	78.1345769	-8.78823	158.31793	Kicha	Closed
420	K1	Vangunu	Caesionidae	Pterocaesio	tile	Pterocaesio tile	1	37346063	15.323	1	1.7514	163.607	4.562	9.762	1848.237	15.621	88.631	26.867	-497.63	7.107	-1779.971	K1	Wise	AD	Passing	NA	1	0.0112	3	1	16.3607	16.3607	49.0482669	-8.78823	158.31793	Kicha	Closed
421	K1	Vangunu	Caesionidae	Pterocaesio	tile	Pterocaesio tile	1	37346063	15.323	1	1.7514	152.175	4.088	7.781	2280.874	21.622	39.499	39.148	-725.659	424.046	-2120.375	K1	Wise	AD	Passing	NA	1	0.0112	3	1	15.2175	15.2175	39.46825759	-8.78823	158.31793	Kicha	Closed
422	K1	Vangunu	Caesionidae	Pterocaesio	tile	Pterocaesio tile	1	37346063	15.323	1	1.7514	151.436	3.707	6.645	2065.616	22.277	61.151	48.244	-753.689	-212.344	-1911.447	K1	Wise	AD	Passing	NA	1	0.0112	3	1	15.1436	15.1436	38.89604213	-8.78823	158.31793	Kicha	Closed
423	K1	Vangunu	Caesionidae	Pterocaesio	tile	Pterocaesio tile	1	37346063	15.323	1	1.7514	138.13	4.365	3.192	1970.211	20.933	65.45	32.192	-677.844	-189.721	-1840.181	K1	Wise	AD	Passing	NA	1	0.0112	3	1	13.813	13.813	29.51766898	-8.78823	158.31793	Kicha	Closed
424	K1	Vangunu	Caesionidae	Pterocaesio	tile	Pterocaesio tile	1	37346063	15.323	1	1.7514	161.055	3.88	5.55	2033.323	23.858	69.107	45.922	-780.496	-259.212	-1859.58	K1	Wise	AD	Passing	NA	1	0.0112	3	1	16.1055	16.1055	46.78866557	-8.78823	158.31793	Kicha	Closed
425	K1	Vangunu	Caesionidae	Pterocaesio	tile	Pterocaesio tile	1	37346063	15.323	1	1.7514	168.341	4.552	7.753	1995.841	24.27	68.661	29.17	-786.873	231.961	-1819.452	K1	Wise	AD	Passing	NA	1	0.0112	3	1	16.8341	16.8341	53.43031453	-8.78823	158.31793	Kicha	Closed
426	K1	Vangunu	Caesionidae	Pterocaesio	tile	Pterocaesio tile	1	37346063	15.323	1	1.7514	174.766	5.779	4.719	2067.086	19.2	79.515	18.441	-671.424	-106.445	-1952.102	K1	Wise	AD	Passing	NA	1	0.0112	3	1	17.4766	17.4766	59.78453582	-8.78823	158.31793	Kicha	Closed
427	K1	Vangunu	Caesionidae	Pterocaesio	tile	Pterocaesio tile	1	37346063	15.323	1	1.7514	180.559	7.643	10.928	2613.141	15.933	57.698	27.025	-631.833	339.663	-2512.752	K1	Wise	AD	Passing	NA	1	0.0112	3	1	18.0559	18.0559	65.9288416	-8.78823	158.31793	Kicha	Closed
428	K1	Vangunu	Caesionidae	Pterocaesio	tile	Pterocaesio tile	1	37346063	15.323	1	1.7514	150.676	3.511	5.124	1936.949	21.566	39.304	20.723	-670.202	240.293	-1801.349	K1	Wise	AD	Passing	NA	1	0.0112	3	1	15.0676	15.0676	38.31336262	-8.78823	158.31793	Kicha	Closed
429	K1	Vangunu	Caesionidae	Pterocaesio	tile	Pterocaesio tile	1	37346063	15.323	1	1.7514	145.231	5.725	6.067	2172.44	16.641	69.637	29.344	-618.094	-70.846	-2081.45	K1	Wise	AD	Passing	NA	1	0.0112	3	1	14.5231	14.5231	34.30804775	-8.78823	158.31793	Kicha	Closed
430	K1	Vangunu	Caesionidae	Pterocaesio	tile	Pterocaesio tile	1	37346063	15.323	1	1.7514	124.195	5.906	4.008	2309.19	17.609	51.72	19.598	-623.311	-315.38	-2200.995	K1	Wise	AD	Passing	NA	1	0.0112	3	1	12.4195	12.4195	21.45509086	-8.78823	158.31793	Kicha	Closed
431	K1	Vangunu	Caesionidae	Pterocaesio	tile	Pterocaesio tile	1	37346063	15.323	1	1.7514	159.876	4.91	8.69	1953.188	12.076	87.567	32.349	-397.236	95.745	-1909.969	K1	Wise	AD	Passing	NA	1	0.0112	3	1	15.9876	15.9876	45.7686228	-8.78823	158.31793	Kicha	Closed
432	K1	Vangunu	Caesionidae	Pterocaesio	tile	Pterocaesio tile	1	37346063	15.323	1	1.7514	144.576	2.598	11.651	2152.29	20.38	25.419	49.818	-692.956	285.676	-2017.561	K1	Wise	AD	Passing	NA	1	0.0112	3	1	14.4576	14.4576	33.84594445	-8.78823	158.31793	Kicha	Closed
433	K1	Vangunu	Caesionidae	Pterocaesio	tile	Pterocaesio tile	1	37346063	15.7666	2	6.00E-04	146.95	3.026	3.145	2237.404	24.136	20.496	38.832	-879.133	-253.201	-2041.811	K1	Wise	AD	Passing	NA	1	0.0112	3	1	14.695	14.695	35.54076683	-8.78823	158.31793	Kicha	Closed
434	K1	Vangunu	Caesionidae	Pterocaesio	tile	Pterocaesio tile	1	37346063	15.7666	2	6.00E-04	159.833	4.051	2.282	2041.997	27.771	50.52	27.572	-763.633	-567.528	-1806.801	K1	Wise	AD	Passing	NA	1	0.0112	3	1	15.9833	15.9833	45.73170316	-8.78823	158.31793	Kicha	Closed
435	K1	Vangunu	Caesionidae	Pterocaesio	tile	Pterocaesio tile	1	37346063	15.7733	2	0.0072	NA	3.172	15.768	2444.128	27.807	NA	NA	-1057.171	-404.544	-2166.217	K1	Wise	AD	Passing	NA	1	0.0112	3	1	NA	NA	NA	-8.78823	158.31793	Kicha	Closed
436	K1	Vangunu	Caesionidae	Pterocaesio	tile	Pterocaesio tile	1	37346063	15.7733	2	0.0072	NA	7.606	5.512	3913.033	30.353	NA	NA	-1924.495	-418.949	-3381.217	K1	Wise	AD	Passing	NA	1	0.0112	3	1	NA	NA	NA	-8.78823	158.31793	Kicha	Closed
437	K1	Vangunu	Caesionidae	Pterocaesio	tile	Pterocaesio tile	1	37346063	15.7733	2	0.0072	NA	4.7	4.034	3053.455	27.921	NA	NA	-1423.541	-105.377	-2699.262	K1	Wise	AD	Passing	NA	1	0.0112	3	1	NA	NA	NA	-8.78823	158.31793	Kicha	Closed
438	K1	Vangunu	Caesionidae	Pterocaesio	tile	Pterocaesio tile	1	37346063	15.7733	2	0.0072	NA	4.318	15.435	2868.153	30.59	NA	NA	-1308.641	-620.717	-2475.574	K1	Wise	AD	Passing	NA	1	0.0112	3	1	NA	NA	NA	-8.78823	158.31793	Kicha	Closed
439	K1	Vangunu	Acanthuridae	Acanthurus	thompsoni	Acanthurus thompsoni	1	37437018	15.7935	2	0.0275	144.363	1.738	4.909	1948.552	20.125	10.087	56.859	-539.903	-397.493	-1829.579	K1	Wise	AD	Passing	NA	1	0.0153	3	1	14.4363	14.4363	46.03192388	-8.78823	158.31793	Kicha	Closed
440	K1	Vangunu	Scaridae	Scarus	altipinnis	Scarus altipinnis	1	37386010	15.8502	2	0.0842	162.877	10.609	5.592	2923.99	21.849	61.667	1.738	-1043.651	308.155	-2713.955	K1	Wise	AD	Passing	NA	1	0.0184	3.029	1	16.2877	16.2877	86.206704	-8.78823	158.31793	Kicha	Closed
441	K1	Vangunu	Acanthuridae	Acanthurus	nigrofuscus	Acanthurus nigrofuscus	1	37437014	15.8563	2	0.0903	NA	3.846	3.469	2703.233	29.222	NA	NA	-1207.543	-507.824	-2364.619	K1	Wise	AD	Passing	NA	1	0.0089	3.27	1	NA	NA	NA	-8.78823	158.31793	Kicha	Closed
442	K1	Vangunu	Scaridae	Scarus	altipinnis	Scarus altipinnis	1	37386010	15.8563	2	0.0903	138.136	6.262	7.046	2272.355	24.707	59.672	3.516	-947.683	63.51	-2064.33	K1	Wise	AD	Passing	NA	1	0.0184	3.029	1	13.8136	13.8136	52.33682231	-8.78823	158.31793	Kicha	Closed
443	K1	Vangunu	Chaetodontidae	Chaetodon	ornatissimus	Chaetodon ornatissimus	1	37365047	15.8683	2	0.1022	103.483	6.356	8.596	2543.128	24.636	44.951	20.531	-1038.184	214.39	-2311.647	K1	Wise	AD	Passing	NA	1	0.0296	2.9895	1	10.3483	10.3483	32.00682668	-8.78823	158.31793	Kicha	Closed
444	K1	Vangunu	Chaetodontidae	Chaetodon	ornatissimus	Chaetodon ornatissimus	1	37365047	15.8705	2	0.1044	121.203	9.224	6.544	2709.707	20.366	65.86	14.665	-899.22	284.019	-2540.325	K1	Wise	AD	Passing	NA	1	0.0296	2.9895	1	12.1203	12.1203	51.33988947	-8.78823	158.31793	Kicha	Closed
445	K1	Vangunu	Scaridae	Scarus	altipinnis	Scarus altipinnis	1	37386010	15.878	2	0.1119	159.867	8.883	6.676	2852.028	14.567	50.397	19.286	-647.393	308.898	-2760.349	K1	Wise	AD	Passing	NA	1	0.0184	3.029	1	15.9867	15.9867	81.47104834	-8.78823	158.31793	Kicha	Closed
446	K1	Vangunu	Acanthuridae	Zebrasoma	scopas	Zebrasoma scopas	1	37437036	15.8916	2	0.1256	79.375	4.601	6.362	2185.98	21.905	41.311	19.871	-805.335	128.449	-2028.163	K1	Wise	AD	Passing	NA	1	0.0291	2.993	1	7.9375	7.9375	14.34321201	-8.78823	158.31793	Kicha	Closed
447	K1	Vangunu	Balistidae	Balistapus	undulatus	Balistapus undulatus	1	37465047	15.918	2	0.1519	94.986	2.617	14.452	2039.882	12.255	29.892	45.524	235.727	-363.197	-1993.399	K1	Wise	AD	Passing	NA	1	0.0058	3.554	1	9.4986	9.4986	17.29936689	-8.78823	158.31793	Kicha	Closed
448	K1	Vangunu	Acanthuridae	Ctenochaetus	tominiensis	Ctenochaetus tominiensis	1	37437042	15.9219	2	0.1558	114.478	2.143	9.127	1374.857	6.6	46.863	20.11	-36.024	-153.873	-1365.744	K1	Wise	AD	Passing	NA	1	0.0409	3.06	1	11.4478	11.4478	71.02524333	-8.78823	158.31793	Kicha	Closed
449	K1	Vangunu	Acanthuridae	Naso	caesius	Naso caesius	1	37437046	15.9302	2	0.1642	472.322	11.41	35.488	5977.531	17.107	3.363	51.461	1250.886	-1235.752	-5713.062	K1	Wise	AD	Passing	NA	1	0.0085	3.25	1	47.2322	47.2322	2347.972434	-8.78823	158.31793	Kicha	Closed
450	K1	Vangunu	Labridae	Thalassoma	lunare	Thalassoma lunare	1	37384167	15.9474	2	0.1814	NA	2.165	2.924	1999.001	25.363	NA	NA	-835.042	-170.753	-1808.19	K1	Wise	AD	Passing	NA	1	0.0211	2.832	1	NA	NA	NA	-8.78823	158.31793	Kicha	Closed
451	K1	Vangunu	Labridae	Anampses	caeruleopunctatus	Anampses caeruleopunctatus	1	37384045	16.0208	2	0.2547	229.481	11.048	17.412	2849.413	17.932	77.101	15.042	723.809	-495.779	-2710.989	K1	Wise	AD	Passing	NA	1	0.016	3	1	22.9481	22.9481	193.3571267	-8.78823	158.31793	Kicha	Closed
452	K1	Vangunu	Acanthuridae	Ctenochaetus	tominiensis	Ctenochaetus tominiensis	1	37437042	16.0208	2	0.2547	111.838	2.666	15.985	2509.816	13.291	15.67	47.139	497.533	-292.184	-2442.594	K1	Wise	AD	Passing	NA	1	0.0409	3.06	1	11.1838	11.1838	66.13126762	-8.78823	158.31793	Kicha	Closed
453	K1	Vangunu	Acanthuridae	Ctenochaetus	tominiensis	Ctenochaetus tominiensis	1	37437042	16.0208	2	0.2547	110.597	4.248	11.825	1837.67	18.939	69.99	24.197	465.652	-372.72	-1738.183	K1	Wise	AD	Passing	NA	1	0.0409	3.06	1	11.0597	11.0597	63.91134376	-8.78823	158.31793	Kicha	Closed
454	K1	Vangunu	Acanthuridae	Ctenochaetus	tominiensis	Ctenochaetus tominiensis	1	37437042	16.0208	2	0.2547	100.719	1.686	8.652	2265.927	2.153	9.044	42.257	-33.343	78.328	-2264.328	K1	Wise	AD	Passing	NA	1	0.0409	3.06	1	10.0719	10.0719	48.00032831	-8.78823	158.31793	Kicha	Closed
455	K1	Vangunu	Zanclidae	Zanclus	cornutus	Zanclus cornutus	1	37437001	16.0208	2	0.2547	119.379	4.17	14.733	2238.358	21.425	58.815	51.269	605.272	-549.685	-2083.684	K1	Wise	AD	Passing	NA	1	0.0147	3.37	1	11.9379	11.9379	62.59857993	-8.78823	158.31793	Kicha	Closed
456	K1	Vangunu	Pomacentridae	Acanthochromis	polyacanthus	Acanthochromis polyacanthus	1	37372015	16.0438	2	0.2778	115.206	1.325	12.346	1580.342	21.086	6.569	38.307	433.042	-368.401	-1474.53	K1	Wise	AD	Passing	NA	1	0.0135	3.312	1.08	11.5206	12.442248	57.10035013	-8.78823	158.31793	Kicha	Closed
457	K1	Vangunu	Cirrhitidae	Paracirrhites	forsteri	Paracirrhites forsteri	1	37374010	16.0541	2	0.2881	106.799	3.844	3.807	2198.44	25.407	24.809	10.417	-929.196	162.016	-1985.821	K1	Wise	AD	Passing	NA	1	0.02984	3	1	10.6799	10.6799	36.34966205	-8.78823	158.31793	Kicha	Closed
458	K1	Vangunu	Balistidae	Melichthys	vidua	Melichthys vidua	1	37465058	16.0863	2	0.3203	NA	158.277	32.926	18025.525	28.597	NA	NA	8400.438	-1803.868	-15846.08	K1	Wise	AD	Passing	NA	1	0.0058	3.554	1	NA	NA	NA	-8.78823	158.31793	Kicha	Closed
459	K1	Vangunu	Scaridae	Scarus	niger	Scarus niger	1	37386021	16.0866	2	0.3206	241.383	3.016	6.438	2469.725	10.755	13.99	11.647	-432.085	160.356	-2426.341	K1	Wise	AD	Passing	NA	1	0.0257	3.09	1	24.1383	24.1383	481.3896696	-8.78823	158.31793	Kicha	Closed
460	K1	Vangunu	Acanthuridae	Naso	hexacanthus	Naso hexacanthus	1	37437028	16.0963	2	0.3303	452.162	2.897	7.407	3146.808	10.281	2.127	23.915	-427.509	364.211	-3096.286	K1	Wise	AD	Passing	NA	1	0.0202	2.956	1	45.2162	45.2162	1579.067206	-8.78823	158.31793	Kicha	Closed
461	K1	Vangunu	Lutjanidae	Lutjanus	gibbus	Lutjanus gibbus	1	37346028	16.1133	2	0.3472	NA	18.867	5.119	6119.613	32.068	NA	NA	3065.309	-1023.289	-5196.77	K1	Wise	AD	Passing	NA	1	0.0153	3.091	1	NA	NA	NA	-8.78823	158.31793	Kicha	Closed
462	K1	Vangunu	Balistidae	Melichthys	vidua	Melichthys vidua	1	37465058	16.1133	2	0.3472	187.901	5.516	22.417	3203.974	26.869	10.775	37.994	1306.421	-624.568	-2858.081	K1	Wise	AD	Passing	NA	1	0.0058	3.554	1	18.7901	18.7901	195.4213389	-8.78823	158.31793	Kicha	Closed
463	K1	Vangunu	Pomacentridae	Acanthochromis	polyacanthus	Acanthochromis polyacanthus	1	37372015	16.1149	2	0.3489	109.57	6.152	0.355	2623.69	26.048	47.047	33.818	-1150.704	57.4	-2357.188	K1	Wise	AD	Passing	NA	1	0.0135	3.312	1.08	10.957	11.83356	48.36063893	-8.78823	158.31793	Kicha	Closed
464	K1	Vangunu	Pomacentridae	Acanthochromis	polyacanthus	Acanthochromis polyacanthus	1	37372015	16.1272	2	0.3611	109.849	7.896	6.104	2987.856	21.194	39.266	25.588	-1073.684	118.291	-2785.766	K1	Wise	AD	Passing	NA	1	0.0135	3.312	1.08	10.9849	11.863692	48.76968555	-8.78823	158.31793	Kicha	Closed
465	K1	Vangunu	Pomacentridae	Acanthochromis	polyacanthus	Acanthochromis polyacanthus	1	37372015	16.1272	2	0.3611	102.76	5.357	4.91	2681.504	26.749	24.704	23.624	-1201.17	117.506	-2394.546	K1	Wise	AD	Passing	NA	1	0.0135	3.312	1.08	10.276	11.09808	39.10161104	-8.78823	158.31793	Kicha	Closed
466	K1	Vangunu	Labridae	Labroides	dimidiatus	Labroides dimidiatus	1	37384028	16.1338	2	0.3678	65.129	5.278	1.552	2171.746	23.156	63.32	28.505	-835.731	-175.759	-1996.783	K1	Wise	AD	Passing	NA	1	0.0059	3.231	1	6.5129	6.5129	2.512795412	-8.78823	158.31793	Kicha	Closed
467	K1	Vangunu	Acanthuridae	Naso	hexacanthus	Naso hexacanthus	1	37437028	16.1338	2	0.3678	303.262	16.974	25.046	3917.114	8.795	52.955	22.969	-71.281	594.64	-3871.06	K1	Wise	AD	Passing	NA	1	0.0202	2.956	1	30.3262	30.3262	484.8477249	-8.78823	158.31793	Kicha	Closed
468	K1	Vangunu	Acanthuridae	Naso	lituratus	Naso lituratus	1	37437029	16.1355	2	0.3694	NA	17.176	22.948	5961.566	27.17	NA	NA	2709.92	-203.774	-5306.135	K1	Wise	AD	Passing	NA	1	0.0497	2.839	1	NA	NA	NA	-8.78823	158.31793	Kicha	Closed
469	K1	Vangunu	Caesionidae	Pterocaesio	tile	Pterocaesio tile	1	37346063	16.2149	2	0.4489	168.558	2.961	12.232	2148.257	4.133	22.78	16.174	134.217	-77.16	-2142.671	K1	Wise	AD	Passing	NA	1	0.0112	3	1	16.8558	16.8558	53.63720406	-8.78823	158.31793	Kicha	Closed
470	K1	Vangunu	Caesionidae	Pterocaesio	tile	Pterocaesio tile	1	37346063	16.2149	2	0.4489	149.282	2.373	12.396	2385.08	13.376	3.905	9.159	-531.378	148.544	-2320.383	K1	Wise	AD	Passing	NA	1	0.0112	3	1	14.9282	14.9282	37.2597861	-8.78823	158.31793	Kicha	Closed
471	K1	Vangunu	Caesionidae	Pterocaesio	tile	Pterocaesio tile	1	37346063	16.2149	2	0.4489	177.526	5.038	19.46	2732.749	28.948	8.561	8.456	1246.694	-441.896	-2391.317	K1	Wise	AD	Passing	NA	1	0.0112	3	1	17.7526	17.7526	62.66195289	-8.78823	158.31793	Kicha	Closed
472	K1	Vangunu	Caesionidae	Pterocaesio	tile	Pterocaesio tile	1	37346063	16.2149	2	0.4489	162.896	4.114	16.703	2667.369	5.758	23.008	28.97	256.599	75.913	-2653.912	K1	Wise	AD	Passing	NA	1	0.0112	3	1	16.2896	16.2896	48.41158291	-8.78823	158.31793	Kicha	Closed
473	K1	Vangunu	Caesionidae	Pterocaesio	tile	Pterocaesio tile	1	37346063	16.2149	2	0.4489	NA	5.164	20.742	3157.358	33.177	NA	NA	1564.975	-704.733	-2650.116	K1	Wise	AD	Passing	NA	1	0.0112	3	1	NA	NA	NA	-8.78823	158.31793	Kicha	Closed
474	K1	Vangunu	Caesionidae	Pterocaesio	tile	Pterocaesio tile	1	37346063	16.2149	2	0.4489	157.993	8.708	18.066	2779.662	14.357	69.51	36.502	681.719	-101.613	-2692.853	K1	Wise	AD	Passing	NA	1	0.0112	3	1	15.7993	15.7993	44.17042313	-8.78823	158.31793	Kicha	Closed
475	K1	Vangunu	Caesionidae	Pterocaesio	tile	Pterocaesio tile	1	37346063	16.2149	2	0.4489	136.487	2.255	12.587	2728.814	12.377	2.099	29.13	-317.022	491.511	-2665.396	K1	Wise	AD	Passing	NA	1	0.0112	3	1	13.6487	13.6487	28.47684601	-8.78823	158.31793	Kicha	Closed
476	K1	Vangunu	Caesionidae	Pterocaesio	tile	Pterocaesio tile	1	37346063	16.2149	2	0.4489	153.187	1.949	11.565	2180.968	10.471	6.905	8.533	-368.676	145.522	-2144.649	K1	Wise	AD	Passing	NA	1	0.0112	3	1	15.3187	15.3187	40.26092567	-8.78823	158.31793	Kicha	Closed
477	K1	Vangunu	Caesionidae	Pterocaesio	tile	Pterocaesio tile	1	37346063	16.2149	2	0.4489	171.33	2.846	12.571	2606.203	5.082	14.706	29.494	-137.1	185.717	-2595.96	K1	Wise	AD	Passing	NA	1	0.0112	3	1	17.133	17.133	56.32721351	-8.78823	158.31793	Kicha	Closed
478	K1	Vangunu	Caesionidae	Pterocaesio	tile	Pterocaesio tile	1	37346063	16.2149	2	0.4489	184.189	7.707	18.44	2676.922	16.713	47.307	15.913	756.614	-141.992	-2563.842	K1	Wise	AD	Passing	NA	1	0.0112	3	1	18.4189	18.4189	69.98566486	-8.78823	158.31793	Kicha	Closed
479	K1	Vangunu	Caesionidae	Pterocaesio	tile	Pterocaesio tile	1	37346063	16.2149	2	0.4489	155.238	1.822	13.347	2166.741	1.455	10.115	16.398	-45.834	30.459	-2166.042	K1	Wise	AD	Passing	NA	1	0.0112	3	1	15.5238	15.5238	41.89981827	-8.78823	158.31793	Kicha	Closed
480	K1	Vangunu	Caesionidae	Pterocaesio	tile	Pterocaesio tile	1	37346063	16.2149	2	0.4489	178.862	4.398	17.434	2430.343	16.758	30.769	30.016	662.605	-227.997	-2327.131	K1	Wise	AD	Passing	NA	1	0.0112	3	1	17.8862	17.8862	64.0873436	-8.78823	158.31793	Kicha	Closed
481	K1	Vangunu	Caesionidae	Pterocaesio	tile	Pterocaesio tile	1	37346063	16.2149	2	0.4489	171.121	2.396	8.419	2402.566	8.323	10.307	10.158	-323.508	127.675	-2377.26	K1	Wise	AD	Passing	NA	1	0.0112	3	1	17.1121	17.1121	56.12132955	-8.78823	158.31793	Kicha	Closed
482	K1	Vangunu	Caesionidae	Pterocaesio	tile	Pterocaesio tile	1	37346063	16.2149	2	0.4489	153.194	5.18	18.166	2517.955	8.807	35.761	29.352	370.454	-106.78	-2488.264	K1	Wise	AD	Passing	NA	1	0.0112	3	1	15.3194	15.3194	40.26644519	-8.78823	158.31793	Kicha	Closed
483	K1	Vangunu	Acanthuridae	Naso	vlamingii	Naso vlamingii	1	37437032	16.2174	2	0.4514	371.233	10.215	7.75	3502.488	24.091	33.751	8.563	-1157.232	839.461	-3197.428	K1	Wise	AD	Passing	NA	1	0.0497	2.839	1.087	37.1233	40.3530271	1800.688914	-8.78823	158.31793	Kicha	Closed
484	K1	Vangunu	Lutjanidae	Macolor	niger	Macolor niger	1	37346048	16.2272	2	0.4611	319.092	15.784	13.588	5483.046	18.683	18.843	12.88	-1089.197	1377.932	-5194.107	K1	Wise	AD	Passing	NA	1	0.0145	3	1	31.9092	31.9092	471.1028705	-8.78823	158.31793	Kicha	Closed
485	K1	Vangunu	Cirrhitidae	Paracirrhites	forsteri	Paracirrhites forsteri	1	37374010	16.3219	2	0.5558	108.212	1.936	4.147	1485.725	21.089	36.94	31.574	-518.634	-129.632	-1386.215	K1	Wise	AD	Passing	NA	1	0.02984	3	1	10.8212	10.8212	37.81160308	-8.78823	158.31793	Kicha	Closed
486	K1	Vangunu	Acanthuridae	Naso	vlamingii	Naso vlamingii	1	37437032	16.3738	2	0.6078	297.909	18.944	11.113	5011.341	22.629	41.99	41.294	-1754.011	800.757	-4625.556	K1	Wise	AD	Passing	NA	1	0.0497	2.839	1.087	29.7909	32.3827083	964.1297235	-8.78823	158.31793	Kicha	Closed
487	K1	Vangunu	Balistidae	Melichthys	vidua	Melichthys vidua	1	37465058	16.4497	2	0.6836	144.728	2.809	14.849	3337.714	1.537	7.271	27.415	-26.785	-85.409	-3336.514	K1	Wise	AD	Passing	NA	1	0.0058	3.554	1	14.4728	14.4728	77.27371539	-8.78823	158.31793	Kicha	Closed
488	K1	Vangunu	Acanthuridae	Acanthurus	thompsoni	Acanthurus thompsoni	1	37437018	16.5391	2	0.7731	162.172	11.731	20.835	3206.222	24.221	56.903	14.851	1304.538	-168.315	-2923.989	K1	Wise	AD	Passing	NA	1	0.0153	3	1	16.2172	16.2172	65.25578959	-8.78823	158.31793	Kicha	Closed
489	K1	Vangunu	Acanthuridae	Naso	vlamingii	Naso vlamingii	1	37437032	16.553	2	0.7869	289.956	9.071	19.194	4137.094	4.24	19.422	4.259	-234.449	-196.429	-4125.772	K1	Wise	AD	Passing	NA	1	0.0497	2.839	1.087	28.9956	31.5182172	892.8384732	-8.78823	158.31793	Kicha	Closed
490	K1	Vangunu	Acanthuridae	Naso	vlamingii	Naso vlamingii	1	37437032	16.5599	2	0.7939	359.359	3.466	23.331	4472.546	4.575	3.38	10.621	-42.129	-354.244	-4458.296	K1	Wise	AD	Passing	NA	1	0.0497	2.839	1.087	35.9359	39.0623233	1641.941009	-8.78823	158.31793	Kicha	Closed
491	K1	Vangunu	Pomacentridae	Acanthochromis	polyacanthus	Acanthochromis polyacanthus	1	37372015	16.5633	2	0.7972	NA	4.541	0.596	2994.251	28.563	NA	NA	-1417.209	-175.18	-2631.8	K1	Wise	AD	Passing	NA	1	0.0135	3.312	1.08	NA	NA	NA	-8.78823	158.31793	Kicha	Closed
492	K1	Vangunu	Acanthuridae	Acanthurus	thompsoni	Acanthurus thompsoni	1	37437018	16.5733	2	0.8072	167.604	3.814	12.074	2852.502	8.29	14.807	5.4	-338.369	-233.818	-2822.694	K1	Wise	AD	Passing	NA	1	0.0153	3	1	16.7604	16.7604	72.03516718	-8.78823	158.31793	Kicha	Closed
493	K1	Vangunu	Labridae	Hemigymnus	fasciatus	Hemigymnus fasciatus	1	37384124	16.5958	2	0.8297	131.057	2.373	6.489	2061.281	20.121	15.305	15.237	-496.585	-506.167	-1935.479	K1	Wise	AD	Passing	NA	1	0.0171	3	1	13.1057	13.1057	38.49255842	-8.78823	158.31793	Kicha	Closed
494	K1	Vangunu	Lutjanidae	Lutjanus	gibbus	Lutjanus gibbus	1	37346028	16.6233	2	0.8572	276.44	28.718	34.393	6572.193	6.054	28.143	24.162	664.527	-196.947	-6535.544	K1	Wise	AD	Passing	NA	1	0.0153	3.091	1	27.644	27.644	437.1996083	-8.78823	158.31793	Kicha	Closed
495	K1	Vangunu	Lutjanidae	Lutjanus	semicinctus	Lutjanus semicinctus	1	37346046	16.7235	2	0.9575	270.656	10.422	19.972	2935.983	18.044	55.498	7.785	893.498	-169.323	-2791.592	K1	Wise	AD	Passing	NA	1	0.004	3.428	1	27.0656	27.0656	325.3776565	-8.78823	158.31793	Kicha	Closed
496	K1	Vangunu	Acanthuridae	Naso	caesius	Naso caesius	1	37437046	16.7838	2	1.0178	488.723	29.688	48.071	6918.094	27.842	3.041	21.996	3191.711	502.066	-6117.266	K1	Wise	AD	Passing	NA	1	0.0085	3.25	1	48.8723	48.8723	2623.450984	-8.78823	158.31793	Kicha	Closed
497	K1	Vangunu	Acanthuridae	Naso	vlamingii	Naso vlamingii	1	37437032	16.7838	2	1.0178	428.704	23.738	49.677	5946.793	28.831	12.811	19.783	2781.102	699.416	-5209.668	K1	Wise	AD	Passing	NA	1	0.0497	2.839	1.087	42.8704	46.6001248	2709.613255	-8.78823	158.31793	Kicha	Closed
498	K1	Vangunu	Balistidae	Pseudobalistes	flavimarginatus	Pseudobalistes flavimarginatus	1	37465071	16.7838	2	1.0178	295.308	47.776	38.876	6569.513	20.754	52.431	13.527	2225.086	684.411	-6143.214	K1	Wise	AD	Passing	NA	1	0.1297	2.6062	1	29.5308	29.5308	880.5849008	-8.78823	158.31793	Kicha	Closed
499	K1	Vangunu	Cirrhitidae	Paracirrhites	forsteri	Paracirrhites forsteri	1	37374010	16.8863	2	1.1203	119.441	2.196	4.638	1903.71	24.366	6.12	11.288	-721.029	-311.437	-1734.139	K1	Wise	AD	Passing	NA	1	0.02984	3	1	11.9441	11.9441	50.84627139	-8.78823	158.31793	Kicha	Closed
500	K1	Vangunu	Pomacentridae	Acanthochromis	polyacanthus	Acanthochromis polyacanthus	1	37372015	16.9891	2	1.2231	116.451	6.197	7.781	2258.011	25.639	62.056	2.736	-937.046	276.628	-2035.69	K1	Wise	AD	Passing	NA	1	0.0135	3.312	1.08	11.6451	12.576708	59.16973155	-8.78823	158.31793	Kicha	Closed
501	K1	Vangunu	Labridae	Labroides	bicolor	Labroides bicolor	1	37384130	17.0263	2	1.2603	80.894	2.927	5.479	1854.768	12.912	30.818	10.937	-411.814	-46.73	-1807.869	K1	Wise	AD	Passing	NA	1	0.0058	3.1716	1	8.0894	8.0894	4.395166831	-8.78823	158.31793	Kicha	Closed
502	K1	Vangunu	Acanthuridae	Acanthurus	grammoptilus	Acanthurus grammoptilus	1	37437002	17.0402	2	1.2742	217.975	9.298	16.768	3276.198	2.436	40.041	30.135	29.213	-136.16	-3273.237	K1	Wise	AD	Passing	NA	1	0.021	2.9435	1	21.7975	21.7975	182.7340063	-8.78823	158.31793	Kicha	Closed
503	K1	Vangunu	Acanthuridae	Acanthurus	nigrofuscus	Acanthurus nigrofuscus	1	37437014	17.098	2	1.3319	99.205	1.987	12.821	1685.259	19.506	27.191	34.012	349.021	-441.409	-1588.534	K1	Wise	AD	Passing	NA	1	0.0089	3.27	1	9.9205	9.9205	16.14562096	-8.78823	158.31793	Kicha	Closed
504	K1	Vangunu	Pomacentridae	Amblyglyphidodon	aureus	Amblyglyphidodon aureus	1	37372016	17.1002	2	1.3342	110.095	3.728	11.475	1727.536	20.52	83.059	29.675	527.864	-296.753	-1617.924	K1	Wise	AD	Passing	NA	1	0.0126	3.435	1	11.0095	11.0095	47.73558362	-8.78823	158.31793	Kicha	Closed
505	K1	Vangunu	Pomacentridae	Acanthochromis	polyacanthus	Acanthochromis polyacanthus	1	37372015	17.1655	2	1.3994	115.44	2.437	3.418	1618.333	18.68	34.318	11.178	-495.701	-151.454	-1533.083	K1	Wise	AD	Passing	NA	1	0.0135	3.312	1.08	11.544	12.46752	57.48537545	-8.78823	158.31793	Kicha	Closed
506	K1	Vangunu	Pomacentridae	Acanthochromis	polyacanthus	Acanthochromis polyacanthus	1	37372015	17.1724	2	1.4064	NA	1.923	1.542	1870.955	21.325	NA	NA	-635.481	-224.948	-1745.289	K1	Wise	AD	Passing	NA	1	0.0135	3.312	1.08	NA	NA	NA	-8.78823	158.31793	Kicha	Closed
507	K1	Vangunu	Chaetodontidae	Chaetodon	baronessa	Chaetodon baronessa	1	37365034	17.1988	2	1.4328	96.961	2.988	2.819	2299.814	24.344	6.946	29.09	-926.891	-198.955	-2095.337	K1	Wise	AD	Passing	NA	1	0.0448	2.828	1	9.6961	9.6961	27.62959843	-8.78823	158.31793	Kicha	Closed
508	K1	Vangunu	Acanthuridae	Naso	vlamingii	Naso vlamingii	1	37437032	17.4099	2	1.6439	351.002	5.231	19.96	3333.627	18.846	5.763	27.264	1072.645	-94.915	-3154.915	K1	Wise	AD	Passing	NA	1	0.0497	2.839	1.087	35.1002	38.1539174	1535.840068	-8.78823	158.31793	Kicha	Closed
509	K1	Vangunu	Chaetodontidae	Chaetodon	trifascialis	Chaetodon trifascialis	1	37365058	17.496	2	1.73	99.695	3.376	1.829	2244.274	24.779	17.558	5.195	-818.571	-463.356	-2037.648	K1	Wise	AD	Passing	NA	1	0.0258	2.969	1	9.9695	9.9695	23.80570044	-8.78823	158.31793	Kicha	Closed
510	K1	Vangunu	Pomacentridae	Acanthochromis	polyacanthus	Acanthochromis polyacanthus	1	37372015	17.5647	2	1.7986	63.705	1.699	13.083	2076.07	15.525	3.512	41.065	267.302	-487.182	-2000.318	K1	Wise	AD	Passing	NA	1	0.0135	3.312	1.08	6.3705	6.88014	8.025201489	-8.78823	158.31793	Kicha	Closed
511	K1	Vangunu	Pomacentridae	Acanthochromis	polyacanthus	Acanthochromis polyacanthus	1	37372015	17.566	2	1.8	107.459	2.397	10.69	1868.241	10.505	30.609	39.905	0.084	-340.629	-1836.926	K1	Wise	AD	Passing	NA	1	0.0135	3.312	1.08	10.7459	11.605572	45.3429094	-8.78823	158.31793	Kicha	Closed
512	K1	Vangunu	Pomacentridae	Acanthochromis	polyacanthus	Acanthochromis polyacanthus	1	37372015	17.566	2	1.8	108.869	1.947	10.165	2386.54	7.42	14.703	64.59	-88.795	-295.134	-2366.556	K1	Wise	AD	Passing	NA	1	0.0135	3.312	1.08	10.8869	11.757852	47.34346814	-8.78823	158.31793	Kicha	Closed
513	K1	Vangunu	Pomacentridae	Acanthochromis	polyacanthus	Acanthochromis polyacanthus	1	37372015	17.566	2	1.8	61.498	3.154	19.214	2536.34	26.225	11.143	53.007	900.684	-667.088	-2275.254	K1	Wise	AD	Passing	NA	1	0.0135	3.312	1.08	6.1498	6.641784	7.14070107	-8.78823	158.31793	Kicha	Closed
514	K1	Vangunu	Pomacentridae	Acanthochromis	polyacanthus	Acanthochromis polyacanthus	1	37372015	17.566	2	1.8	69.197	2.518	15.75	2444.928	18.416	3.598	21.138	589.659	-498.876	-2319.72	K1	Wise	AD	Passing	NA	1	0.0135	3.312	1.08	6.9197	7.473276	10.55363992	-8.78823	158.31793	Kicha	Closed
515	K1	Vangunu	Lutjanidae	Lutjanus	gibbus	Lutjanus gibbus	1	37346028	17.566	2	1.8	247.805	10.188	11.092	4251.343	2.535	22.407	19.928	-122.72	-142.435	-4247.184	K1	Wise	AD	Passing	NA	1	0.0153	3.091	1	24.7805	24.7805	311.8068426	-8.78823	158.31793	Kicha	Closed
516	K1	Vangunu	Lutjanidae	Lutjanus	gibbus	Lutjanus gibbus	1	37346028	17.566	2	1.8	192.976	6.634	6.827	3457.271	16.166	14.932	10.181	-960.324	65.473	-3320.575	K1	Wise	AD	Passing	NA	1	0.0153	3.091	1	19.2976	19.2976	143.9402098	-8.78823	158.31793	Kicha	Closed
517	K1	Vangunu	Lutjanidae	Lutjanus	gibbus	Lutjanus gibbus	1	37346028	17.566	2	1.8	NA	11.529	17.906	4942.609	14.565	NA	NA	1042.935	-626.511	-4790.528	K1	Wise	AD	Passing	NA	1	0.0153	3.091	1	NA	NA	NA	-8.78823	158.31793	Kicha	Closed
518	K1	Vangunu	Lutjanidae	Lutjanus	gibbus	Lutjanus gibbus	1	37346028	17.566	2	1.8	211.532	3.876	14.068	4207.215	6.28	2.109	17.139	-456.239	-60.622	-4181.965	K1	Wise	AD	Passing	NA	1	0.0153	3.091	1	21.1532	21.1532	191.1740235	-8.78823	158.31793	Kicha	Closed
519	K1	Vangunu	Lutjanidae	Lutjanus	gibbus	Lutjanus gibbus	1	37346028	17.566	2	1.8	NA	16.835	27.822	5934.982	18.608	NA	NA	1791.142	-556.651	-5630.805	K1	Wise	AD	Passing	NA	1	0.0153	3.091	1	NA	NA	NA	-8.78823	158.31793	Kicha	Closed
520	K1	Vangunu	Lutjanidae	Lutjanus	gibbus	Lutjanus gibbus	1	37346028	17.566	2	1.8	251.855	9.594	10.223	4486.896	5.51	17.372	12.834	-407.064	-141.124	-4466.163	K1	Wise	AD	Passing	NA	1	0.0153	3.091	1	25.1855	25.1855	327.8293744	-8.78823	158.31793	Kicha	Closed
521	K1	Vangunu	Lutjanidae	Lutjanus	gibbus	Lutjanus gibbus	1	37346028	17.566	2	1.8	161.912	18.86	7.131	3960.295	11.788	60.42	22.226	-808.896	-14.134	-3876.781	K1	Wise	AD	Passing	NA	1	0.0153	3.091	1	16.1912	16.1912	83.67061003	-8.78823	158.31793	Kicha	Closed
522	K1	Vangunu	Lutjanidae	Lutjanus	gibbus	Lutjanus gibbus	1	37346028	17.566	2	1.8	NA	10.138	20.52	4617.367	15.08	NA	NA	1046.608	-543.266	-4464.253	K1	Wise	AD	Passing	NA	1	0.0153	3.091	1	NA	NA	NA	-8.78823	158.31793	Kicha	Closed
523	K1	Vangunu	Lutjanidae	Lutjanus	gibbus	Lutjanus gibbus	1	37346028	17.566	2	1.8	NA	13.059	25.176	5307.457	14.679	NA	NA	1295.127	-309.21	-5137.717	K1	Wise	AD	Passing	NA	1	0.0153	3.091	1	NA	NA	NA	-8.78823	158.31793	Kicha	Closed
524	K1	Vangunu	Lutjanidae	Lutjanus	gibbus	Lutjanus gibbus	1	37346028	17.566	2	1.8	NA	11.378	23.783	4960.072	12.735	NA	NA	933.446	-519.194	-4843.7	K1	Wise	AD	Passing	NA	1	0.0153	3.091	1	NA	NA	NA	-8.78823	158.31793	Kicha	Closed
525	K1	Vangunu	Lutjanidae	Lutjanus	gibbus	Lutjanus gibbus	1	37346028	17.566	2	1.8	NA	16.165	19.067	5949.746	13.107	NA	NA	1235.281	-482.34	-5800.078	K1	Wise	AD	Passing	NA	1	0.0153	3.091	1	NA	NA	NA	-8.78823	158.31793	Kicha	Closed
526	K1	Vangunu	Lutjanidae	Lutjanus	gibbus	Lutjanus gibbus	1	37346028	17.566	2	1.8	195.653	17.205	16.262	4299.074	14.472	38.337	12.418	-1073.617	39.95	-4162.666	K1	Wise	AD	Passing	NA	1	0.0153	3.091	1	19.5653	19.5653	150.2021806	-8.78823	158.31793	Kicha	Closed
527	K1	Vangunu	Lutjanidae	Lutjanus	gibbus	Lutjanus gibbus	1	37346028	17.566	2	1.8	246.596	10.622	11.241	4059.696	7.594	24.655	14.872	-526.406	103.567	-4024.091	K1	Wise	AD	Passing	NA	1	0.0153	3.091	1	24.6596	24.6596	307.1285875	-8.78823	158.31793	Kicha	Closed
528	K1	Vangunu	Lutjanidae	Lutjanus	gibbus	Lutjanus gibbus	1	37346028	17.566	2	1.8	255.923	16.201	35.265	6374.309	14.957	5.346	2.291	1573.191	-481.266	-6158.35	K1	Wise	AD	Passing	NA	1	0.0153	3.091	1	25.5923	25.5923	344.4747018	-8.78823	158.31793	Kicha	Closed
529	K1	Vangunu	Lutjanidae	Lutjanus	gibbus	Lutjanus gibbus	1	37346028	17.566	2	1.8	NA	10.25	84.865	4525.874	32.43	NA	NA	2339.099	-607.798	-3826.583	K1	Wise	AD	Passing	NA	1	0.0153	3.091	1	NA	NA	NA	-8.78823	158.31793	Kicha	Closed
530	K1	Vangunu	Lutjanidae	Lutjanus	gibbus	Lutjanus gibbus	1	37346028	17.566	2	1.8	NA	14.583	29.199	5535.319	16.987	NA	NA	1486.546	-581.777	-5300.139	K1	Wise	AD	Passing	NA	1	0.0153	3.091	1	NA	NA	NA	-8.78823	158.31793	Kicha	Closed
531	K1	Vangunu	Lutjanidae	Lutjanus	gibbus	Lutjanus gibbus	1	37346028	17.566	2	1.8	253.104	6.134	18.914	4492.193	7.971	8.834	19.551	510.68	-356.754	-4448.79	K1	Wise	AD	Passing	NA	1	0.0153	3.091	1	25.3104	25.3104	332.8807389	-8.78823	158.31793	Kicha	Closed
532	K1	Vangunu	Lutjanidae	Lutjanus	gibbus	Lutjanus gibbus	1	37346028	17.566	2	1.8	378.518	24.989	19.862	4462.982	12.132	58.058	9.728	887.457	-303.593	-4363.309	K1	Wise	AD	Passing	NA	1	0.0153	3.091	1	37.8518	37.8518	1154.933333	-8.78823	158.31793	Kicha	Closed
533	K1	Vangunu	Lutjanidae	Lutjanus	gibbus	Lutjanus gibbus	1	37346028	17.566	2	1.8	NA	8.271	25.961	4078.843	31.326	NA	NA	2080.429	-374.563	-3488.335	K1	Wise	AD	Passing	NA	1	0.0153	3.091	1	NA	NA	NA	-8.78823	158.31793	Kicha	Closed
534	K1	Vangunu	Lutjanidae	Lutjanus	gibbus	Lutjanus gibbus	1	37346028	17.566	2	1.8	284.219	11.515	19.978	5365.556	3.664	16.399	27.949	257.037	-226.95	-5354.588	K1	Wise	AD	Passing	NA	1	0.0153	3.091	1	28.4219	28.4219	476.3576947	-8.78823	158.31793	Kicha	Closed
535	K1	Vangunu	Lutjanidae	Lutjanus	gibbus	Lutjanus gibbus	1	37346028	17.566	2	1.8	220.689	8.152	8.967	4162.183	4.899	19.115	27.922	287.04	-209.698	-4146.975	K1	Wise	AD	Passing	NA	1	0.0153	3.091	1	22.0689	22.0689	217.9302583	-8.78823	158.31793	Kicha	Closed
536	K1	Vangunu	Lutjanidae	Lutjanus	gibbus	Lutjanus gibbus	1	37346028	17.566	2	1.8	223.077	5.318	13.61	4369.822	3.265	8.947	16.523	-246.128	36.678	-4362.73	K1	Wise	AD	Passing	NA	1	0.0153	3.091	1	22.3077	22.3077	225.3020811	-8.78823	158.31793	Kicha	Closed
537	K1	Vangunu	Lutjanidae	Lutjanus	gibbus	Lutjanus gibbus	1	37346028	17.566	2	1.8	NA	24.471	52.542	7101.35	26.849	NA	NA	3158.759	-489.492	-6341.279	K1	Wise	AD	Passing	NA	1	0.0153	3.091	1	NA	NA	NA	-8.78823	158.31793	Kicha	Closed
538	K1	Vangunu	Lutjanidae	Lutjanus	gibbus	Lutjanus gibbus	1	37346028	17.566	2	1.8	NA	20.556	72.254	6460.674	26.91	NA	NA	2838.89	-640.555	-5768.076	K1	Wise	AD	Passing	NA	1	0.0153	3.091	1	NA	NA	NA	-8.78823	158.31793	Kicha	Closed
539	K1	Vangunu	Lutjanidae	Lutjanus	gibbus	Lutjanus gibbus	1	37346028	17.566	2	1.8	NA	22.142	43.676	6729.584	26.562	NA	NA	2941.747	-570.984	-6025.563	K1	Wise	AD	Passing	NA	1	0.0153	3.091	1	NA	NA	NA	-8.78823	158.31793	Kicha	Closed
540	K1	Vangunu	Lutjanidae	Lutjanus	gibbus	Lutjanus gibbus	1	37346028	17.566	2	1.8	NA	18.738	39.545	6171.98	25.281	NA	NA	2548.257	-615.579	-5587.557	K1	Wise	AD	Passing	NA	1	0.0153	3.091	1	NA	NA	NA	-8.78823	158.31793	Kicha	Closed
541	K1	Vangunu	Lutjanidae	Lutjanus	gibbus	Lutjanus gibbus	1	37346028	17.566	2	1.8	NA	11.709	3	4851.041	28.096	NA	NA	2223.394	-480.632	-4284.637	K1	Wise	AD	Passing	NA	1	0.0153	3.091	1	NA	NA	NA	-8.78823	158.31793	Kicha	Closed
542	K1	Vangunu	Lutjanidae	Lutjanus	gibbus	Lutjanus gibbus	1	37346028	17.566	2	1.8	NA	20.406	41.907	6400.414	28.184	NA	NA	2897.322	-803.588	-5650.228	K1	Wise	AD	Passing	NA	1	0.0153	3.091	1	NA	NA	NA	-8.78823	158.31793	Kicha	Closed
543	K1	Vangunu	Lutjanidae	Macolor	niger	Macolor niger	1	37346048	17.5677	2	1.8017	311.503	2.703	7.371	3743.752	12.3	0.493	6.019	-214.061	768.301	-3657.81	K1	Wise	AD	Passing	NA	1	0.0145	3	1	31.1503	31.1503	438.283078	-8.78823	158.31793	Kicha	Closed
544	K1	Vangunu	Acanthuridae	Naso	hexacanthus	Naso hexacanthus	1	37437028	17.5677	2	1.8017	504.548	21.86	28.055	5182.289	19.838	33.323	23.094	1751.466	-158.945	-4874.753	K1	Wise	AD	Passing	NA	1	0.0202	2.956	1	50.4548	50.4548	2183.389045	-8.78823	158.31793	Kicha	Closed
545	K1	Vangunu	Acanthuridae	Naso	hexacanthus	Naso hexacanthus	1	37437028	17.5677	2	1.8017	486.585	11.997	26.192	4466.549	25.347	6.033	6.341	1787.348	-679.402	-4036.565	K1	Wise	AD	Passing	NA	1	0.0202	2.956	1	48.6585	48.6585	1961.519077	-8.78823	158.31793	Kicha	Closed
546	K1	Vangunu	Acanthuridae	Naso	hexacanthus	Naso hexacanthus	1	37437028	17.5677	2	1.8017	497.841	14.429	29.205	5065.154	22.401	5.283	8.966	1885.908	-411.519	-4682.925	K1	Wise	AD	Passing	NA	1	0.0202	2.956	1	49.7841	49.7841	2098.704827	-8.78823	158.31793	Kicha	Closed
547	K1	Vangunu	Acanthuridae	Naso	vlamingii	Naso vlamingii	1	37437032	18.2419	3	0.0272	339.01	23.182	25.383	4690.052	23.966	67.301	34.042	1655.506	-942.719	-4285.693	K1	Wise	AD	Passing	NA	1	0.0497	2.839	1.087	33.901	36.850387	1391.506943	-8.78823	158.31793	Kicha	Closed
548	K1	Vangunu	Pomacentridae	Dascyllus	reticulatus	Dascyllus reticulatus	1	37372074	18.3055	3	0.0908	66.532	3.038	4.47	1636.155	21.961	51.352	14.358	-562.403	-241.066	-1517.43	K1	Wise	AD	Passing	NA	1	0.0612	2.747	1	6.6532	6.6532	11.15877247	-8.78823	158.31793	Kicha	Closed
549	K1	Vangunu	Pomacentridae	Dascyllus	reticulatus	Dascyllus reticulatus	1	37372074	18.3055	3	0.0908	76.642	5.149	7.238	2031.243	23.637	65.962	12.845	-728.657	-363.74	-1860.833	K1	Wise	AD	Passing	NA	1	0.0612	2.747	1	7.6642	7.6642	16.45817979	-8.78823	158.31793	Kicha	Closed
550	K1	Vangunu	Pomacentridae	Dascyllus	reticulatus	Dascyllus reticulatus	1	37372074	18.3055	3	0.0908	75.394	1.627	7.633	1654.565	13.553	16.609	14.296	-284.335	-263.626	-1608.49	K1	Wise	AD	Passing	NA	1	0.0612	2.747	1	7.5394	7.5394	15.73242142	-8.78823	158.31793	Kicha	Closed
551	K1	Vangunu	Pomacentridae	Dascyllus	reticulatus	Dascyllus reticulatus	1	37372074	18.3071	3	0.0925	NA	2.938	41.515	2350.03	23.151	NA	NA	-826.193	-391.072	-2164.973	K1	Wise	AD	Passing	NA	1	0.0612	2.747	1	NA	NA	NA	-8.78823	158.31793	Kicha	Closed
552	K1	Vangunu	Pomacentridae	Dascyllus	reticulatus	Dascyllus reticulatus	1	37372074	18.3071	3	0.0925	NA	1.194	3.703	1419.84	22.511	NA	NA	-472.991	-254.304	-1314.364	K1	Wise	AD	Passing	NA	1	0.0612	2.747	1	NA	NA	NA	-8.78823	158.31793	Kicha	Closed
553	K1	Vangunu	Pomacentridae	Dascyllus	reticulatus	Dascyllus reticulatus	1	37372074	18.3071	3	0.0925	NA	2.272	23.608	2051.143	20.348	NA	NA	-625.482	-322.71	-1926.608	K1	Wise	AD	Passing	NA	1	0.0612	2.747	1	NA	NA	NA	-8.78823	158.31793	Kicha	Closed
554	K1	Vangunu	Pomacentridae	Acanthochromis	polyacanthus	Acanthochromis polyacanthus	1	37372015	18.3105	3	0.0958	108.778	3.317	4.034	2072.085	20.184	51.406	50.596	-709.469	-88.264	-1944.839	K1	Wise	AD	Passing	NA	1	0.0135	3.312	1.08	10.8778	11.748024	47.21252949	-8.78823	158.31793	Kicha	Closed
555	K1	Vangunu	Pomacentridae	Amblyglyphidodon	aureus	Amblyglyphidodon aureus	1	37372016	18.4624	3	0.2478	111.872	1.879	6.016	1745.977	21.034	7.973	0.428	-612.833	-130.957	-1629.638	K1	Wise	AD	Passing	NA	1	0.0126	3.435	1	11.1872	11.1872	50.43459782	-8.78823	158.31793	Kicha	Closed
556	K1	Vangunu	Holocentridae	Myripristis	adusta	Myripristis adusta	1	37261008	18.4624	3	0.2478	173.991	7.408	8.31	2845.061	22.062	35.3	6.759	-1060.671	130.287	-2636.735	K1	Wise	AD	Passing	NA	1	0.0256	3.07	1	17.3991	17.3991	164.686194	-8.78823	158.31793	Kicha	Closed
557	K1	Vangunu	Holocentridae	Sargocentron	spiniferum	Sargocentron spiniferum	1	37261029	18.4674	3	0.2528	226.357	7.257	20.866	3811.354	10.623	19.92	27.023	322.18	-624.402	-3746.03	K1	Wise	AD	Passing	NA	1	0.0236	2.981	1	22.6357	22.6357	257.9602009	-8.78823	158.31793	Kicha	Closed
558	K1	Vangunu	Chaetodontidae	Chaetodon	lunulatus	Chaetodon lunulatus	1	37365059	18.4777	3	0.2631	103.939	2.428	10.817	2663.789	10.971	8.37	10.504	-255.178	-438.029	-2615.107	K1	Wise	AD	Passing	NA	1	0.0296	2.9895	1	10.3939	10.3939	32.4303129	-8.78823	158.31793	Kicha	Closed
559	K1	Vangunu	Lutjanidae	Lutjanus	gibbus	Lutjanus gibbus	1	37346028	18.4777	3	0.2631	248.147	12.103	10.848	4156.846	17.403	26.214	21.345	-1231.103	173.446	-3966.569	K1	Wise	AD	Passing	NA	1	0.0153	3.091	1	24.8147	24.8147	313.1389131	-8.78823	158.31793	Kicha	Closed
560	K1	Vangunu	Lutjanidae	Lutjanus	gibbus	Lutjanus gibbus	1	37346028	18.4777	3	0.2631	214.64	14.017	9.547	4353.449	22.099	24.083	2.099	-1584.116	415.92	-4033.621	K1	Wise	AD	Passing	NA	1	0.0153	3.091	1	21.464	21.464	199.9903681	-8.78823	158.31793	Kicha	Closed
561	K1	Vangunu	Lutjanidae	Lutjanus	gibbus	Lutjanus gibbus	1	37346028	18.4777	3	0.2631	176.01	13.679	9.5	4603.362	29.595	25.864	36.956	-2064.838	951.305	-4002.8	K1	Wise	AD	Passing	NA	1	0.0153	3.091	1	17.601	17.601	108.3047135	-8.78823	158.31793	Kicha	Closed
562	K1	Vangunu	Lutjanidae	Lutjanus	gibbus	Lutjanus gibbus	1	37346028	18.4777	3	0.2631	NA	36.126	12.104	8684.752	19.072	NA	NA	2575.697	-1105.782	-8219.973	K1	Wise	AD	Passing	NA	1	0.0153	3.091	1	NA	NA	NA	-8.78823	158.31793	Kicha	Closed
563	K1	Vangunu	Lutjanidae	Lutjanus	gibbus	Lutjanus gibbus	1	37346028	18.4777	3	0.2631	NA	32.251	7.373	8115.053	21.81	NA	NA	2751.842	-1153.51	-7546.58	K1	Wise	AD	Passing	NA	1	0.0153	3.091	1	NA	NA	NA	-8.78823	158.31793	Kicha	Closed
564	K1	Vangunu	Lutjanidae	Lutjanus	gibbus	Lutjanus gibbus	1	37346028	18.4777	3	0.2631	NA	19.119	5.957	6365.442	16.197	NA	NA	1573.577	-758.975	-6121.002	K1	Wise	AD	Passing	NA	1	0.0153	3.091	1	NA	NA	NA	-8.78823	158.31793	Kicha	Closed
565	K1	Vangunu	Lutjanidae	Lutjanus	gibbus	Lutjanus gibbus	1	37346028	18.4777	3	0.2631	172.287	9.723	9.078	3934.089	8.963	22.761	4.078	-578.185	-203.419	-3886.05	K1	Wise	AD	Passing	NA	1	0.0153	3.091	1	17.2287	17.2287	101.3789842	-8.78823	158.31793	Kicha	Closed
566	K1	Vangunu	Lutjanidae	Lutjanus	gibbus	Lutjanus gibbus	1	37346028	18.4777	3	0.2631	253.623	16.616	3.471	4682.874	26.358	26.193	13.23	-1939.678	748.542	-4196.027	K1	Wise	AD	Passing	NA	1	0.0153	3.091	1	25.3623	25.3623	334.995137	-8.78823	158.31793	Kicha	Closed
567	K1	Vangunu	Lutjanidae	Lutjanus	gibbus	Lutjanus gibbus	1	37346028	18.4777	3	0.2631	325.131	12.921	11.789	4029.021	18.753	29.893	13.069	-1262.929	287.805	-3815.127	K1	Wise	AD	Passing	NA	1	0.0153	3.091	1	32.5131	32.5131	721.8781269	-8.78823	158.31793	Kicha	Closed
568	K1	Vangunu	Lutjanidae	Lutjanus	gibbus	Lutjanus gibbus	1	37346028	18.4777	3	0.2631	NA	13.994	54.684	5223.29	26.124	NA	NA	1945.949	-1177.079	-4702.183	K1	Wise	AD	Passing	NA	1	0.0153	3.091	1	NA	NA	NA	-8.78823	158.31793	Kicha	Closed
569	K1	Vangunu	Lutjanidae	Lutjanus	gibbus	Lutjanus gibbus	1	37346028	18.4777	3	0.2631	NA	13.15	147.124	5033.967	28.585	NA	NA	1951.06	-1366.22	-4434.821	K1	Wise	AD	Passing	NA	1	0.0153	3.091	1	NA	NA	NA	-8.78823	158.31793	Kicha	Closed
570	K1	Vangunu	Lutjanidae	Lutjanus	gibbus	Lutjanus gibbus	1	37346028	18.4777	3	0.2631	NA	38.553	0.463	9208.194	13.866	NA	NA	1950.223	-939.648	-8950.114	K1	Wise	AD	Passing	NA	1	0.0153	3.091	1	NA	NA	NA	-8.78823	158.31793	Kicha	Closed
571	K1	Vangunu	Lutjanidae	Lutjanus	gibbus	Lutjanus gibbus	1	37346028	18.4777	3	0.2631	271.706	9.877	15.285	3689.55	12.17	29.274	22.931	-770.519	106.298	-3606.63	K1	Wise	AD	Passing	NA	1	0.0153	3.091	1	27.1706	27.1706	414.4690898	-8.78823	158.31793	Kicha	Closed
572	K1	Vangunu	Lutjanidae	Lutjanus	gibbus	Lutjanus gibbus	1	37346028	18.4777	3	0.2631	NA	32.567	10.46	8397.773	14.677	NA	NA	1808.301	-1036.777	-8134.97	K1	Wise	AD	Passing	NA	1	0.0153	3.091	1	NA	NA	NA	-8.78823	158.31793	Kicha	Closed
573	K1	Vangunu	Lutjanidae	Lutjanus	gibbus	Lutjanus gibbus	1	37346028	18.4777	3	0.2631	NA	9.737	8.648	4392.835	30.843	NA	NA	-2125.599	783.393	-3763.659	K1	Wise	AD	Passing	NA	1	0.0153	3.091	1	NA	NA	NA	-8.78823	158.31793	Kicha	Closed
574	K1	Vangunu	Lutjanidae	Lutjanus	gibbus	Lutjanus gibbus	1	37346028	18.4777	3	0.2631	302	11.686	13.686	4039.471	12.482	27.956	19.595	-872.789	21.862	-3943.994	K1	Wise	AD	Passing	NA	1	0.0153	3.091	1	30.2	30.2	574.6360809	-8.78823	158.31793	Kicha	Closed
575	K1	Vangunu	Acanthuridae	Naso	hexacanthus	Naso hexacanthus	1	37437028	18.5408	3	0.3261	NA	22.192	57.691	6611.951	24.58	NA	NA	2238.722	-1535.003	-6029.078	K1	Wise	AD	Passing	NA	1	0.0202	2.956	1	NA	NA	NA	-8.78823	158.31793	Kicha	Closed
576	K1	Vangunu	Acanthuridae	Naso	hexacanthus	Naso hexacanthus	1	37437028	18.5408	3	0.3261	510.936	18.068	17.226	4149.138	16.904	49.209	22.356	1122.587	-441.976	-3969.861	K1	Wise	AD	Passing	NA	1	0.0202	2.956	1	51.0936	51.0936	2266.11922	-8.78823	158.31793	Kicha	Closed
577	K1	Vangunu	Acanthuridae	Naso	hexacanthus	Naso hexacanthus	1	37437028	18.5583	3	0.3436	450.55	5.123	13.488	2388.515	11.35	33.769	0.442	-435.46	-177.052	-2341.801	K1	Wise	AD	Passing	NA	1	0.0202	2.956	1	45.055	45.055	1562.484291	-8.78823	158.31793	Kicha	Closed
578	K1	Vangunu	Scaridae	Scarus	rubroviolaceus	Scarus rubroviolaceus	1	37386028	18.5649	3	0.3503	505.164	60.395	12.534	7570.864	16.058	48.731	15.29	1320.088	-1625.645	-7275.481	K1	Wise	AD	Passing	NA	1	0.0136	3.109	1	50.5164	50.5164	2688.501106	-8.78823	158.31793	Kicha	Closed
579	K1	Vangunu	Pomacentridae	Acanthochromis	polyacanthus	Acanthochromis polyacanthus	1	37372015	18.6108	3	0.3961	92.132	3.316	9.113	2047.038	23.213	45.484	45.364	-708.939	385.199	-1881.327	K1	Wise	AD	Passing	NA	1	0.0135	3.312	1.08	9.2132	9.950256	27.2370971	-8.78823	158.31793	Kicha	Closed
580	K1	Vangunu	Pomacentridae	Acanthochromis	polyacanthus	Acanthochromis polyacanthus	1	37372015	18.6108	3	0.3961	NA	5.712	0.411	3319.689	31.304	NA	NA	-1570.361	742.839	-2828.867	K1	Wise	AD	Passing	NA	1	0.0135	3.312	1.08	NA	NA	NA	-8.78823	158.31793	Kicha	Closed
581	K1	Vangunu	Pomacentridae	Acanthochromis	polyacanthus	Acanthochromis polyacanthus	1	37372015	18.6108	3	0.3961	78.15	3.251	7.678	2174.908	9.09	66.128	62.994	-301.796	-164.232	-2147.597	K1	Wise	AD	Passing	NA	1	0.0135	3.312	1.08	7.815	8.4402	15.79116008	-8.78823	158.31793	Kicha	Closed
582	K1	Vangunu	Pomacentridae	Acanthochromis	polyacanthus	Acanthochromis polyacanthus	1	37372015	18.6335	3	0.4189	110.27	1.921	3.16	1479.684	20.991	30.161	11.366	-489.12	-204.276	-1381.484	K1	Wise	AD	Passing	NA	1	0.0135	3.312	1.08	11.027	11.90916	49.39148357	-8.78823	158.31793	Kicha	Closed
583	K1	Vangunu	Pomacentridae	Acanthochromis	polyacanthus	Acanthochromis polyacanthus	1	37372015	18.6619	3	0.4472	NA	4.808	21.002	3078.721	28.247	NA	NA	-1446.546	202.927	-2710.137	K1	Wise	AD	Passing	NA	1	0.0135	3.312	1.08	NA	NA	NA	-8.78823	158.31793	Kicha	Closed
584	K1	Vangunu	Acanthuridae	Naso	vlamingii	Naso vlamingii	1	37437032	18.7438	3	0.5292	350.517	9.836	1.696	3534.115	26.853	27.362	10.93	-1497.116	554.037	-3153.039	K1	Wise	AD	Passing	NA	1	0.0497	2.839	1.087	35.0517	38.1011979	1529.822907	-8.78823	158.31793	Kicha	Closed
585	K1	Vangunu	Acanthuridae	Naso	vlamingii	Naso vlamingii	1	37437032	18.973	3	0.7583	302.3	2.204	10.279	2700.42	1.648	9.638	41.779	-5.533	-77.466	-2699.303	K1	Wise	AD	Passing	NA	1	0.0497	2.839	1.087	30.23	32.86001	1005.022916	-8.78823	158.31793	Kicha	Closed
586	K1	Vangunu	Acanthuridae	Naso	hexacanthus	Naso hexacanthus	1	37437028	19.0227	3	0.8081	438.579	4.803	11.822	2561.852	7.952	28.65	23.495	354.182	12.275	-2537.221	K1	Wise	AD	Passing	NA	1	0.0202	2.956	1	43.8579	43.8579	1442.928342	-8.78823	158.31793	Kicha	Closed
587	K1	Vangunu	Acanthuridae	Naso	vlamingii	Naso vlamingii	1	37437032	19.0227	3	0.8081	329.184	1.48	5.967	2029.26	10.417	1.01	47.047	-361.233	64.215	-1995.817	K1	Wise	AD	Passing	NA	1	0.0497	2.839	1.087	32.9184	35.7823008	1280.031288	-8.78823	158.31793	Kicha	Closed
588	K1	Vangunu	Acanthuridae	Acanthurus	nigrofuscus	Acanthurus nigrofuscus	1	37437014	19.0685	3	0.8539	NA	6.142	16.222	3450.414	22.809	NA	NA	927.345	-930.878	-3190.432	K1	Wise	AD	Passing	NA	1	0.0089	3.27	1	NA	NA	NA	-8.78823	158.31793	Kicha	Closed
589	K1	Vangunu	Pomacentridae	Amblyglyphidodon	aureus	Amblyglyphidodon aureus	1	37372016	19.2266	3	1.0119	109.95	3.716	16.429	2359.534	16.077	24.055	24.351	593.733	-272.814	-2267.258	K1	Wise	AD	Passing	NA	1	0.0126	3.435	1	10.995	10.995	47.51997165	-8.78823	158.31793	Kicha	Closed
590	K1	Vangunu	Balistidae	Melichthys	vidua	Melichthys vidua	1	37465058	19.2924	3	1.0778	159.108	6.237	2.83	3206.681	26.798	3.843	11.391	-1361.734	485.576	-2862.289	K1	Wise	AD	Passing	NA	1	0.0058	3.554	1	15.9108	15.9108	108.2035279	-8.78823	158.31793	Kicha	Closed
591	K1	Vangunu	Labridae	Labropsis	australis	Labropsis australis	1	37384132	19.3894	3	1.1747	NA	2.593	3.905	2240.308	14.114	NA	NA	-491.51	-215.867	-2175.041	K1	Wise	AD	Passing	NA	1	0.0076	3.105	1	NA	NA	NA	-8.78823	158.31793	Kicha	Closed
592	K1	Vangunu	Lutjanidae	Macolor	niger	Macolor niger	1	37346048	19.5352	3	1.3206	NA	8.998	17.907	4354.83	13.074	NA	NA	-588.069	834.372	-4233.503	K1	Wise	AD	Passing	NA	1	0.0145	3	1	NA	NA	NA	-8.78823	158.31793	Kicha	Closed
593	K1	Vangunu	Lutjanidae	Macolor	niger	Macolor niger	1	37346048	19.5352	3	1.3206	NA	10.495	31.71	4811.553	9.072	NA	NA	451.234	659.205	-4744.774	K1	Wise	AD	Passing	NA	1	0.0145	3	1	NA	NA	NA	-8.78823	158.31793	Kicha	Closed
594	K1	Vangunu	Acanthuridae	Naso	hexacanthus	Naso hexacanthus	1	37437028	19.5352	3	1.3206	NA	19.282	31.786	6326.145	26.471	NA	NA	2819.598	98.545	-5662.178	K1	Wise	AD	Passing	NA	1	0.0202	2.956	1	NA	NA	NA	-8.78823	158.31793	Kicha	Closed
595	K1	Vangunu	Balistidae	Balistoides	viridescens	Balistoides viridescens	1	37465048	19.5371	3	1.3225	NA	23.055	57.85	6904.73	24.537	NA	NA	2855.169	329.275	-6278.127	K1	Wise	AD	Passing	NA	1	0.0244	3.018	1	NA	NA	NA	-8.78823	158.31793	Kicha	Closed
596	K1	Vangunu	Acanthuridae	Naso	vlamingii	Naso vlamingii	1	37437032	19.5452	3	1.3306	370.739	10.738	12.074	4075.393	29.232	11.555	21.385	1849.299	-735.582	-3556.38	K1	Wise	AD	Passing	NA	1	0.0497	2.839	1.087	37.0739	40.2993293	1793.894485	-8.78823	158.31793	Kicha	Closed
597	K1	Vangunu	Acanthuridae	Naso	vlamingii	Naso vlamingii	1	37437032	19.5983	3	1.3836	NA	15.431	46.863	5653.695	25.814	NA	NA	2459.618	-54.266	-5090.344	K1	Wise	AD	Passing	NA	1	0.0497	2.839	1.087	NA	NA	NA	-8.78823	158.31793	Kicha	Closed
598	K1	Vangunu	Scaridae	Scarus	niger	Scarus niger	1	37386021	19.6149	3	1.4003	235.716	7.288	7.427	2772.468	17.068	40.134	9.567	-487.529	-651.523	-2650.36	K1	Wise	AD	Passing	NA	1	0.0257	3.09	1	23.5716	23.5716	447.3169212	-8.78823	158.31793	Kicha	Closed
599	K1	Vangunu	Zanclidae	Zanclus	cornutus	Zanclus cornutus	1	37437001	19.6149	3	1.4003	NA	12.789	34.136	5005.094	33.706	NA	NA	2529.193	-1104.503	-4175.431	K1	Wise	AD	Passing	NA	1	0.0147	3.37	1	NA	NA	NA	-8.78823	158.31793	Kicha	Closed
600	K1	Vangunu	Acanthuridae	Zebrasoma	scopas	Zebrasoma scopas	1	37437036	19.628	3	1.4133	105.894	4.55	13.535	2950.3	16.759	19.788	8.297	139.271	-839.242	-2824.986	K1	Wise	AD	Passing	NA	1	0.0291	2.993	1	10.5894	10.5894	33.98857447	-8.78823	158.31793	Kicha	Closed
601	K1	Vangunu	Zanclidae	Zanclus	cornutus	Zanclus cornutus	1	37437001	19.6605	3	1.4458	121.559	4.197	9.135	3190.912	10.485	18.325	47.875	30.689	-579.884	-3137.628	K1	Wise	AD	Passing	NA	1	0.0147	3.37	1	12.1559	12.1559	66.53496378	-8.78823	158.31793	Kicha	Closed
602	K1	Vangunu	Lutjanidae	Aphareus	furca	Aphareus furca	1	37346036	19.6944	3	1.4797	NA	6.651	6.243	3596.462	23.841	NA	NA	-1305.852	672.799	-3282.778	K1	Wise	AD	Passing	NA	1	0.0105	3	1.151	NA	NA	NA	-8.78823	158.31793	Kicha	Closed
603	K1	Vangunu	Labridae	Labroides	bicolor	Labroides bicolor	1	37384130	19.7491	3	1.5344	99.622	4.57	7.265	3222.859	16.242	1.399	4.424	-892.66	-125.416	-3094.228	K1	Wise	AD	Passing	NA	1	0.0058	3.1716	1	9.9622	9.9622	8.507687408	-8.78823	158.31793	Kicha	Closed
604	K1	Vangunu	Chaetodontidae	Chaetodon	baronessa	Chaetodon baronessa	1	37365034	19.8119	3	1.5972	NA	4.332	4.26	2893.108	28.056	NA	NA	-1320.71	354.136	-2549.585	K1	Wise	AD	Passing	NA	1	0.0448	2.828	1	NA	NA	NA	-8.78823	158.31793	Kicha	Closed
605	K1	Vangunu	Pomacentridae	Acanthochromis	polyacanthus	Acanthochromis polyacanthus	1	37372015	20.3394	4	0.0106	NA	5.036	2.084	3133.724	28.937	NA	NA	-1472.872	388.551	-2738.595	K1	Wise	AD	Passing	NA	1	0.0135	3.312	1.08	NA	NA	NA	-8.78823	158.31793	Kicha	Closed
606	K1	Vangunu	Scaridae	Scarus	niger	Scarus niger	1	37386021	20.3399	4	0.0111	187.696	9.543	20.069	3872.079	29.373	16.764	26.092	1664.207	-915.162	-3374.298	K1	Wise	AD	Passing	NA	1	0.0257	3.09	1	18.7696	18.7696	221.2631685	-8.78823	158.31793	Kicha	Closed
607	K1	Vangunu	Serranidae	Cephalopholis	urodeta	Cephalopholis urodeta	1	37311142	20.3444	4	0.0156	158.377	4.15	6.18	2555.594	19.677	16.21	7.864	-846.544	-154.331	-2406.368	K1	Wise	AD	Passing	NA	1	0.0138	3.173	1	15.8377	15.8377	88.41015634	-8.78823	158.31793	Kicha	Closed
608	K1	Vangunu	Balistidae	Melichthys	vidua	Melichthys vidua	1	37465058	20.3496	4	0.0208	159.205	4.337	5.575	2711.309	17.337	15.895	14.316	-805.895	-57.706	-2588.126	K1	Wise	AD	Passing	NA	1	0.0058	3.554	1	15.9205	15.9205	108.4381541	-8.78823	158.31793	Kicha	Closed
609	K1	Vangunu	Acanthuridae	Acanthurus	grammoptilus	Acanthurus grammoptilus	1	37437002	20.3685	4	0.0397	217.42	9.904	20.032	3402.471	23.712	40.463	29.739	1244.524	-568.656	-3115.22	K1	Wise	AD	Passing	NA	1	0.021	2.9435	1	21.742	21.742	181.3678679	-8.78823	158.31793	Kicha	Closed
610	K1	Vangunu	Lethrinidae	Monotaxis	grandoculis	Monotaxis grandoculis	1	37351026	20.373	4	0.0442	141.161	5.616	17.244	2633.61	24.513	42.572	38.508	978.204	-486.937	-2396.229	K1	Wise	AD	Passing	NA	1	0.023	3.022	1	14.1161	14.1161	68.57498778	-8.78823	158.31793	Kicha	Closed
611	K1	Vangunu	Acanthuridae	Acanthurus	nigrofuscus	Acanthurus nigrofuscus	1	37437014	20.4216	4	0.0928	143.764	4.115	16.841	2610.389	18.017	19.412	18.479	668.985	-452.067	-2482.383	K1	Wise	AD	Passing	NA	1	0.0089	3.27	1	14.3764	14.3764	54.3132749	-8.78823	158.31793	Kicha	Closed
612	K1	Vangunu	Acanthuridae	Acanthurus	nigricauda	Acanthurus nigricauda	1	37437013	20.613	4	0.2842	198.146	3.567	17.649	2269.662	26.314	21.162	9.518	811.545	-594.697	-2034.477	K1	Wise	AD	Passing	NA	1	0.0168	3.168	1	19.8146	19.8146	215.8533248	-8.78823	158.31793	Kicha	Closed
613	K1	Vangunu	Caesionidae	Pterocaesio	tile	Pterocaesio tile	1	37346063	20.7788	4	0.45	115.259	3.369	18.043	2458.878	24.153	3.97	19.125	918.795	-410.002	-2243.612	K1	Wise	AD	Passing	NA	1	0.0112	3	1	11.5259	11.5259	17.14914864	-8.78823	158.31793	Kicha	Closed
614	K1	Vangunu	Caesionidae	Pterocaesio	tile	Pterocaesio tile	1	37346063	20.7788	4	0.45	119.089	5.55	19.852	2762.409	19.429	23.946	13.915	912.302	-109.916	-2605.096	K1	Wise	AD	Passing	NA	1	0.0112	3	1	11.9089	11.9089	18.91615953	-8.78823	158.31793	Kicha	Closed
615	K1	Vangunu	Caesionidae	Pterocaesio	tile	Pterocaesio tile	1	37346063	20.7788	4	0.45	111.988	5.091	22.061	2914.031	25.071	1.586	16.768	1219.089	-196.261	-2639.485	K1	Wise	AD	Passing	NA	1	0.0112	3	1	11.1988	11.1988	15.7301364	-8.78823	158.31793	Kicha	Closed
616	K1	Vangunu	Caesionidae	Pterocaesio	tile	Pterocaesio tile	1	37346063	20.7788	4	0.45	129.617	4.196	19.032	2568.43	23.964	16.824	18.858	936.541	-459.559	-2347.026	K1	Wise	AD	Passing	NA	1	0.0112	3	1	12.9617	12.9617	24.38955739	-8.78823	158.31793	Kicha	Closed
617	K1	Vangunu	Caesionidae	Pterocaesio	tile	Pterocaesio tile	1	37346063	20.7788	4	0.45	100.728	3.434	17.523	2770.722	17.08	1.186	18.666	792.864	-183.375	-2648.517	K1	Wise	AD	Passing	NA	1	0.0112	3	1	10.0728	10.0728	11.44639307	-8.78823	158.31793	Kicha	Closed
618	K1	Vangunu	Caesionidae	Pterocaesio	tile	Pterocaesio tile	1	37346063	20.7788	4	0.45	106.606	2.37	15.437	2377.29	12.73	7.445	11.734	464.361	-242.424	-2318.859	K1	Wise	AD	Passing	NA	1	0.0112	3	1	10.6606	10.6606	13.56947258	-8.78823	158.31793	Kicha	Closed
619	K1	Vangunu	Caesionidae	Pterocaesio	tile	Pterocaesio tile	1	37346063	20.7788	4	0.45	127.415	3.925	17.026	2759.102	20.215	2.717	15.516	930.646	-206.904	-2589.156	K1	Wise	AD	Passing	NA	1	0.0112	3	1	12.7415	12.7415	23.1675281	-8.78823	158.31793	Kicha	Closed
620	K1	Vangunu	Caesionidae	Pterocaesio	tile	Pterocaesio tile	1	37346063	20.7788	4	0.45	111.193	3.699	11.944	2420.58	5.038	23.536	18.806	125.215	-171.776	-2411.228	K1	Wise	AD	Passing	NA	1	0.0112	3	1	11.1193	11.1193	15.39750543	-8.78823	158.31793	Kicha	Closed
621	K1	Vangunu	Caesionidae	Pterocaesio	tile	Pterocaesio tile	1	37346063	20.7788	4	0.45	109.669	3.642	15.686	2609.281	20.765	8.589	19.522	868.528	-318.521	-2439.785	K1	Wise	AD	Passing	NA	1	0.0112	3	1	10.9669	10.9669	14.77303317	-8.78823	158.31793	Kicha	Closed
622	K1	Vangunu	Caesionidae	Pterocaesio	tile	Pterocaesio tile	1	37346063	20.7788	4	0.45	105.419	4.104	16.847	2378.396	17.876	26.242	18.144	628.88	-370.803	-2263.577	K1	Wise	AD	Passing	NA	1	0.0112	3	1	10.5419	10.5419	13.12123456	-8.78823	158.31793	Kicha	Closed
623	K1	Vangunu	Caesionidae	Pterocaesio	tile	Pterocaesio tile	1	37346063	20.7788	4	0.45	NA	4.168	3.23	2823.138	30.782	NA	NA	1325.863	-548.878	-2431.24	K1	Wise	AD	Passing	NA	1	0.0112	3	1	NA	NA	NA	-8.78823	158.31793	Kicha	Closed
624	K1	Vangunu	Caesionidae	Pterocaesio	tile	Pterocaesio tile	1	37346063	20.7788	4	0.45	101.493	5.516	17.946	2552.849	25.502	31.973	14.67	1029.515	-384.874	-2304.129	K1	Wise	AD	Passing	NA	1	0.0112	3	1	10.1493	10.1493	11.70917488	-8.78823	158.31793	Kicha	Closed
625	K1	Vangunu	Caesionidae	Pterocaesio	tile	Pterocaesio tile	1	37346063	20.7788	4	0.45	100.905	7.038	19.882	2718.615	23.267	38.597	9.909	1034.206	-289.203	-2497.528	K1	Wise	AD	Passing	NA	1	0.0112	3	1	10.0905	10.0905	11.50684023	-8.78823	158.31793	Kicha	Closed
626	K1	Vangunu	Caesionidae	Pterocaesio	tile	Pterocaesio tile	1	37346063	20.7788	4	0.45	97.489	5.409	11.172	2291.169	13.829	44.728	18.345	431.525	-337.219	-2224.753	K1	Wise	AD	Passing	NA	1	0.0112	3	1	9.7489	9.7489	10.37731189	-8.78823	158.31793	Kicha	Closed
627	K1	Vangunu	Caesionidae	Pterocaesio	tile	Pterocaesio tile	1	37346063	20.7802	4	0.4514	140.121	8.27	3.089	2650.353	26.249	58.429	2.209	-1170.313	66.054	-2377.051	K1	Wise	AD	Passing	NA	1	0.0112	3	1	14.0121	14.0121	30.81255465	-8.78823	158.31793	Kicha	Closed
628	K1	Vangunu	Acanthuridae	Acanthurus	pyroferus	Acanthurus pyroferus	1	37437017	20.8338	4	0.505	142.479	6.948	2.447	2391.571	25.8	74.56	21.521	-1008.406	-257.927	-2153.184	K1	Wise	AD	Passing	NA	1	0.0018	3	1.063	14.2479	15.1455177	6.253524759	-8.78823	158.31793	Kicha	Closed
629	K1	Vangunu	Scaridae	Scarus	niger	Scarus niger	1	37386021	20.853	4	0.5242	237.152	2.796	15.88	2253.731	7.92	18.484	7.345	-14.174	-310.238	-2232.231	K1	Wise	AD	Passing	NA	1	0.0257	3.09	1	23.7152	23.7152	455.7911721	-8.78823	158.31793	Kicha	Closed
630	K1	Vangunu	Chaetodontidae	Forcipiger	flavissimus	Forcipiger flavissimus	1	37365068	20.8563	4	0.5275	94.651	3.648	19.748	2796.616	16.128	13.436	24.712	574.429	-523.012	-2686.55	K1	Wise	AD	Passing	NA	1	0.0125	3	1	9.4651	9.4651	10.5995062	-8.78823	158.31793	Kicha	Closed
631	K1	Vangunu	Acanthuridae	Naso	vlamingii	Naso vlamingii	1	37437032	20.9349	4	0.6061	347.432	4.425	10.288	2376.683	4.198	30.072	15.687	59.563	163.447	-2370.307	K1	Wise	AD	Passing	NA	1	0.0497	2.839	1.087	34.7432	37.7658584	1491.906043	-8.78823	158.31793	Kicha	Closed
632	K1	Vangunu	Acanthuridae	Zebrasoma	scopas	Zebrasoma scopas	1	37437036	20.9399	4	0.6111	122.214	2.249	10.341	2591.349	10.745	6.653	26.727	-325.229	-357.261	-2545.915	K1	Wise	AD	Passing	NA	1	0.0291	2.993	1	12.2214	12.2214	52.1970571	-8.78823	158.31793	Kicha	Closed
633	K1	Vangunu	Acanthuridae	Naso	vlamingii	Naso vlamingii	1	37437032	21.0005	4	0.6717	321.204	17.663	7.935	4047.406	24.926	52.989	8.787	-1437.159	918.817	-3670.401	K1	Wise	AD	Passing	NA	1	0.0497	2.839	1.087	32.1204	34.9148748	1193.886846	-8.78823	158.31793	Kicha	Closed
634	K1	Vangunu	Acanthuridae	Naso	vlamingii	Naso vlamingii	1	37437032	21.0005	4	0.6717	387.553	20.985	11.491	3881.71	16.193	75.254	2.593	-882.935	626.279	-3727.717	K1	Wise	AD	Passing	NA	1	0.0497	2.839	1.087	38.7553	42.1270111	2034.623545	-8.78823	158.31793	Kicha	Closed
635	K1	Vangunu	Acanthuridae	Naso	vlamingii	Naso vlamingii	1	37437032	21.0005	4	0.6717	274.308	19.443	12.835	6669.226	17.595	13.257	8.305	-1366.924	1481.8	-6357.229	K1	Wise	AD	Passing	NA	1	0.0497	2.839	1.087	27.4308	29.8172796	762.7304612	-8.78823	158.31793	Kicha	Closed
636	K1	Vangunu	Scaridae	Chlorurus	bleekeri	Chlorurus bleekeri	1	37386011	21.0085	4	0.6797	165.848	10.566	16.464	3828.73	5.105	27.558	6.323	-333.003	-72.079	-3813.54	K1	Wise	AD	Passing	NA	1	0.0191	3.0689	1	16.5848	16.5848	105.7309461	-8.78823	158.31793	Kicha	Closed
637	K1	Vangunu	Acanthuridae	Naso	vlamingii	Naso vlamingii	1	37437032	21.0663	4	0.7375	358.361	20.117	15.257	5020.155	27.965	33.698	21.606	2011.659	1222.738	-4433.971	K1	Wise	AD	Passing	NA	1	0.0497	2.839	1.087	35.8361	38.9538407	1629.028359	-8.78823	158.31793	Kicha	Closed
638	K1	Vangunu	Labridae	Gomphosus	varius	Gomphosus varius	1	37384106	21.0988	4	0.77	236.45	9.12	7.262	2933.931	13.759	45.865	10.468	-428.037	-551.103	-2849.74	K1	Wise	AD	Passing	NA	1	0.0244	2.7027	1	23.645	23.645	125.9491039	-8.78823	158.31793	Kicha	Closed
639	K1	Vangunu	Labridae	Labroides	bicolor	Labroides bicolor	1	37384130	21.1752	4	0.8464	85.618	1.906	15.475	2319.536	15.664	1.301	1.632	388.92	-490.862	-2233.393	K1	Wise	AD	Passing	NA	1	0.0058	3.1716	1	8.5618	8.5618	5.262006705	-8.78823	158.31793	Kicha	Closed
640	K1	Vangunu	Acanthuridae	Naso	vlamingii	Naso vlamingii	1	37437032	21.2327	4	0.9039	333.735	15.626	15.543	4932.769	13.862	25.546	6.292	-503.684	1069.094	-4789.108	K1	Wise	AD	Passing	NA	1	0.0497	2.839	1.087	33.3735	36.2769945	1330.912938	-8.78823	158.31793	Kicha	Closed
641	K1	Vangunu	Acanthuridae	Acanthurus	grammoptilus	Acanthurus grammoptilus	1	37437002	21.2627	4	0.9339	171.118	11.186	25.681	4345.224	25.184	18.404	23.354	1453.871	-1142.45	-3932.18	K1	Wise	AD	Passing	NA	1	0.021	2.9435	1	17.1118	17.1118	89.62417579	-8.78823	158.31793	Kicha	Closed
642	K1	Vangunu	Serranidae	Cephalopholis	urodeta	Cephalopholis urodeta	1	37311142	21.2699	4	0.9411	190.475	6.604	17.268	3544.284	20.554	7.664	19.695	-1241.947	77.254	-3318.667	K1	Wise	AD	Passing	NA	1	0.0138	3.173	1	19.0475	19.0475	158.783366	-8.78823	158.31793	Kicha	Closed
643	K1	Vangunu	Lutjanidae	Lutjanus	gibbus	Lutjanus gibbus	1	37346028	21.2727	4	0.9439	294.792	12.909	17.686	3806.176	23.386	37.648	3.099	1090.55	-1045.472	-3493.518	K1	Wise	AD	Passing	NA	1	0.0153	3.091	1	29.4792	29.4792	533.2912274	-8.78823	158.31793	Kicha	Closed
644	K1	Vangunu	Zanclidae	Zanclus	cornutus	Zanclus cornutus	1	37437001	21.3002	4	0.9714	78.742	7.215	5.23	3487.23	23.481	4.959	2.092	-1384.766	-114.279	-3198.458	K1	Wise	AD	Passing	NA	1	0.0147	3.37	1	7.8742	7.8742	15.40043692	-8.78823	158.31793	Kicha	Closed
645	K1	Vangunu	Labridae	Labropsis	australis	Labropsis australis	1	37384132	21.3296	4	1.0008	110.016	6.072	5.318	2284.383	20.485	55.368	15.104	-760.222	-247.311	-2139.932	K1	Wise	AD	Passing	NA	1	0.0076	3.105	1	11.0016	11.0016	13.0176925	-8.78823	158.31793	Kicha	Closed
646	K1	Vangunu	Acanthuridae	Naso	vlamingii	Naso vlamingii	1	37437032	21.3432	4	1.0144	371.681	6.425	13.13	3123.945	11.697	25.241	8.73	207.376	598.42	-3059.072	K1	Wise	AD	Passing	NA	1	0.0497	2.839	1.087	37.1681	40.4017247	1806.865057	-8.78823	158.31793	Kicha	Closed
647	K1	Vangunu	Labridae	Anampses	caeruleopunctatus	Anampses caeruleopunctatus	1	37384045	21.3524	4	1.0236	126.458	7.47	1.636	2472.879	26.751	68.273	12.374	-1073.275	-295.059	-2208.201	K1	Wise	AD	Passing	NA	1	0.016	3	1	12.6458	12.6458	32.35630417	-8.78823	158.31793	Kicha	Closed
648	K1	Vangunu	Acanthuridae	Acanthurus	pyroferus	Acanthurus pyroferus	1	37437017	21.3955	4	1.0667	172.492	7.999	6.235	2863.021	21.23	43.487	14.175	-776.27	-687.184	-2668.721	K1	Wise	AD	Passing	NA	1	0.0018	3	1.063	17.2492	18.3358996	11.09632509	-8.78823	158.31793	Kicha	Closed
649	K1	Vangunu	Lutjanidae	Lutjanus	semicinctus	Lutjanus semicinctus	1	37346046	21.4663	4	1.1375	214.519	9.211	6.512	2752.899	25.92	75.721	20.991	-1200.482	83.131	-2475.961	K1	Wise	AD	Passing	NA	1	0.004	3.428	1	21.4519	21.4519	146.6643729	-8.78823	158.31793	Kicha	Closed
650	K1	Vangunu	Acanthuridae	Naso	vlamingii	Naso vlamingii	1	37437032	21.4866	4	1.1578	NA	22.19	28.706	6601.254	30.851	NA	NA	3102.827	-1294.447	-5680.971	K1	Wise	AD	Passing	NA	1	0.0497	2.839	1.087	NA	NA	NA	-8.78823	158.31793	Kicha	Closed
651	K1	Vangunu	Acanthuridae	Naso	vlamingii	Naso vlamingii	1	37437032	21.4866	4	1.1578	NA	11.923	35.535	4953.496	29.739	NA	NA	2456.746	-0.579	-4301.339	K1	Wise	AD	Passing	NA	1	0.0497	2.839	1.087	NA	NA	NA	-8.78823	158.31793	Kicha	Closed
652	K1	Vangunu	Acanthuridae	Naso	vlamingii	Naso vlamingii	1	37437032	21.4866	4	1.1578	NA	21.083	20.435	6470.123	27.771	NA	NA	2814.229	-1021.402	-5735.795	K1	Wise	AD	Passing	NA	1	0.0497	2.839	1.087	NA	NA	NA	-8.78823	158.31793	Kicha	Closed
653	K1	Vangunu	Acanthuridae	Naso	vlamingii	Naso vlamingii	1	37437032	21.4866	4	1.1578	NA	19.811	19.014	6248.777	32.377	NA	NA	3101.349	-1201.412	-5290.128	K1	Wise	AD	Passing	NA	1	0.0497	2.839	1.087	NA	NA	NA	-8.78823	158.31793	Kicha	Closed
654	K1	Vangunu	Acanthuridae	Naso	vlamingii	Naso vlamingii	1	37437032	21.4866	4	1.1578	NA	10.084	30.546	4533.045	28.651	NA	NA	2172.537	105.98	-3977.103	K1	Wise	AD	Passing	NA	1	0.0497	2.839	1.087	NA	NA	NA	-8.78823	158.31793	Kicha	Closed
655	K1	Vangunu	Lutjanidae	Macolor	niger	Macolor niger	1	37346048	21.6032	4	1.2744	NA	11.571	13.132	4981.911	16.038	NA	NA	204.448	1410.763	-4773.614	K1	Wise	AD	Passing	NA	1	0.0145	3	1	NA	NA	NA	-8.78823	158.31793	Kicha	Closed
656	K1	Vangunu	Lutjanidae	Macolor	niger	Macolor niger	1	37346048	21.6032	4	1.2744	NA	5.516	25.593	3392.141	13.295	NA	NA	757.142	-153.492	-3302.998	K1	Wise	AD	Passing	NA	1	0.0145	3	1	NA	NA	NA	-8.78823	158.31793	Kicha	Closed
657	K1	Vangunu	Acanthuridae	Naso	hexacanthus	Naso hexacanthus	1	37437028	21.7055	4	1.3767	451.655	10.748	19.541	3944.297	13.615	29.028	18.797	-95.981	923.517	-3833.456	K1	Wise	AD	Passing	NA	1	0.0202	2.956	1	45.1655	45.1655	1573.839121	-8.78823	158.31793	Kicha	Closed
658	K1	Vangunu	Acanthuridae	Naso	hexacanthus	Naso hexacanthus	1	37437028	21.7055	4	1.3767	506.516	15.134	18.613	4887.136	21.518	20.364	18.127	1575.34	855.359	-4546.511	K1	Wise	AD	Passing	NA	1	0.0202	2.956	1	50.6516	50.6516	2208.659541	-8.78823	158.31793	Kicha	Closed
659	K1	Vangunu	Acanthuridae	Naso	hexacanthus	Naso hexacanthus	1	37437028	21.7055	4	1.3767	432.235	15.906	8.98	4805.372	9.505	27.938	14.143	169.24	775.271	-4739.4	K1	Wise	AD	Passing	NA	1	0.0202	2.956	1	43.2235	43.2235	1382.100056	-8.78823	158.31793	Kicha	Closed
660	K1	Vangunu	Acanthuridae	Naso	hexacanthus	Naso hexacanthus	1	37437028	21.7085	4	1.3797	NA	9.027	1.965	4185.527	33.691	NA	NA	2085.034	1057.488	-3471.742	K1	Wise	AD	Passing	NA	1	0.0202	2.956	1	NA	NA	NA	-8.78823	158.31793	Kicha	Closed
661	K1	Vangunu	Scaridae	Scarus	niger	Scarus niger	1	37386021	21.7582	4	1.4294	218.192	3.068	7.599	1890.924	17.35	34.528	24.476	-518.257	-222.215	-1804.888	K1	Wise	AD	Passing	NA	1	0.0257	3.09	1	21.8192	21.8192	352.3263193	-8.78823	158.31793	Kicha	Closed
662	K1	Vangunu	Carangidae	Caranx	melampygus	Caranx melampygus	1	37337050	21.8674	4	1.5386	236.901	8.784	12.514	4022.851	21.261	10.403	0.758	-1324.992	610.153	-3749.059	K1	Wise	AD	Passing	NA	1	0.0215	2.982	1	23.6901	23.6901	270.0206247	-8.78823	158.31793	Kicha	Closed
663	K1	Vangunu	Carangidae	Caranx	melampygus	Caranx melampygus	1	37337050	21.8813	4	1.5525	281.304	16.069	15.184	4036.943	19.373	43.487	7.804	-999.693	890.986	-3808.369	K1	Wise	AD	Passing	NA	1	0.0215	2.982	1	28.1304	28.1304	450.6932114	-8.78823	158.31793	Kicha	Closed
664	K1	Vangunu	Labridae	Halichoeres	hortulanus	Halichoeres hortulanus	1	37384112	21.931	4	1.6022	132.443	8.734	2.045	3242.904	27.71	33.55	20.102	-1408.03	-539.765	-2870.981	K1	Wise	AD	Passing	NA	1	0.0119	3.064	1	13.2443	13.2443	32.61698745	-8.78823	158.31793	Kicha	Closed
665	K1	Vangunu	Acanthuridae	Naso	hexacanthus	Naso hexacanthus	1	37437028	21.9332	4	1.6044	470.869	16.14	14.761	5105.365	14.951	27.78	34.24	915.205	947.227	-4932.536	K1	Wise	AD	Passing	NA	1	0.0202	2.956	1	47.0869	47.0869	1780.098618	-8.78823	158.31793	Kicha	Closed
666	K1	Vangunu	Balistidae	Melichthys	vidua	Melichthys vidua	1	37465058	21.9466	4	1.6178	173.427	6.383	5.484	3005.852	27.96	22.58	22.799	-1309.58	520.725	-2654.994	K1	Wise	AD	Passing	NA	1	0.0058	3.554	1	17.3427	17.3427	146.9767996	-8.78823	158.31793	Kicha	Closed
667	K1	Vangunu	Acanthuridae	Naso	vlamingii	Naso vlamingii	1	37437032	21.9627	4	1.6339	NA	19.697	3.485	6654.939	11.161	NA	NA	280.45	1325.058	-6515.657	K1	Wise	AD	Passing	NA	1	0.0497	2.839	1.087	NA	NA	NA	-8.78823	158.31793	Kicha	Closed
668	K1	Vangunu	Acanthuridae	Naso	vlamingii	Naso vlamingii	1	37437032	21.9627	4	1.6339	311.612	11.385	10.428	5045.128	14.49	17.455	12.956	235.885	1240.104	-4884.651	K1	Wise	AD	Passing	NA	1	0.0497	2.839	1.087	31.1612	33.8722244	1095.42514	-8.78823	158.31793	Kicha	Closed
669	K1	Vangunu	Chaetodontidae	Chaetodon	lunulatus	Chaetodon lunulatus	1	37365059	21.9749	4	1.6461	82.261	3.681	17.086	2841.221	14.363	16.247	7.575	-47.196	-703.214	-2752.417	K1	Wise	AD	Passing	NA	1	0.0296	2.9895	1	8.2261	8.2261	16.11625492	-8.78823	158.31793	Kicha	Closed
670	K1	Vangunu	Chaetodontidae	Chaetodon	lunulatus	Chaetodon lunulatus	1	37365059	21.9749	4	1.6461	99.973	2.57	8.55	2758.077	13.081	5.358	49.509	-173.672	-599.593	-2686.506	K1	Wise	AD	Passing	NA	1	0.0296	2.9895	1	9.9973	9.9973	28.86962325	-8.78823	158.31793	Kicha	Closed
671	K1	Vangunu	Acanthuridae	Naso	vlamingii	Naso vlamingii	1	37437032	22.493	5	0.1075	366.451	6.384	18.79	3495.648	16.204	11.658	7.531	975.462	3.136	-3356.787	K1	Wise	AD	Passing	NA	1	0.0497	2.839	1.087	36.6451	39.8332237	1735.614366	-8.78823	158.31793	Kicha	Closed
672	K1	Vangunu	Acanthuridae	Acanthurus	nigrofuscus	Acanthurus nigrofuscus	1	37437014	22.5935	5	0.2081	124.192	7.278	16.885	3119.793	22.109	27.262	5.921	931.464	-714.94	-2890.388	K1	Wise	AD	Passing	NA	1	0.0089	3.27	1	12.4192	12.4192	33.65705772	-8.78823	158.31793	Kicha	Closed
673	K1	Vangunu	Acanthuridae	Zebrasoma	scopas	Zebrasoma scopas	1	37437036	22.6191	5	0.2336	146.675	13.894	13.818	3275.46	22.019	80.064	17.903	965.949	-758.238	-3036.553	K1	Wise	AD	Passing	NA	1	0.0291	2.993	1	14.6675	14.6675	90.11493774	-8.78823	158.31793	Kicha	Closed
674	K1	Vangunu	Acanthuridae	Zebrasoma	scopas	Zebrasoma scopas	1	37437036	22.6191	5	0.2336	83.891	7.684	19.702	3252.607	21.264	32.353	31.304	841.327	-826.8	-3031.175	K1	Wise	AD	Passing	NA	1	0.0291	2.993	1	8.3891	8.3891	16.92673111	-8.78823	158.31793	Kicha	Closed
675	K1	Vangunu	Chaetodontidae	Chaetodon	trifascialis	Chaetodon trifascialis	1	37365058	22.6552	5	0.2697	124.213	2.872	12.035	2597	16.225	13.66	2.665	221.979	-690.846	-2493.565	K1	Wise	AD	Passing	NA	1	0.0258	2.969	1	12.4213	12.4213	45.73005044	-8.78823	158.31793	Kicha	Closed
676	K1	Vangunu	Acanthuridae	Naso	hexacanthus	Naso hexacanthus	1	37437028	22.6594	5	0.2739	423.621	16.345	11.847	5901.361	19.271	12.178	13.579	1496.084	1246.978	-5570.713	K1	Wise	AD	Passing	NA	1	0.0202	2.956	1	42.3621	42.3621	1302.257309	-8.78823	158.31793	Kicha	Closed
677	K1	Vangunu	Chaetodontidae	Hemitaurichthys	polylepis	Hemitaurichthys polylepis	1	37365074	23.0521	5	0.6667	132.252	9.41	9.777	3076.995	17.918	41.269	8.287	-892.424	-315.87	-2927.747	K1	Wise	AD	Passing	NA	1	0.0265	3	1	13.2252	13.2252	61.29889125	-8.78823	158.31793	Kicha	Closed
678	K1	Vangunu	Pomacentridae	Amphiprion	chrysopterus	Amphiprion chrysopterus	1	37372021	23.0563	5	0.6708	135.445	4.447	9.372	1999.434	12.283	45.523	2.09	-386.03	-178.621	-1953.666	K1	Wise	AD	Passing	NA	1	0.0145	3	1	13.5445	13.5445	36.02939212	-8.78823	158.31793	Kicha	Closed
679	K1	Vangunu	Scaridae	Scarus	ghobban	Scarus ghobban	1	37386001	23.2491	5	0.8636	313.811	17.002	5.511	3718.825	27.574	71.343	5.808	-1691.819	317.837	-3296.421	K1	Wise	AD	Passing	NA	1	0.0165	3.041	1	31.3811	31.3811	587.288947	-8.78823	158.31793	Kicha	Closed
680	K1	Vangunu	Acanthuridae	Naso	vlamingii	Naso vlamingii	1	37437032	23.3691	5	0.9836	338.567	13.07	15.645	6218.825	20.115	2.502	3.954	1373.413	1639.428	-5839.503	K1	Wise	AD	Passing	NA	1	0.0497	2.839	1.087	33.8567	36.8022329	1386.350858	-8.78823	158.31793	Kicha	Closed
681	K1	Vangunu	Lutjanidae	Lutjanus	gibbus	Lutjanus gibbus	1	37346028	23.3821	5	0.9967	227.036	13.904	15.682	5438.557	20.492	0.2	18.407	1789.376	650.512	-5094.396	K1	Wise	AD	Passing	NA	1	0.0153	3.091	1	22.7036	22.7036	237.8922154	-8.78823	158.31793	Kicha	Closed
682	K1	Vangunu	Carangidae	Carangoides	plagiotaenia	Carangoides plagiotaenia	1	37337070	23.4082	5	1.0228	271.984	2.707	7.258	1435.372	15.95	57.031	2.888	-381.022	102.007	-1380.112	K1	Wise	AD	Passing	NA	1	0.0175	2.994	1	27.1984	27.1984	345.1921081	-8.78823	158.31793	Kicha	Closed
683	K1	Vangunu	Chaetodontidae	Chaetodon	rafflesii	Chaetodon rafflesii	1	37365052	23.4441	5	1.0586	117.769	2.242	8.416	1993.137	22.988	11.805	9.538	-596.748	-499.778	-1834.86	K1	Wise	AD	Passing	NA	1	0.0296	2.9895	1	11.7769	11.7769	47.11279262	-8.78823	158.31793	Kicha	Closed
684	K1	Vangunu	Chaetodontidae	Chaetodon	rafflesii	Chaetodon rafflesii	1	37365052	23.4441	5	1.0586	111.516	3.817	9.821	2109.374	18.389	36.05	20.663	-420.425	-515.785	-2001.666	K1	Wise	AD	Passing	NA	1	0.0296	2.9895	1	11.1516	11.1516	40.02268495	-8.78823	158.31793	Kicha	Closed
685	K1	Vangunu	Lutjanidae	Lutjanus	monostigma	Lutjanus monostigma	1	37346045	23.5202	5	1.1347	NA	18.303	52.011	5994.276	28.068	NA	NA	2653.899	1009.685	-5279.082	K1	Wise	AD	Passing	NA	1	0.0184	2.97	1	NA	NA	NA	-8.78823	158.31793	Kicha	Closed
686	K1	Vangunu	Labridae	Gomphosus	varius	Gomphosus varius	1	37384106	23.5682	5	1.1828	163.24	3.154	4.671	2275.765	22.229	7.073	1.58	-860.936	-1.595	-2106.631	K1	Wise	AD	Passing	NA	1	0.0244	2.7027	1	16.324	16.324	46.2696528	-8.78823	158.31793	Kicha	Closed
687	K1	Vangunu	Scaridae	Scarus	niger	Scarus niger	1	37386021	23.6005	5	1.215	139.903	5.413	17.1	2374.944	25.333	42.42	12.622	821.436	-598.23	-2146.561	K1	Wise	AD	Passing	NA	1	0.0257	3.09	1	13.9903	13.9903	89.23570063	-8.78823	158.31793	Kicha	Closed
688	K1	Vangunu	Haemulidae	Plectorhinchus	chaetodonoides	Plectorhinchus chaetodonoides	1	37350014	23.6452	5	1.2597	434.519	3.854	14.387	2661.102	11.239	18.125	4.538	-312.951	413.612	-2610.068	K1	Wise	AD	Passing	NA	1	0.0148	3.083	1	43.4519	43.4519	1660.514826	-8.78823	158.31793	Kicha	Closed
689	K1	Vangunu	Acanthuridae	Acanthurus	grammoptilus	Acanthurus grammoptilus	1	37437002	23.698	5	1.3125	208.719	8.731	13.282	3241.22	22.967	30.672	7.194	-1188.787	431.636	-2984.29	K1	Wise	AD	Passing	NA	1	0.021	2.9435	1	20.8719	20.8719	160.8236811	-8.78823	158.31793	Kicha	Closed
690	K1	Vangunu	Labridae	Labroides	dimidiatus	Labroides dimidiatus	1	37384028	23.7043	5	1.3189	51.604	3.189	4.015	1786.656	25.417	41.781	9.75	-684.959	-344.791	-1613.719	K1	Wise	AD	Passing	NA	1	0.0059	3.231	1	5.1604	5.1604	1.184491556	-8.78823	158.31793	Kicha	Closed
691	K1	Vangunu	Labridae	Labroides	dimidiatus	Labroides dimidiatus	1	37384028	23.7085	5	1.3231	67.574	5.162	4.95	1989.108	24.484	74.031	10.248	-763.906	-309.858	-1810.245	K1	Wise	AD	Passing	NA	1	0.0059	3.231	1	6.7574	6.7574	2.830544507	-8.78823	158.31793	Kicha	Closed
692	K1	Vangunu	Chaetodontidae	Chaetodon	baronessa	Chaetodon baronessa	1	37365034	23.7113	5	1.3258	88.706	2.91	14.525	1948.013	17.237	34.748	35.288	159.068	-554.901	-1860.521	K1	Wise	AD	Passing	NA	1	0.0448	2.828	1	8.8706	8.8706	21.48271105	-8.78823	158.31793	Kicha	Closed
693	K1	Vangunu	Chaetodontidae	Chaetodon	trifascialis	Chaetodon trifascialis	1	37365058	23.8068	5	1.4214	112.583	1.343	7.966	1845.624	12.274	6.47	12.995	-155.673	-360.155	-1803.437	K1	Wise	AD	Passing	NA	1	0.0258	2.969	1	11.2583	11.2583	34.15407282	-8.78823	158.31793	Kicha	Closed
694	K1	Vangunu	Labridae	Macropharyngodon	meleagris	Macropharyngodon meleagris	1	37384136	23.8068	5	1.4214	86.27	1.291	2.293	1435.313	24.147	10.604	10.057	-455.438	-370.569	-1309.724	K1	Wise	AD	Passing	NA	1	0.0205	3	1	8.627	8.627	13.16234455	-8.78823	158.31793	Kicha	Closed
695	K1	Vangunu	Scaridae	Scarus	rubroviolaceus	Scarus rubroviolaceus	1	37386028	23.831	5	1.4455	313.328	7.141	19.912	5707.187	6.931	7.417	44.337	678.196	119.841	-5665.481	K1	Wise	AD	Passing	NA	1	0.0136	3.109	1	31.3328	31.3328	608.9763707	-8.78823	158.31793	Kicha	Closed
696	K1	Vangunu	Lutjanidae	Macolor	niger	Macolor niger	1	37346048	23.8432	5	1.4578	438.83	19.981	15.523	5283.485	27.809	16.643	15.931	2463.046	94.387	-4673.298	K1	Wise	AD	Passing	NA	1	0.0145	3	1	43.883	43.883	1225.340906	-8.78823	158.31793	Kicha	Closed
697	K1	Vangunu	Scaridae	Scarus	rubroviolaceus	Scarus rubroviolaceus	1	37386028	23.8432	5	1.4578	351.636	7.204	17.61	4885.511	9.067	6.186	9.549	734.271	-231.481	-4824.467	K1	Wise	AD	Passing	NA	1	0.0136	3.109	1	35.1636	35.1636	871.6518874	-8.78823	158.31793	Kicha	Closed
698	K1	Vangunu	Labridae	Anampses	caeruleopunctatus	Anampses caeruleopunctatus	1	37384045	23.8674	5	1.4819	119.256	1.947	6.754	1680.8	17.873	23.835	0.896	-195.692	-477.29	-1599.684	K1	Wise	AD	Passing	NA	1	0.016	3	1	11.9256	11.9256	27.13692898	-8.78823	158.31793	Kicha	Closed
699	K1	Vangunu	Lutjanidae	Lutjanus	bohar	Lutjanus bohar	1	37346029	24.0066	5	1.6211	525.151	14.489	17.478	4227.487	6.364	31.4	2.336	-455.321	110.871	-4201.433	K1	Wise	AD	Passing	NA	1	0.017	3.035	1	52.5151	52.5151	2828.208731	-8.78823	158.31793	Kicha	Closed
700	K1	Vangunu	Scaridae	Scarus	rubroviolaceus	Scarus rubroviolaceus	1	37386028	24.011	5	1.6255	NA	17.806	36.649	5950.549	31.643	NA	NA	2960.876	-936.851	-5075.88	K1	Wise	AD	Passing	NA	1	0.0136	3.109	1	NA	NA	NA	-8.78823	158.31793	Kicha	Closed
701	K1	Vangunu	Caesionidae	Pterocaesio	tile	Pterocaesio tile	1	37346063	24.058	5	1.6725	167.931	10.31	16.822	4512.245	26.938	3.01	36.001	1778.955	1006.973	-4022.645	K1	Wise	AD	Passing	NA	1	0.0112	3	1	16.7931	16.7931	53.04087075	-8.78823	158.31793	Kicha	Closed
702	K1	Vangunu	Caesionidae	Pterocaesio	tile	Pterocaesio tile	1	37346063	24.058	5	1.6725	128.129	2.531	5.191	2232.352	19.115	7.345	17.976	655.682	323.225	-2109.266	K1	Wise	AD	Passing	NA	1	0.0112	3	1	12.8129	12.8129	23.5591888	-8.78823	158.31793	Kicha	Closed
703	K1	Vangunu	Caesionidae	Pterocaesio	tile	Pterocaesio tile	1	37346063	24.058	5	1.6725	166.086	6.063	16.276	3741.523	18.727	9.898	30.317	948.591	737.053	-3543.434	K1	Wise	AD	Passing	NA	1	0.0112	3	1	16.6086	16.6086	51.31178228	-8.78823	158.31793	Kicha	Closed
704	K1	Vangunu	Caesionidae	Pterocaesio	tile	Pterocaesio tile	1	37346063	24.058	5	1.6725	198.115	15.061	7.947	4870.867	26.413	23.095	34.102	1973.755	893.833	-4362.419	K1	Wise	AD	Passing	NA	1	0.0112	3	1	19.8115	19.8115	87.09036266	-8.78823	158.31793	Kicha	Closed
705	K1	Vangunu	Caesionidae	Pterocaesio	tile	Pterocaesio tile	1	37346063	24.058	5	1.6725	123.614	5.935	11.26	3032.988	28.828	24.97	38.884	1350.472	561.235	-2657.114	K1	Wise	AD	Passing	NA	1	0.0112	3	1	12.3614	12.3614	21.15538836	-8.78823	158.31793	Kicha	Closed
706	K1	Vangunu	Caesionidae	Pterocaesio	tile	Pterocaesio tile	1	37346063	24.058	5	1.6725	184.558	6.191	11.545	3114.716	25.661	0.962	0.664	1345.073	-100.458	-2807.516	K1	Wise	AD	Passing	NA	1	0.0112	3	1	18.4558	18.4558	70.4071311	-8.78823	158.31793	Kicha	Closed
707	K1	Vangunu	Caesionidae	Pterocaesio	tile	Pterocaesio tile	1	37346063	24.058	5	1.6725	207.816	10.153	11.729	3992.883	19.68	19.127	14.479	1296.565	356.521	-3759.644	K1	Wise	AD	Passing	NA	1	0.0112	3	1	20.7816	20.7816	100.5205756	-8.78823	158.31793	Kicha	Closed
708	K1	Vangunu	Caesionidae	Pterocaesio	tile	Pterocaesio tile	1	37346063	24.058	5	1.6725	NA	16.198	207.816	5703.588	23.407	NA	NA	2183.253	660.402	-5227.637	K1	Wise	AD	Passing	NA	1	0.0112	3	1	NA	NA	NA	-8.78823	158.31793	Kicha	Closed
709	K1	Vangunu	Caesionidae	Pterocaesio	tile	Pterocaesio tile	1	37346063	24.058	5	1.6725	189.477	18.29	10.829	4325.713	14.827	49.798	30.577	826.028	736.916	-4181.677	K1	Wise	AD	Passing	NA	1	0.0112	3	1	18.9477	18.9477	76.18816653	-8.78823	158.31793	Kicha	Closed
710	K1	Vangunu	Caesionidae	Pterocaesio	tile	Pterocaesio tile	1	37346063	24.058	5	1.6725	160.996	5.362	13.662	4000.884	16.536	1.185	27.271	821.197	788.85	-3835.417	K1	Wise	AD	Passing	NA	1	0.0112	3	1	16.0996	16.0996	46.7372635	-8.78823	158.31793	Kicha	Closed
711	K1	Vangunu	Caesionidae	Pterocaesio	tile	Pterocaesio tile	1	37346063	24.058	5	1.6725	177.501	4.734	18.641	3332.718	18.435	3.356	13.938	892.6	560.298	-3161.699	K1	Wise	AD	Passing	NA	1	0.0112	3	1	17.7501	17.7501	62.63548362	-8.78823	158.31793	Kicha	Closed
712	K1	Vangunu	Caesionidae	Pterocaesio	tile	Pterocaesio tile	1	37346063	24.058	5	1.6725	195.701	7.408	13.86	3754.74	8.251	19.597	8.265	173.523	510.129	-3715.876	K1	Wise	AD	Passing	NA	1	0.0112	3	1	19.5701	19.5701	83.94544916	-8.78823	158.31793	Kicha	Closed
713	K1	Vangunu	Caesionidae	Pterocaesio	tile	Pterocaesio tile	1	37346063	24.058	5	1.6725	120.367	4.064	18.554	2683.753	14.624	18.353	23.373	633.505	240.375	-2596.81	K1	Wise	AD	Passing	NA	1	0.0112	3	1	12.0367	12.0367	19.5317129	-8.78823	158.31793	Kicha	Closed
714	K1	Vangunu	Caesionidae	Pterocaesio	tile	Pterocaesio tile	1	37346063	24.058	5	1.6725	165.471	5.645	13.602	2741.088	23.319	25.231	13.118	1006.621	405.045	-2517.184	K1	Wise	AD	Passing	NA	1	0.0112	3	1	16.5471	16.5471	50.74388302	-8.78823	158.31793	Kicha	Closed
715	K1	Vangunu	Caesionidae	Pterocaesio	tile	Pterocaesio tile	1	37346063	24.058	5	1.6725	137.216	4.159	6.788	2750.944	16.719	15.652	16.665	704.391	360.756	-2634.65	K1	Wise	AD	Passing	NA	1	0.0112	3	1	13.7216	13.7216	28.93558637	-8.78823	158.31793	Kicha	Closed
716	K1	Vangunu	Caesionidae	Pterocaesio	tile	Pterocaesio tile	1	37346063	24.058	5	1.6725	149.19	6.812	17.244	4433.788	18.071	1.001	36.003	928.287	1014.832	-4215.077	K1	Wise	AD	Passing	NA	1	0.0112	3	1	14.919	14.919	37.19094079	-8.78823	158.31793	Kicha	Closed
717	K1	Vangunu	Caesionidae	Pterocaesio	tile	Pterocaesio tile	1	37346063	24.058	5	1.6725	149.327	4.378	6.269	2890.508	19.41	9.751	18.837	916.946	286.193	-2726.232	K1	Wise	AD	Passing	NA	1	0.0112	3	1	14.9327	14.9327	37.29349135	-8.78823	158.31793	Kicha	Closed
718	K1	Vangunu	Caesionidae	Pterocaesio	tile	Pterocaesio tile	1	37346063	24.058	5	1.6725	179.859	11.519	17.332	4054.069	28.422	23.312	23.28	1729.665	855.279	-3565.421	K1	Wise	AD	Passing	NA	1	0.0112	3	1	17.9859	17.9859	65.16502197	-8.78823	158.31793	Kicha	Closed
719	K1	Vangunu	Caesionidae	Pterocaesio	tile	Pterocaesio tile	1	37346063	24.058	5	1.6725	189.517	13.366	19.196	3935.971	28.975	60.925	42.814	1667.169	925.197	-3443.317	K1	Wise	AD	Passing	NA	1	0.0112	3	1	18.9517	18.9517	76.23642837	-8.78823	158.31793	Kicha	Closed
720	K1	Vangunu	Caesionidae	Pterocaesio	tile	Pterocaesio tile	1	37346063	24.058	5	1.6725	195.188	6.9	15.437	3349.046	15.574	21.45	17.119	773.83	457.861	-3226.091	K1	Wise	AD	Passing	NA	1	0.0112	3	1	19.5188	19.5188	83.28702797	-8.78823	158.31793	Kicha	Closed
721	K1	Vangunu	Caesionidae	Pterocaesio	tile	Pterocaesio tile	1	37346063	24.058	5	1.6725	NA	6.965	1.839	3667.232	27.023	NA	NA	1554.85	632.778	-3260.463	K1	Wise	AD	Passing	NA	1	0.0112	3	1	NA	NA	NA	-8.78823	158.31793	Kicha	Closed
722	K1	Vangunu	Caesionidae	Pterocaesio	tile	Pterocaesio tile	1	37346063	24.058	5	1.6725	NA	7.47	23.138	3828.567	32.368	NA	NA	1959.347	635.182	-3227.295	K1	Wise	AD	Passing	NA	1	0.0112	3	1	NA	NA	NA	-8.78823	158.31793	Kicha	Closed
723	K1	Vangunu	Caesionidae	Pterocaesio	tile	Pterocaesio tile	1	37346063	24.058	5	1.6725	177.208	10.24	17.142	4227.964	18.845	21.716	26.661	959.513	971.819	-4001.322	K1	Wise	AD	Passing	NA	1	0.0112	3	1	17.7208	17.7208	62.32581912	-8.78823	158.31793	Kicha	Closed
724	K1	Vangunu	Caesionidae	Pterocaesio	tile	Pterocaesio tile	1	37346063	24.058	5	1.6725	73.935	1.148	3.357	1439.204	16.528	4.355	17.749	373.689	167.292	-1379.739	K1	Wise	AD	Passing	NA	1	0.0112	3	1	7.3935	7.3935	4.526559718	-8.78823	158.31793	Kicha	Closed
725	K1	Vangunu	Caesionidae	Pterocaesio	tile	Pterocaesio tile	1	37346063	24.058	5	1.6725	NA	9.127	15.369	4220.415	31.963	NA	NA	2100.422	798.543	-3572.458	K1	Wise	AD	Passing	NA	1	0.0112	3	1	NA	NA	NA	-8.78823	158.31793	Kicha	Closed
726	K1	Vangunu	Caesionidae	Pterocaesio	tile	Pterocaesio tile	1	37346063	24.058	5	1.6725	164.305	5.599	17.343	3570.3	22.491	5.674	41.373	1069.69	849.172	-3298.744	K1	Wise	AD	Passing	NA	1	0.0112	3	1	16.4305	16.4305	49.67871593	-8.78823	158.31793	Kicha	Closed
727	K1	Vangunu	Caesionidae	Pterocaesio	tile	Pterocaesio tile	1	37346063	24.058	5	1.6725	186.519	11.242	10.48	4353.16	26.61	13.45	25.779	1751.334	857.193	-3892.05	K1	Wise	AD	Passing	NA	1	0.0112	3	1	18.6519	18.6519	72.67537105	-8.78823	158.31793	Kicha	Closed
728	K1	Vangunu	Caesionidae	Pterocaesio	tile	Pterocaesio tile	1	37346063	24.058	5	1.6725	NA	11.683	8.509	4761.756	30.243	NA	NA	2214.961	962.433	-4103.899	K1	Wise	AD	Passing	NA	1	0.0112	3	1	NA	NA	NA	-8.78823	158.31793	Kicha	Closed
729	K1	Vangunu	Caesionidae	Pterocaesio	tile	Pterocaesio tile	1	37346063	24.058	5	1.6725	190.498	4.974	14.244	2761.776	12.751	22.722	9.893	525.258	309.292	-2693.669	K1	Wise	AD	Passing	NA	1	0.0112	3	1	19.0498	19.0498	77.42643872	-8.78823	158.31793	Kicha	Closed
730	K1	Vangunu	Caesionidae	Pterocaesio	tile	Pterocaesio tile	1	37346063	24.058	5	1.6725	194.129	9.614	5.295	3268.06	25.695	43.5	27.231	1311.885	535.477	-2944.9	K1	Wise	AD	Passing	NA	1	0.0112	3	1	19.4129	19.4129	81.93873878	-8.78823	158.31793	Kicha	Closed
731	K1	Vangunu	Caesionidae	Pterocaesio	tile	Pterocaesio tile	1	37346063	24.058	5	1.6725	273.929	14.038	17.587	4227.083	23.41	30.487	14.103	1426.923	885.702	-3879.131	K1	Wise	AD	Passing	NA	1	0.0112	3	1	27.3929	27.3929	230.2141739	-8.78823	158.31793	Kicha	Closed
732	K1	Vangunu	Caesionidae	Pterocaesio	tile	Pterocaesio tile	1	37346063	24.058	5	1.6725	NA	6.028	18.584	3408.187	31.683	NA	NA	1650.673	722.644	-2892.888	K1	Wise	AD	Passing	NA	1	0.0112	3	1	NA	NA	NA	-8.78823	158.31793	Kicha	Closed
733	K1	Vangunu	Caesionidae	Pterocaesio	tile	Pterocaesio tile	1	37346063	24.058	5	1.6725	191.364	6.202	13.104	2950.722	9.819	27.253	16.144	430.601	260.418	-2907.495	K1	Wise	AD	Passing	NA	1	0.0112	3	1	19.1364	19.1364	78.48718327	-8.78823	158.31793	Kicha	Closed
734	K1	Vangunu	Caesionidae	Pterocaesio	tile	Pterocaesio tile	1	37346063	24.058	5	1.6725	266.51	15.14	19.672	4495.375	15.161	28.331	9.978	1046.422	535.944	-4338.912	K1	Wise	AD	Passing	NA	1	0.0112	3	1	26.651	26.651	212.0110762	-8.78823	158.31793	Kicha	Closed
735	K1	Vangunu	Caesionidae	Pterocaesio	tile	Pterocaesio tile	1	37346063	24.058	5	1.6725	NA	7.184	14.697	3767.702	30.97	NA	NA	1893.456	450.549	-3226.051	K1	Wise	AD	Passing	NA	1	0.0112	3	1	NA	NA	NA	-8.78823	158.31793	Kicha	Closed
736	K1	Vangunu	Caesionidae	Pterocaesio	tile	Pterocaesio tile	1	37346063	24.058	5	1.6725	245.735	9.538	11.242	3075.304	26.735	45.126	11.968	1343.8	328.927	-2746.544	K1	Wise	AD	Passing	NA	1	0.0112	3	1	24.5735	24.5735	166.195429	-8.78823	158.31793	Kicha	Closed
737	K1	Vangunu	Caesionidae	Pterocaesio	tile	Pterocaesio tile	1	37346063	24.058	5	1.6725	176.676	4.844	18.347	3005.175	24.2	1.904	22.839	1133.679	482.062	-2741.07	K1	Wise	AD	Passing	NA	1	0.0112	3	1	17.6676	17.6676	61.76617351	-8.78823	158.31793	Kicha	Closed
738	K1	Vangunu	Caesionidae	Pterocaesio	tile	Pterocaesio tile	1	37346063	24.058	5	1.6725	NA	9.131	28.594	4236.199	29.102	NA	NA	1988.785	576.71	-3695.609	K1	Wise	AD	Passing	NA	1	0.0112	3	1	NA	NA	NA	-8.78823	158.31793	Kicha	Closed
739	K1	Vangunu	Labridae	Thalassoma	lunare	Thalassoma lunare	1	37384167	24.0627	5	1.6772	NA	1.807	2.718	1800.557	25.197	NA	NA	-709.417	-273.43	-1632.167	K1	Wise	AD	Passing	NA	1	0.0211	2.832	1	NA	NA	NA	-8.78823	158.31793	Kicha	Closed
740	K1	Vangunu	Serranidae	Cephalopholis	urodeta	Cephalopholis urodeta	1	37311142	24.0643	5	1.6789	190.253	2.789	19.499	2244.424	25.239	15.687	42.445	845.767	-447.825	-2030.165	K1	Wise	AD	Passing	NA	1	0.0138	3.173	1	19.0253	19.0253	158.1969038	-8.78823	158.31793	Kicha	Closed
741	K1	Vangunu	Pomacentridae	Acanthochromis	polyacanthus	Acanthochromis polyacanthus	1	37372015	24.2332	5	1.8478	119.241	2.609	12.708	1410.16	23.546	72.939	12.096	445.67	-344.567	-1292.75	K1	Wise	AD	Passing	NA	1	0.0135	3.312	1.08	11.9241	12.878028	63.99629998	-8.78823	158.31793	Kicha	Closed
742	K1	Vangunu	Acanthuridae	Naso	vlamingii	Naso vlamingii	1	37437032	24.2449	5	1.8594	339.987	4.772	19.96	4516.863	9.397	33.69	82.518	546.447	-495.223	-4456.254	K1	Wise	AD	Passing	NA	1	0.0497	2.839	1.087	33.9987	36.9565869	1402.922131	-8.78823	158.31793	Kicha	Closed
743	K1	Vangunu	Acanthuridae	Naso	vlamingii	Naso vlamingii	1	37437032	24.941	6	0.0411	322.933	11.285	2.177	3421.46	23.523	52.417	32.16	-1364.23	-60.172	-3137.139	K1	Wise	AD	Passing	NA	1	0.0497	2.839	1.087	32.2933	35.1028171	1212.222233	-8.78823	158.31793	Kicha	Closed
744	K1	Vangunu	Acanthuridae	Naso	vlamingii	Naso vlamingii	1	37437032	25.1002	6	0.2003	355.476	10.265	9.751	4143.633	20.468	23.661	34.543	-1284.729	-670.092	-3882.029	K1	Wise	AD	Passing	NA	1	0.0497	2.839	1.087	35.5476	38.6402412	1592.071113	-8.78823	158.31793	Kicha	Closed
745	K1	Vangunu	Acanthuridae	Naso	hexacanthus	Naso hexacanthus	1	37437028	25.2052	6	0.3053	459.839	11.544	15.622	4516.229	22.582	13.319	15.533	1508.971	-854.772	-4169.975	K1	Wise	AD	Passing	NA	1	0.0202	2.956	1	45.9839	45.9839	1659.640866	-8.78823	158.31793	Kicha	Closed
746	K1	Vangunu	Acanthuridae	Naso	brevirostris	Naso brevirostris	1	37437026	25.2385	6	0.3386	306.761	9.425	6.61	3954.328	20.916	24.64	33.126	-1026.44	-969.153	-3693.761	K1	Wise	AD	Passing	NA	1	0.0107	3.243	1	30.6761	30.6761	709.7030104	-8.78823	158.31793	Kicha	Closed
747	K1	Vangunu	Acanthuridae	Naso	brevirostris	Naso brevirostris	1	37437026	25.2388	6	0.3389	302.843	8.494	13.133	3183.452	14.166	40.237	32.533	-472.036	-619.82	-3086.644	K1	Wise	AD	Passing	NA	1	0.0107	3.243	1	30.2843	30.2843	680.7258752	-8.78823	158.31793	Kicha	Closed
748	K1	Vangunu	Acanthuridae	Acanthurus	nigricauda	Acanthurus nigricauda	1	37437013	25.3038	6	0.4039	173.791	9.498	3.669	3357.062	14.671	34.173	14.758	-701.993	-479.734	-3247.603	K1	Wise	AD	Passing	NA	1	0.0168	3.168	1	17.3791	17.3791	142.4674699	-8.78823	158.31793	Kicha	Closed
749	K1	Vangunu	Monacanthidae	Amanses	scopas	Amanses scopas	1	37465046	25.3093	6	0.4094	134.274	3.62	14.722	2921.104	17.976	13.005	20.169	402.873	-806.489	-2778.51	K1	Wise	AD	Passing	NA	1	0.0684	2.563	1	13.4274	13.4274	53.22300725	-8.78823	158.31793	Kicha	Closed
750	K1	Vangunu	Acanthuridae	Naso	hexacanthus	Naso hexacanthus	1	37437028	25.3093	6	0.4094	434.343	18.856	18.888	5512.586	18.377	23.157	26.992	1611.142	651.663	-5231.459	K1	Wise	AD	Passing	NA	1	0.0202	2.956	1	43.4343	43.4343	1402.120068	-8.78823	158.31793	Kicha	Closed
751	K1	Vangunu	Acanthuridae	Acanthurus	nigricauda	Acanthurus nigricauda	1	37437013	25.4096	6	0.5097	199.668	2.512	4.397	2333.278	16.955	16.052	48.424	-536.388	-418.652	-2231.861	K1	Wise	AD	Passing	NA	1	0.0168	3.168	1	19.9668	19.9668	221.149778	-8.78823	158.31793	Kicha	Closed
752	K1	Vangunu	Lutjanidae	Lutjanus	gibbus	Lutjanus gibbus	1	37346028	25.4368	6	0.5369	256.044	12.147	10.705	4666.584	7.63	20.149	5.981	-595.103	172.616	-4625.263	K1	Wise	AD	Passing	NA	1	0.0153	3.091	1	25.6044	25.6044	344.9783729	-8.78823	158.31793	Kicha	Closed
753	K1	Vangunu	Acanthuridae	Acanthurus	nigricauda	Acanthurus nigricauda	1	37437013	25.4432	6	0.5433	251.978	10.422	14.21	3946.466	9.418	25.34	13.196	569.967	-303.671	-3893.266	K1	Wise	AD	Passing	NA	1	0.0168	3.168	1	25.1978	25.1978	462.1958868	-8.78823	158.31793	Kicha	Closed
754	K1	Vangunu	Acanthuridae	Acanthurus	nigricauda	Acanthurus nigricauda	1	37437013	25.5257	6	0.6258	238.949	18.511	16.598	4275.671	8.274	42.033	6.775	522.021	325.709	-4231.166	K1	Wise	AD	Passing	NA	1	0.0168	3.168	1	23.8949	23.8949	390.6431473	-8.78823	158.31793	Kicha	Closed
755	K1	Vangunu	Acanthuridae	Zebrasoma	scopas	Zebrasoma scopas	1	37437036	25.5355	6	0.6356	139.867	5.874	19.13	3317.255	26.699	2.36	37.172	1490.157	30.434	-2963.56	K1	Wise	AD	Passing	NA	1	0.0291	2.993	1	13.9867	13.9867	78.16615718	-8.78823	158.31793	Kicha	Closed
756	K1	Vangunu	Acanthuridae	Naso	vlamingii	Naso vlamingii	1	37437032	25.5363	6	0.6364	392.908	7.192	8.016	3043.466	10.917	43.397	44.486	-170.403	550.603	-2988.392	K1	Wise	AD	Passing	NA	1	0.0497	2.839	1.087	39.2908	42.7090996	2115.455279	-8.78823	158.31793	Kicha	Closed
757	K1	Vangunu	Acanthuridae	Acanthurus	nigricauda	Acanthurus nigricauda	1	37437013	25.5671	6	0.6672	231.913	20.662	14.701	4324.371	17.705	49.521	11.571	1290.615	252.651	-4119.546	K1	Wise	AD	Passing	NA	1	0.0168	3.168	1	23.1913	23.1913	355.3523397	-8.78823	158.31793	Kicha	Closed
758	K1	Vangunu	Chaetodontidae	Heniochus	monoceros	Heniochus monoceros	1	37365076	25.5721	6	0.6722	NA	16.42	15.016	6027.294	12.501	NA	NA	-1290.568	252.506	-5882.087	K1	Wise	AD	Passing	NA	1	0.0175	3.211	1	NA	NA	NA	-8.78823	158.31793	Kicha	Closed
759	K1	Vangunu	Chaetodontidae	Heniochus	monoceros	Heniochus monoceros	1	37365076	25.5721	6	0.6722	NA	19.95	6.699	6524.054	17.683	NA	NA	-1956.632	378.651	-6212.206	K1	Wise	AD	Passing	NA	1	0.0175	3.211	1	NA	NA	NA	-8.78823	158.31793	Kicha	Closed
760	K1	Vangunu	Lethrinidae	Lethrinus	harak	Lethrinus harak	1	37351017	25.7068	6	0.8069	208.999	14.491	13.64	4527.89	13.066	26.042	3.964	906.584	-475.271	-4410.67	K1	Wise	AD	Passing	NA	1	0.017	3.042	1	20.8999	20.8999	176.3305664	-8.78823	158.31793	Kicha	Closed
761	K1	Vangunu	Lutjanidae	Lutjanus	gibbus	Lutjanus gibbus	1	37346028	25.7068	6	0.8069	265.895	12.989	4.411	3451.583	19.481	49.509	13.834	-1146.045	-107.517	-3253.99	K1	Wise	AD	Passing	NA	1	0.0153	3.091	1	26.5895	26.5895	387.6774754	-8.78823	158.31793	Kicha	Closed
762	K1	Vangunu	Lutjanidae	Lutjanus	gibbus	Lutjanus gibbus	1	37346028	25.7068	6	0.8069	253.183	11.665	15.96	3858.783	10.777	30.367	12.321	686.086	-223.378	-3790.725	K1	Wise	AD	Passing	NA	1	0.0153	3.091	1	25.3183	25.3183	333.2019995	-8.78823	158.31793	Kicha	Closed
763	K1	Vangunu	Chaetodontidae	Hemitaurichthys	polylepis	Hemitaurichthys polylepis	1	37365074	25.761	6	0.8611	NA	10.805	33.564	4597.472	28.8	NA	NA	2041.991	-815.948	-4037.48	K1	Wise	AD	Passing	NA	1	0.0265	3	1	NA	NA	NA	-8.78823	158.31793	Kicha	Closed
764	K1	Vangunu	Balistidae	Melichthys	vidua	Melichthys vidua	1	37465058	25.8455	6	0.9456	181.308	3.252	13.466	2676.29	10.352	20.891	49.702	112.335	-467.604	-2632.728	K1	Wise	AD	Passing	NA	1	0.0058	3.554	1	18.1308	18.1308	172.1241843	-8.78823	158.31793	Kicha	Closed
765	K1	Vangunu	Balistidae	Melichthys	vidua	Melichthys vidua	1	37465058	25.8946	6	0.9947	191.62	4.383	10.788	2742.923	13.662	17.142	4.392	-645.903	-50.539	-2665.311	K1	Wise	AD	Passing	NA	1	0.0058	3.554	1	19.162	19.162	209.5186678	-8.78823	158.31793	Kicha	Closed
766	K1	Vangunu	Scaridae	Scarus	niger	Scarus niger	1	37386021	26.0066	6	1.1067	273.483	7.102	17.553	2489.694	20.314	53.895	12.338	629.263	-592.524	-2334.849	K1	Wise	AD	Passing	NA	1	0.0257	3.09	1	27.3483	27.3483	708.0238045	-8.78823	158.31793	Kicha	Closed
767	K1	Vangunu	Acanthuridae	Zebrasoma	scopas	Zebrasoma scopas	1	37437036	26.0066	6	1.1067	102.223	2.196	10.892	2263.103	14.312	13.001	36.251	-35.521	-558.326	-2192.862	K1	Wise	AD	Passing	NA	1	0.0291	2.993	1	10.2223	10.2223	30.58243177	-8.78823	158.31793	Kicha	Closed
768	K1	Vangunu	Chaetodontidae	Chaetodon	baronessa	Chaetodon baronessa	1	37365034	26.0141	6	1.1142	101.932	5.684	16.571	3071.606	25.781	16.207	15.869	1060.398	-812.597	-2765.864	K1	Wise	AD	Passing	NA	1	0.0448	2.828	1	10.1932	10.1932	31.82586651	-8.78823	158.31793	Kicha	Closed
769	K1	Vangunu	Lutjanidae	Lutjanus	gibbus	Lutjanus gibbus	1	37346028	26.0193	6	1.1194	247.283	20.234	15.55	5064.746	13.322	30.535	11.027	1126.146	306.37	-4928.447	K1	Wise	AD	Passing	NA	1	0.0153	3.091	1	24.7283	24.7283	309.7810812	-8.78823	158.31793	Kicha	Closed
770	K1	Vangunu	Lutjanidae	Lutjanus	gibbus	Lutjanus gibbus	1	37346028	26.0243	6	1.1244	198.297	21.583	15.221	4428.382	29.194	63.245	19.372	2158.599	78.3	-3865.861	K1	Wise	AD	Passing	NA	1	0.0153	3.091	1	19.8297	19.8297	156.5653422	-8.78823	158.31793	Kicha	Closed
771	K1	Vangunu	Lutjanidae	Lutjanus	gibbus	Lutjanus gibbus	1	37346028	26.0246	6	1.1247	194.034	19.808	18.369	4413.709	29.318	56.995	24.822	2159.559	84.916	-3848.366	K1	Wise	AD	Passing	NA	1	0.0153	3.091	1	19.4034	19.4034	146.3935101	-8.78823	158.31793	Kicha	Closed
772	K1	Vangunu	Acanthuridae	Acanthurus	nigricauda	Acanthurus nigricauda	1	37437013	26.0541	6	1.1542	190.628	12.666	16.34	4014.335	14.027	30.603	16.449	972.764	-20.026	-3894.64	K1	Wise	AD	Passing	NA	1	0.0168	3.168	1	19.0628	19.0628	190.9592588	-8.78823	158.31793	Kicha	Closed
773	K1	Vangunu	Scaridae	Scarus	niger	Scarus niger	1	37386021	26.1582	6	1.2583	162.243	2.294	11.769	1988.713	9.999	21.037	29.715	195.532	-284.599	-1958.507	K1	Wise	AD	Passing	NA	1	0.0257	3.09	1	16.2243	16.2243	141.0411905	-8.78823	158.31793	Kicha	Closed
774	K1	Vangunu	Acanthuridae	Zebrasoma	veliferum	Zebrasoma veliferum	1	37437037	26.1652	6	1.2653	191.196	6.954	15.84	2810.012	22.774	32.228	5.686	1080.792	-122.839	-2590.94	K1	Wise	AD	Passing	NA	1	0.0339	2.855	1	19.1196	19.1196	154.4620087	-8.78823	158.31793	Kicha	Closed
775	K1	Vangunu	Scaridae	Scarus	niger	Scarus niger	1	37386021	26.193	6	1.2931	222.193	3.938	15.817	2217.34	23.059	27.567	9.761	795.653	-348.138	-2040.18	K1	Wise	AD	Passing	NA	1	0.0257	3.09	1	22.2193	22.2193	372.6747554	-8.78823	158.31793	Kicha	Closed
776	K1	Vangunu	Lethrinidae	Monotaxis	grandoculis	Monotaxis grandoculis	1	37351026	26.206	6	1.3061	145.983	3.439	14.573	2590.026	15.012	11.524	0.305	642.951	-191.492	-2501.635	K1	Wise	AD	Passing	NA	1	0.023	3.022	1	14.5983	14.5983	75.90132182	-8.78823	158.31793	Kicha	Closed
777	K1	Vangunu	Haemulidae	Plectorhinchus	lineatus	Plectorhinchus lineatus	1	37350022	26.2063	6	1.3064	409.519	7.993	5.764	3633.047	24.09	10.412	16.753	-1452.363	299.426	-3316.627	K1	Wise	AD	Passing	NA	1	0.01255	3.079	1	40.9519	40.9519	1155.674537	-8.78823	158.31793	Kicha	Closed
778	K1	Vangunu	Acanthuridae	Acanthurus	nigricauda	Acanthurus nigricauda	1	37437013	26.2199	6	1.32	237.343	2.606	13.311	3282.316	6.135	4.588	4.858	-187.146	296.674	-3263.519	K1	Wise	AD	Passing	NA	1	0.0168	3.168	1	23.7343	23.7343	382.3858421	-8.78823	158.31793	Kicha	Closed
779	MB1	Vangunu	Caesionidae	Caesio	cuning	Caesio cuning	10	37346018	6.7816	1	0.1422	242.215	19.314	1.233	4258.2	25.429	79.787	35.231	-1809.999	258.989	-3845.659	MB1	Wise	AD	Passing	NA	1	0.01487	3.121	1	24.2215	24.2215	310.743747	-8.75584	158.29172	Mbulo	Open
780	MB1	Vangunu	Caesionidae	Caesio	cuning	Caesio cuning	10	37346018	6.7816	1	0.1422	242.215	19.314	1.233	4258.2	25.429	79.787	35.231	-1809.999	258.989	-3845.659	MB1	Wise	AD	Passing	NA	1	0.01487	3.121	1	24.2215	24.2215	310.743747	-8.75584	158.29172	Mbulo	Open
781	MB1	Vangunu	Caesionidae	Caesio	cuning	Caesio cuning	10	37346018	6.7816	1	0.1422	242.215	19.314	1.233	4258.2	25.429	79.787	35.231	-1809.999	258.989	-3845.659	MB1	Wise	AD	Passing	NA	1	0.01487	3.121	1	24.2215	24.2215	310.743747	-8.75584	158.29172	Mbulo	Open
782	MB1	Vangunu	Caesionidae	Caesio	cuning	Caesio cuning	10	37346018	6.7816	1	0.1422	242.215	19.314	1.233	4258.2	25.429	79.787	35.231	-1809.999	258.989	-3845.659	MB1	Wise	AD	Passing	NA	1	0.01487	3.121	1	24.2215	24.2215	310.743747	-8.75584	158.29172	Mbulo	Open
783	MB1	Vangunu	Caesionidae	Caesio	cuning	Caesio cuning	10	37346018	6.7816	1	0.1422	242.215	19.314	1.233	4258.2	25.429	79.787	35.231	-1809.999	258.989	-3845.659	MB1	Wise	AD	Passing	NA	1	0.01487	3.121	1	24.2215	24.2215	310.743747	-8.75584	158.29172	Mbulo	Open
784	MB1	Vangunu	Caesionidae	Caesio	cuning	Caesio cuning	10	37346018	6.7816	1	0.1422	242.215	19.314	1.233	4258.2	25.429	79.787	35.231	-1809.999	258.989	-3845.659	MB1	Wise	AD	Passing	NA	1	0.01487	3.121	1	24.2215	24.2215	310.743747	-8.75584	158.29172	Mbulo	Open
785	MB1	Vangunu	Caesionidae	Caesio	cuning	Caesio cuning	10	37346018	6.7816	1	0.1422	242.215	19.314	1.233	4258.2	25.429	79.787	35.231	-1809.999	258.989	-3845.659	MB1	Wise	AD	Passing	NA	1	0.01487	3.121	1	24.2215	24.2215	310.743747	-8.75584	158.29172	Mbulo	Open
786	MB1	Vangunu	Caesionidae	Caesio	cuning	Caesio cuning	10	37346018	6.7816	1	0.1422	242.215	19.314	1.233	4258.2	25.429	79.787	35.231	-1809.999	258.989	-3845.659	MB1	Wise	AD	Passing	NA	1	0.01487	3.121	1	24.2215	24.2215	310.743747	-8.75584	158.29172	Mbulo	Open
787	MB1	Vangunu	Caesionidae	Caesio	cuning	Caesio cuning	10	37346018	6.7816	1	0.1422	242.215	19.314	1.233	4258.2	25.429	79.787	35.231	-1809.999	258.989	-3845.659	MB1	Wise	AD	Passing	NA	1	0.01487	3.121	1	24.2215	24.2215	310.743747	-8.75584	158.29172	Mbulo	Open
788	MB1	Vangunu	Caesionidae	Caesio	cuning	Caesio cuning	10	37346018	6.7816	1	0.1422	242.215	19.314	1.233	4258.2	25.429	79.787	35.231	-1809.999	258.989	-3845.659	MB1	Wise	AD	Passing	NA	1	0.01487	3.121	1	24.2215	24.2215	310.743747	-8.75584	158.29172	Mbulo	Open
789	MB1	Vangunu	Mullidae	Parupeneus	multifasciatus	Parupeneus multifasciatus	1	37355026	6.8597	1	0.2203	157.418	7.797	2.576	2908.024	22.074	39.443	14.071	912.88	600.759	-2694.873	MB1	Wise	AD	Passing	NA	1	0.0114	3.211	1	15.7418	15.7418	79.5511567	-8.75584	158.29172	Mbulo	Open
790	MB1	Vangunu	Caesionidae	Caesio	cuning	Caesio cuning	1	37346018	6.9502	1	0.3108	153.946	8.78	10.42	3677.959	24.879	31.643	42.537	-1351.02	-754.304	-3336.638	MB1	Wise	AD	Passing	NA	1	0.01487	3.121	1	15.3946	15.3946	75.52448512	-8.75584	158.29172	Mbulo	Open
791	MB1	Vangunu	Caesionidae	Caesio	cuning	Caesio cuning	1	37346018	6.9502	1	0.3108	224.234	13.736	11.441	3461.361	11.99	58.439	25.066	72.28	715.406	-3385.851	MB1	Wise	AD	Passing	NA	1	0.01487	3.121	1	22.4234	22.4234	244.2588107	-8.75584	158.29172	Mbulo	Open
792	MB1	Vangunu	Caesionidae	Caesio	cuning	Caesio cuning	1	37346018	6.9502	1	0.3108	197.464	18.16	8.559	4961.223	13.567	42.394	44.263	-1040.447	521.516	-4822.782	MB1	Wise	AD	Passing	NA	1	0.01487	3.121	1	19.7464	19.7464	164.2588579	-8.75584	158.29172	Mbulo	Open
793	MB1	Vangunu	Caesionidae	Caesio	cuning	Caesio cuning	1	37346018	6.9502	1	0.3108	209.45	14.594	13.854	3718.198	12.612	65.677	39.037	-772.714	249.072	-3628.481	MB1	Wise	AD	Passing	NA	1	0.01487	3.121	1	20.945	20.945	197.425291	-8.75584	158.29172	Mbulo	Open
794	MB1	Vangunu	Caesionidae	Caesio	cuning	Caesio cuning	1	37346018	6.9502	1	0.3108	172.194	15.235	14.479	4059.656	12.243	64.376	46.968	-719.74	472.318	-3967.328	MB1	Wise	AD	Passing	NA	1	0.01487	3.121	1	17.2194	17.2194	107.1329817	-8.75584	158.29172	Mbulo	Open
795	MB1	Vangunu	Caesionidae	Caesio	cuning	Caesio cuning	1	37346018	6.9502	1	0.3108	177.385	7.509	5.56	3974.17	32.286	21.905	59.552	-1916.332	-913.14	-3359.743	MB1	Wise	AD	Passing	NA	1	0.01487	3.121	1	17.7385	17.7385	117.5386205	-8.75584	158.29172	Mbulo	Open
796	MB1	Vangunu	Caesionidae	Caesio	cuning	Caesio cuning	1	37346018	7.0183	1	0.3789	186.831	15.44	15.92	4938.407	14.004	33.218	42.886	-1133.092	-379.891	-4791.623	MB1	Wise	AD	Passing	NA	1	0.01487	3.121	1	18.6831	18.6831	138.1984287	-8.75584	158.29172	Mbulo	Open
797	MB1	Vangunu	Caesionidae	Caesio	cuning	Caesio cuning	1	37346018	7.0183	1	0.3789	265.409	28.944	7.617	5037.407	25.96	89.087	29.021	-2204.848	-32.897	-4529.131	MB1	Wise	AD	Passing	NA	1	0.01487	3.121	1	26.5409	26.5409	413.38213	-8.75584	158.29172	Mbulo	Open
798	MB1	Vangunu	Caesionidae	Caesio	cuning	Caesio cuning	1	37346018	7.0183	1	0.3789	135.761	9.52	15.308	4888.69	19.076	25.134	58.693	-1595.507	-85.006	-4620.219	MB1	Wise	AD	Passing	NA	1	0.01487	3.121	1	13.5761	13.5761	51.01546291	-8.75584	158.29172	Mbulo	Open
799	MB1	Vangunu	Caesionidae	Caesio	cuning	Caesio cuning	1	37346018	7.0183	1	0.3789	165.391	20.045	10.126	4520.41	12.309	58.708	39.738	-944.543	-190.908	-4416.503	MB1	Wise	AD	Passing	NA	1	0.01487	3.121	1	16.5391	16.5391	94.46839229	-8.75584	158.29172	Mbulo	Open
800	MB1	Vangunu	Caesionidae	Pterocaesio	pisang	Pterocaesio pisang	10	37346062	7.0469	1	0.4075	100.503	1.83	19.634	2205.921	11.951	5.531	30.139	-360.339	280.717	-2158.11	MB1	Wise	AD	Passing	NA	1	0.0074	3.15	1	10.0503	10.0503	10.61929414	-8.75584	158.29172	Mbulo	Open
801	MB1	Vangunu	Caesionidae	Pterocaesio	pisang	Pterocaesio pisang	10	37346062	7.0469	1	0.4075	119.377	7.253	6.91	2382.052	21.887	87.153	22.396	-687.252	562.297	-2210.358	MB1	Wise	AD	Passing	NA	1	0.0074	3.15	1	11.9377	11.9377	18.26130461	-8.75584	158.29172	Mbulo	Open
802	MB1	Vangunu	Caesionidae	Pterocaesio	pisang	Pterocaesio pisang	10	37346062	7.0469	1	0.4075	119.377	7.253	6.91	2382.052	21.887	87.153	22.396	-687.252	562.297	-2210.358	MB1	Wise	AD	Passing	NA	1	0.0074	3.15	1	11.9377	11.9377	18.26130461	-8.75584	158.29172	Mbulo	Open
803	MB1	Vangunu	Caesionidae	Pterocaesio	pisang	Pterocaesio pisang	10	37346062	7.0469	1	0.4075	100.503	1.83	19.634	2205.921	11.951	5.531	30.139	-360.339	280.717	-2158.11	MB1	Wise	AD	Passing	NA	1	0.0074	3.15	1	10.0503	10.0503	10.61929414	-8.75584	158.29172	Mbulo	Open
804	MB1	Vangunu	Caesionidae	Pterocaesio	pisang	Pterocaesio pisang	10	37346062	7.0469	1	0.4075	100.503	1.83	19.634	2205.921	11.951	5.531	30.139	-360.339	280.717	-2158.11	MB1	Wise	AD	Passing	NA	1	0.0074	3.15	1	10.0503	10.0503	10.61929414	-8.75584	158.29172	Mbulo	Open
805	MB1	Vangunu	Caesionidae	Pterocaesio	pisang	Pterocaesio pisang	10	37346062	7.0469	1	0.4075	100.503	1.83	19.634	2205.921	11.951	5.531	30.139	-360.339	280.717	-2158.11	MB1	Wise	AD	Passing	NA	1	0.0074	3.15	1	10.0503	10.0503	10.61929414	-8.75584	158.29172	Mbulo	Open
806	MB1	Vangunu	Caesionidae	Pterocaesio	pisang	Pterocaesio pisang	10	37346062	7.0469	1	0.4075	100.503	1.83	19.634	2205.921	11.951	5.531	30.139	-360.339	280.717	-2158.11	MB1	Wise	AD	Passing	NA	1	0.0074	3.15	1	10.0503	10.0503	10.61929414	-8.75584	158.29172	Mbulo	Open
807	MB1	Vangunu	Caesionidae	Pterocaesio	pisang	Pterocaesio pisang	10	37346062	7.0469	1	0.4075	119.377	7.253	6.91	2382.052	21.887	87.153	22.396	-687.252	562.297	-2210.358	MB1	Wise	AD	Passing	NA	1	0.0074	3.15	1	11.9377	11.9377	18.26130461	-8.75584	158.29172	Mbulo	Open
808	MB1	Vangunu	Caesionidae	Pterocaesio	pisang	Pterocaesio pisang	10	37346062	7.0469	1	0.4075	100.503	1.83	19.634	2205.921	11.951	5.531	30.139	-360.339	280.717	-2158.11	MB1	Wise	AD	Passing	NA	1	0.0074	3.15	1	10.0503	10.0503	10.61929414	-8.75584	158.29172	Mbulo	Open
809	MB1	Vangunu	Caesionidae	Pterocaesio	pisang	Pterocaesio pisang	10	37346062	7.0469	1	0.4075	119.377	7.253	6.91	2382.052	21.887	87.153	22.396	-687.252	562.297	-2210.358	MB1	Wise	AD	Passing	NA	1	0.0074	3.15	1	11.9377	11.9377	18.26130461	-8.75584	158.29172	Mbulo	Open
810	MB1	Vangunu	Caesionidae	Pterocaesio	pisang	Pterocaesio pisang	10	37346062	7.0469	1	0.4075	119.377	7.253	6.91	2382.052	21.887	87.153	22.396	-687.252	562.297	-2210.358	MB1	Wise	AD	Passing	NA	1	0.0074	3.15	1	11.9377	11.9377	18.26130461	-8.75584	158.29172	Mbulo	Open
811	MB1	Vangunu	Caesionidae	Pterocaesio	pisang	Pterocaesio pisang	10	37346062	7.0469	1	0.4075	100.503	1.83	19.634	2205.921	11.951	5.531	30.139	-360.339	280.717	-2158.11	MB1	Wise	AD	Passing	NA	1	0.0074	3.15	1	10.0503	10.0503	10.61929414	-8.75584	158.29172	Mbulo	Open
812	MB1	Vangunu	Caesionidae	Pterocaesio	pisang	Pterocaesio pisang	10	37346062	7.0469	1	0.4075	119.377	7.253	6.91	2382.052	21.887	87.153	22.396	-687.252	562.297	-2210.358	MB1	Wise	AD	Passing	NA	1	0.0074	3.15	1	11.9377	11.9377	18.26130461	-8.75584	158.29172	Mbulo	Open
813	MB1	Vangunu	Caesionidae	Pterocaesio	pisang	Pterocaesio pisang	10	37346062	7.0469	1	0.4075	119.377	7.253	6.91	2382.052	21.887	87.153	22.396	-687.252	562.297	-2210.358	MB1	Wise	AD	Passing	NA	1	0.0074	3.15	1	11.9377	11.9377	18.26130461	-8.75584	158.29172	Mbulo	Open
814	MB1	Vangunu	Caesionidae	Pterocaesio	pisang	Pterocaesio pisang	10	37346062	7.0469	1	0.4075	95.304	5.732	13.212	2459.68	14.722	57.971	43.676	107.38	615.793	-2378.927	MB1	Wise	AD	Passing	NA	1	0.0074	3.15	1	9.5304	9.5304	8.983214615	-8.75584	158.29172	Mbulo	Open
815	MB1	Vangunu	Caesionidae	Pterocaesio	pisang	Pterocaesio pisang	10	37346062	7.0469	1	0.4075	95.304	5.732	13.212	2459.68	14.722	57.971	43.676	107.38	615.793	-2378.927	MB1	Wise	AD	Passing	NA	1	0.0074	3.15	1	9.5304	9.5304	8.983214615	-8.75584	158.29172	Mbulo	Open
816	MB1	Vangunu	Caesionidae	Pterocaesio	pisang	Pterocaesio pisang	10	37346062	7.0469	1	0.4075	100.503	1.83	19.634	2205.921	11.951	5.531	30.139	-360.339	280.717	-2158.11	MB1	Wise	AD	Passing	NA	1	0.0074	3.15	1	10.0503	10.0503	10.61929414	-8.75584	158.29172	Mbulo	Open
817	MB1	Vangunu	Caesionidae	Pterocaesio	pisang	Pterocaesio pisang	10	37346062	7.0469	1	0.4075	95.304	5.732	13.212	2459.68	14.722	57.971	43.676	107.38	615.793	-2378.927	MB1	Wise	AD	Passing	NA	1	0.0074	3.15	1	9.5304	9.5304	8.983214615	-8.75584	158.29172	Mbulo	Open
818	MB1	Vangunu	Caesionidae	Pterocaesio	pisang	Pterocaesio pisang	10	37346062	7.0469	1	0.4075	119.377	7.253	6.91	2382.052	21.887	87.153	22.396	-687.252	562.297	-2210.358	MB1	Wise	AD	Passing	NA	1	0.0074	3.15	1	11.9377	11.9377	18.26130461	-8.75584	158.29172	Mbulo	Open
819	MB1	Vangunu	Caesionidae	Pterocaesio	pisang	Pterocaesio pisang	10	37346062	7.0469	1	0.4075	95.304	5.732	13.212	2459.68	14.722	57.971	43.676	107.38	615.793	-2378.927	MB1	Wise	AD	Passing	NA	1	0.0074	3.15	1	9.5304	9.5304	8.983214615	-8.75584	158.29172	Mbulo	Open
820	MB1	Vangunu	Caesionidae	Pterocaesio	pisang	Pterocaesio pisang	10	37346062	7.0469	1	0.4075	119.377	7.253	6.91	2382.052	21.887	87.153	22.396	-687.252	562.297	-2210.358	MB1	Wise	AD	Passing	NA	1	0.0074	3.15	1	11.9377	11.9377	18.26130461	-8.75584	158.29172	Mbulo	Open
821	MB1	Vangunu	Caesionidae	Pterocaesio	pisang	Pterocaesio pisang	10	37346062	7.0469	1	0.4075	119.377	7.253	6.91	2382.052	21.887	87.153	22.396	-687.252	562.297	-2210.358	MB1	Wise	AD	Passing	NA	1	0.0074	3.15	1	11.9377	11.9377	18.26130461	-8.75584	158.29172	Mbulo	Open
822	MB1	Vangunu	Caesionidae	Pterocaesio	pisang	Pterocaesio pisang	10	37346062	7.0469	1	0.4075	95.304	5.732	13.212	2459.68	14.722	57.971	43.676	107.38	615.793	-2378.927	MB1	Wise	AD	Passing	NA	1	0.0074	3.15	1	9.5304	9.5304	8.983214615	-8.75584	158.29172	Mbulo	Open
823	MB1	Vangunu	Caesionidae	Pterocaesio	pisang	Pterocaesio pisang	10	37346062	7.0469	1	0.4075	95.304	5.732	13.212	2459.68	14.722	57.971	43.676	107.38	615.793	-2378.927	MB1	Wise	AD	Passing	NA	1	0.0074	3.15	1	9.5304	9.5304	8.983214615	-8.75584	158.29172	Mbulo	Open
824	MB1	Vangunu	Caesionidae	Pterocaesio	pisang	Pterocaesio pisang	10	37346062	7.0469	1	0.4075	95.304	5.732	13.212	2459.68	14.722	57.971	43.676	107.38	615.793	-2378.927	MB1	Wise	AD	Passing	NA	1	0.0074	3.15	1	9.5304	9.5304	8.983214615	-8.75584	158.29172	Mbulo	Open
825	MB1	Vangunu	Caesionidae	Pterocaesio	pisang	Pterocaesio pisang	10	37346062	7.0469	1	0.4075	95.304	5.732	13.212	2459.68	14.722	57.971	43.676	107.38	615.793	-2378.927	MB1	Wise	AD	Passing	NA	1	0.0074	3.15	1	9.5304	9.5304	8.983214615	-8.75584	158.29172	Mbulo	Open
826	MB1	Vangunu	Caesionidae	Pterocaesio	pisang	Pterocaesio pisang	10	37346062	7.0469	1	0.4075	95.304	5.732	13.212	2459.68	14.722	57.971	43.676	107.38	615.793	-2378.927	MB1	Wise	AD	Passing	NA	1	0.0074	3.15	1	9.5304	9.5304	8.983214615	-8.75584	158.29172	Mbulo	Open
827	MB1	Vangunu	Caesionidae	Pterocaesio	pisang	Pterocaesio pisang	10	37346062	7.0469	1	0.4075	100.503	1.83	19.634	2205.921	11.951	5.531	30.139	-360.339	280.717	-2158.11	MB1	Wise	AD	Passing	NA	1	0.0074	3.15	1	10.0503	10.0503	10.61929414	-8.75584	158.29172	Mbulo	Open
828	MB1	Vangunu	Caesionidae	Pterocaesio	pisang	Pterocaesio pisang	10	37346062	7.0469	1	0.4075	100.503	1.83	19.634	2205.921	11.951	5.531	30.139	-360.339	280.717	-2158.11	MB1	Wise	AD	Passing	NA	1	0.0074	3.15	1	10.0503	10.0503	10.61929414	-8.75584	158.29172	Mbulo	Open
829	MB1	Vangunu	Caesionidae	Pterocaesio	pisang	Pterocaesio pisang	10	37346062	7.0469	1	0.4075	95.304	5.732	13.212	2459.68	14.722	57.971	43.676	107.38	615.793	-2378.927	MB1	Wise	AD	Passing	NA	1	0.0074	3.15	1	9.5304	9.5304	8.983214615	-8.75584	158.29172	Mbulo	Open
830	MB1	Vangunu	Balistidae	Balistapus	undulatus	Balistapus undulatus	1	37465047	7.1494	1	0.51	138.232	11.096	11.384	3217.044	10.514	50.064	23.832	563.761	-163.734	-3163.026	MB1	Wise	AD	Passing	NA	1	0.0058	3.554	1	13.8232	13.8232	65.63733328	-8.75584	158.29172	Mbulo	Open
831	MB1	Vangunu	Caesionidae	Caesio	cuning	Caesio cuning	1	37346018	7.1494	1	0.51	181.52	7.957	8.993	3082.709	9.658	31.887	1.532	-516.715	21.466	-3039.02	MB1	Wise	AD	Passing	NA	1	0.01487	3.121	1	18.152	18.152	126.3031784	-8.75584	158.29172	Mbulo	Open
832	MB1	Vangunu	Caesionidae	Caesio	cuning	Caesio cuning	1	37346018	7.1494	1	0.51	137.307	9.031	5.893	3262.176	22.133	40.799	31.839	-1198.224	-273.567	-3021.79	MB1	Wise	AD	Passing	NA	1	0.01487	3.121	1	13.7307	13.7307	52.85058731	-8.75584	158.29172	Mbulo	Open
833	MB1	Vangunu	Caesionidae	Caesio	cuning	Caesio cuning	1	37346018	7.1494	1	0.51	226.867	13.278	13.474	3560.985	11.083	45.994	13.115	-320.429	604.904	-3494.571	MB1	Wise	AD	Passing	NA	1	0.01487	3.121	1	22.6867	22.6867	253.322219	-8.75584	158.29172	Mbulo	Open
834	MB1	Vangunu	Caesionidae	Caesio	cuning	Caesio cuning	1	37346018	7.1494	1	0.51	182.371	12.178	15.344	3348.443	8.381	47.587	13.42	118.335	473.502	-3312.682	MB1	Wise	AD	Passing	NA	1	0.01487	3.121	1	18.2371	18.2371	128.1604301	-8.75584	158.29172	Mbulo	Open
835	MB1	Vangunu	Caesionidae	Pterocaesio	tile	Pterocaesio tile	1	37346063	7.2905	1	0.6511	88.15	3.097	11.92	1936.611	21.733	34.024	14.681	406.128	591.005	-1798.954	MB1	Wise	AD	Passing	NA	1	0.0112	3	1	8.815	8.815	7.671582726	-8.75584	158.29172	Mbulo	Open
836	MB1	Vangunu	Caesionidae	Pterocaesio	tile	Pterocaesio tile	1	37346063	7.2905	1	0.6511	108.6	3.727	15.631	1839.475	26.626	55.653	10.464	657.945	496.693	-1644.406	MB1	Wise	AD	Passing	NA	1	0.0112	3	1	10.86	10.86	14.34522943	-8.75584	158.29172	Mbulo	Open
837	MB1	Vangunu	Caesionidae	Pterocaesio	tile	Pterocaesio tile	1	37346063	7.2905	1	0.6511	86.418	2.59	11.463	1725.975	27.272	35.395	4.892	599.171	516.211	-1534.115	MB1	Wise	AD	Passing	NA	1	0.0112	3	1	8.6418	8.6418	7.228208241	-8.75584	158.29172	Mbulo	Open
838	MB1	Vangunu	Caesionidae	Pterocaesio	tile	Pterocaesio tile	1	37346063	7.2905	1	0.6511	84.884	2.273	10.079	1868.327	19.584	23.006	2.612	284.065	558.12	-1760.243	MB1	Wise	AD	Passing	NA	1	0.0112	3	1	8.4884	8.4884	6.850078253	-8.75584	158.29172	Mbulo	Open
839	MB1	Vangunu	Caesionidae	Pterocaesio	tile	Pterocaesio tile	1	37346063	7.2905	1	0.6511	85.113	3.516	9.835	2031.027	26.184	34.366	1.551	677.057	587.178	-1822.605	MB1	Wise	AD	Passing	NA	1	0.0112	3	1	8.5113	8.5113	6.905668364	-8.75584	158.29172	Mbulo	Open
840	MB1	Vangunu	Caesionidae	Pterocaesio	tile	Pterocaesio tile	1	37346063	7.2905	1	0.6511	107.737	3.58	10.617	1920.898	15.927	40.437	0.119	-43.189	525.332	-1847.162	MB1	Wise	AD	Passing	NA	1	0.0112	3	1	10.7737	10.7737	14.00595276	-8.75584	158.29172	Mbulo	Open
841	MB1	Vangunu	Caesionidae	Pterocaesio	tile	Pterocaesio tile	1	37346063	7.2905	1	0.6511	115.651	4.716	8.281	2047.118	14.431	49.238	0.001	-19.71	509.785	-1982.529	MB1	Wise	AD	Passing	NA	1	0.0112	3	1	11.5651	11.5651	17.32471902	-8.75584	158.29172	Mbulo	Open
842	MB1	Vangunu	Caesionidae	Pterocaesio	tile	Pterocaesio tile	1	37346063	7.2905	1	0.6511	77.84	2.509	11.742	1984.726	17.805	23.907	12.319	84.722	600.948	-1889.661	MB1	Wise	AD	Passing	NA	1	0.0112	3	1	7.784	7.784	5.282341863	-8.75584	158.29172	Mbulo	Open
843	MB1	Vangunu	Caesionidae	Pterocaesio	tile	Pterocaesio tile	1	37346063	7.2905	1	0.6511	91.051	2.085	9.521	1856.847	16.862	20.829	7.464	157.33	515.123	-1777.013	MB1	Wise	AD	Passing	NA	1	0.0112	3	1	9.1051	9.1051	8.454193476	-8.75584	158.29172	Mbulo	Open
844	MB1	Vangunu	Caesionidae	Pterocaesio	tile	Pterocaesio tile	1	37346063	7.2905	1	0.6511	100.081	5.165	13.001	2034.114	22.739	65.043	6.394	606.737	500.065	-1876.013	MB1	Wise	AD	Passing	NA	1	0.0112	3	1	10.0081	10.0081	11.22723805	-8.75584	158.29172	Mbulo	Open
845	MB1	Vangunu	Caesionidae	Pterocaesio	tile	Pterocaesio tile	1	37346063	7.2905	1	0.6511	98.56	3.333	14.438	1929.837	26.771	37.223	5.087	683.907	536.526	-1722.987	MB1	Wise	AD	Passing	NA	1	0.0112	3	1	9.856	9.856	10.72309385	-8.75584	158.29172	Mbulo	Open
846	MB1	Vangunu	Chaetodontidae	Chaetodon	lunulatus	Chaetodon lunulatus	1	37365059	7.5139	1	0.8744	78.506	8.681	13.895	3351.212	12.909	35.479	31.765	-650.804	-370.071	-3266.515	MB1	Wise	AD	Passing	NA	1	0.0296	2.9895	1	7.8506	7.8506	14.01534462	-8.75584	158.29172	Mbulo	Open
847	MB1	Vangunu	Balistidae	Melichthys	vidua	Melichthys vidua	1	37465058	7.5733	1	0.9339	150.891	8.076	2.996	4331.949	26.959	10.899	53.906	-1817.282	-744.629	-3861.191	MB1	Wise	AD	Passing	NA	1	0.0058	3.554	1	15.0891	15.0891	89.61846322	-8.75584	158.29172	Mbulo	Open
848	MB1	Vangunu	Scaridae	Scarus	niger	Scarus niger	1	37386021	7.5769	1	0.9375	214.061	11.382	19.127	3342.526	25.442	45.336	11.945	1417.981	226.463	-3018.364	MB1	Wise	AD	Passing	NA	1	0.0257	3.09	1	21.4061	21.4061	332.1193296	-8.75584	158.29172	Mbulo	Open
849	MB1	Vangunu	Scaridae	Chlorurus	bleekeri	Chlorurus bleekeri	1	37386011	7.59	1	0.9506	216.875	5.237	10.396	3674.496	15.509	0.292	15.559	-918.604	-348.608	-3540.701	MB1	Wise	AD	Passing	NA	1	0.0191	3.0689	1	21.6875	21.6875	240.8389237	-8.75584	158.29172	Mbulo	Open
850	MB1	Vangunu	Caesionidae	Pterocaesio	tile	Pterocaesio tile	1	37346063	7.6727	1	1.0333	94.588	1.608	8.392	1401.658	15.874	29.894	20.225	185.85	335.321	-1348.208	MB1	Wise	AD	Passing	NA	1	0.0112	3	1	9.4588	9.4588	9.47820616	-8.75584	158.29172	Mbulo	Open
851	MB1	Vangunu	Caesionidae	Pterocaesio	tile	Pterocaesio tile	1	37346063	7.6727	1	1.0333	123.436	2.377	11.735	1828.841	16.986	27.324	16.558	28.98	533.486	-1749.061	MB1	Wise	AD	Passing	NA	1	0.0112	3	1	12.3436	12.3436	21.06413076	-8.75584	158.29172	Mbulo	Open
852	MB1	Vangunu	Caesionidae	Pterocaesio	tile	Pterocaesio tile	1	37346063	7.6727	1	1.0333	105.463	1.939	7.645	1546.195	24.71	28.636	20.166	576.545	292.149	-1404.622	MB1	Wise	AD	Passing	NA	1	0.0112	3	1	10.5463	10.5463	13.13767113	-8.75584	158.29172	Mbulo	Open
853	MB1	Vangunu	Caesionidae	Pterocaesio	tile	Pterocaesio tile	1	37346063	7.6727	1	1.0333	132.354	3.824	5.617	2010.205	14.503	37.835	2.716	-298.631	405.291	-1946.145	MB1	Wise	AD	Passing	NA	1	0.0112	3	1	13.2354	13.2354	25.96744592	-8.75584	158.29172	Mbulo	Open
854	MB1	Vangunu	Caesionidae	Pterocaesio	tile	Pterocaesio tile	1	37346063	7.6727	1	1.0333	107.376	2.214	7.503	1978.344	23.77	17.892	44.86	-639.785	475.929	-1810.528	MB1	Wise	AD	Passing	NA	1	0.0112	3	1	10.7376	10.7376	13.86563256	-8.75584	158.29172	Mbulo	Open
855	MB1	Vangunu	Caesionidae	Pterocaesio	tile	Pterocaesio tile	1	37346063	7.6727	1	1.0333	90.776	2.203	6.068	1970.606	21.845	20.167	46.483	-562.13	470.826	-1829.104	MB1	Wise	AD	Passing	NA	1	0.0112	3	1	9.0776	9.0776	8.377822374	-8.75584	158.29172	Mbulo	Open
856	MB1	Vangunu	Caesionidae	Pterocaesio	tile	Pterocaesio tile	1	37346063	7.6727	1	1.0333	88.438	1.19	6.783	1460.991	12.456	14.163	10.026	50.134	311.116	-1426.6	MB1	Wise	AD	Passing	NA	1	0.0112	3	1	8.8438	8.8438	7.747021485	-8.75584	158.29172	Mbulo	Open
857	MB1	Vangunu	Labridae	Epibulus	insidiator	Epibulus insidiator	1	37384104	7.723	1	1.0836	177.744	5.192	11.643	2236.637	10.895	86.964	47.828	406.299	-116.757	-2196.323	MB1	Wise	AD	Passing	NA	1	0.0161	3.081	1	17.7744	17.7744	114.1416418	-8.75584	158.29172	Mbulo	Open
858	MB1	Vangunu	Caesionidae	Caesio	teres	Caesio teres	1	37346037	7.7339	1	1.0944	99.109	4.822	8.821	2136.356	11.391	44.836	14.815	-283.304	-312.69	-2094.273	MB1	Wise	AD	Passing	NA	1	0.0195	3.0117	1	9.9109	9.9109	19.49972188	-8.75584	158.29172	Mbulo	Open
859	MB1	Vangunu	Caesionidae	Caesio	teres	Caesio teres	1	37346037	7.7386	1	1.0992	106.195	3.303	9.941	1730.398	11.803	46.302	12.994	-163.182	-314.103	-1693.809	MB1	Wise	AD	Passing	NA	1	0.0195	3.0117	1	10.6195	10.6195	24.00779294	-8.75584	158.29172	Mbulo	Open
860	MB1	Vangunu	Caesionidae	Caesio	teres	Caesio teres	1	37346037	7.7472	1	1.1078	80.16	1.271	9.186	1683.887	16.18	1.175	14.742	-320.448	-342.744	-1617.193	MB1	Wise	AD	Passing	NA	1	0.0195	3.0117	1	8.016	8.016	10.29162711	-8.75584	158.29172	Mbulo	Open
861	MB1	Vangunu	Caesionidae	Caesio	teres	Caesio teres	1	37346037	7.7472	1	1.1078	86.352	3.893	8.181	1753.436	20.336	73.521	24.298	-444.831	-416.471	-1644.146	MB1	Wise	AD	Passing	NA	1	0.0195	3.0117	1	8.6352	8.6352	12.87674812	-8.75584	158.29172	Mbulo	Open
862	MB1	Vangunu	Scaridae	Scarus	forsteni	Scarus forsteni	1	37386015	7.7741	1	1.1347	252.474	2.843	13.14	3376.066	16.758	3.371	18.142	212.446	-949.983	-3232.68	MB1	Wise	AD	Passing	NA	1	0.018	3	1	25.2474	25.2474	289.6826517	-8.75584	158.29172	Mbulo	Open
863	MB1	Vangunu	Balistidae	Melichthys	vidua	Melichthys vidua	1	37465058	8.1508	1	1.5114	77.924	5.746	12.663	3980.522	8.229	20.295	54.261	-458.813	-337.778	-3939.537	MB1	Wise	AD	Passing	NA	1	0.0058	3.554	1	7.7924	7.7924	8.55908959	-8.75584	158.29172	Mbulo	Open
864	MB1	Vangunu	Caesionidae	Pterocaesio	tile	Pterocaesio tile	10	37346063	8.1508	1	1.5114	94.454	2.095	9.743	1870.666	8.644	28.405	48.59	-85.247	267.92	-1849.417	MB1	Wise	AD	Passing	NA	1	0.0112	3	1	9.4454	9.4454	9.437980723	-8.75584	158.29172	Mbulo	Open
865	MB1	Vangunu	Caesionidae	Pterocaesio	tile	Pterocaesio tile	10	37346063	8.1508	1	1.5114	94.454	2.095	9.743	1870.666	8.644	28.405	48.59	-85.247	267.92	-1849.417	MB1	Wise	AD	Passing	NA	1	0.0112	3	1	9.4454	9.4454	9.437980723	-8.75584	158.29172	Mbulo	Open
866	MB1	Vangunu	Caesionidae	Pterocaesio	tile	Pterocaesio tile	1	37346063	8.1508	1	1.5114	94.075	2.489	7.578	1982.284	15.865	25.257	36.217	-360.31	404.774	-1906.773	MB1	Wise	AD	Passing	NA	1	0.0112	3	1	9.4075	9.4075	9.324825291	-8.75584	158.29172	Mbulo	Open
867	MB1	Vangunu	Caesionidae	Pterocaesio	tile	Pterocaesio tile	10	37346063	8.1508	1	1.5114	94.454	2.095	9.743	1870.666	8.644	28.405	48.59	-85.247	267.92	-1849.417	MB1	Wise	AD	Passing	NA	1	0.0112	3	1	9.4454	9.4454	9.437980723	-8.75584	158.29172	Mbulo	Open
868	MB1	Vangunu	Caesionidae	Pterocaesio	tile	Pterocaesio tile	1	37346063	8.1508	1	1.5114	92.66	3.821	9.649	1816.851	12.886	78.779	40.147	334.82	228.179	-1771.095	MB1	Wise	AD	Passing	NA	1	0.0112	3	1	9.266	9.266	8.910353011	-8.75584	158.29172	Mbulo	Open
869	MB1	Vangunu	Caesionidae	Pterocaesio	tile	Pterocaesio tile	10	37346063	8.1508	1	1.5114	94.454	2.095	9.743	1870.666	8.644	28.405	48.59	-85.247	267.92	-1849.417	MB1	Wise	AD	Passing	NA	1	0.0112	3	1	9.4454	9.4454	9.437980723	-8.75584	158.29172	Mbulo	Open
870	MB1	Vangunu	Caesionidae	Pterocaesio	tile	Pterocaesio tile	1	37346063	8.1508	1	1.5114	93.418	2.737	13.975	1848.302	8.71	36.684	36.748	113.108	256.027	-1826.986	MB1	Wise	AD	Passing	NA	1	0.0112	3	1	9.3418	9.3418	9.130818671	-8.75584	158.29172	Mbulo	Open
871	MB1	Vangunu	Caesionidae	Pterocaesio	tile	Pterocaesio tile	10	37346063	8.1508	1	1.5114	94.454	2.095	9.743	1870.666	8.644	28.405	48.59	-85.247	267.92	-1849.417	MB1	Wise	AD	Passing	NA	1	0.0112	3	1	9.4454	9.4454	9.437980723	-8.75584	158.29172	Mbulo	Open
872	MB1	Vangunu	Caesionidae	Pterocaesio	tile	Pterocaesio tile	10	37346063	8.1508	1	1.5114	94.454	2.095	9.743	1870.666	8.644	28.405	48.59	-85.247	267.92	-1849.417	MB1	Wise	AD	Passing	NA	1	0.0112	3	1	9.4454	9.4454	9.437980723	-8.75584	158.29172	Mbulo	Open
873	MB1	Vangunu	Caesionidae	Pterocaesio	tile	Pterocaesio tile	1	37346063	8.1508	1	1.5114	98.129	2.19	2.96	2007.299	23.753	7.918	35.869	-771.536	241.718	-1837.268	MB1	Wise	AD	Passing	NA	1	0.0112	3	1	9.8129	9.8129	10.5830328	-8.75584	158.29172	Mbulo	Open
874	MB1	Vangunu	Caesionidae	Pterocaesio	tile	Pterocaesio tile	1	37346063	8.1508	1	1.5114	85.934	2.177	4.142	2001.301	24.525	15.787	46.443	-753.884	348.945	-1820.743	MB1	Wise	AD	Passing	NA	1	0.0112	3	1	8.5934	8.5934	7.107438414	-8.75584	158.29172	Mbulo	Open
875	MB1	Vangunu	Caesionidae	Pterocaesio	tile	Pterocaesio tile	1	37346063	8.1508	1	1.5114	88.89	4.128	16.76	1846.428	12.576	77.07	36.018	288.108	280.407	-1802.127	MB1	Wise	AD	Passing	NA	1	0.0112	3	1	8.889	8.889	7.866412953	-8.75584	158.29172	Mbulo	Open
876	MB1	Vangunu	Caesionidae	Pterocaesio	tile	Pterocaesio tile	10	37346063	8.1508	1	1.5114	94.454	2.095	9.743	1870.666	8.644	28.405	48.59	-85.247	267.92	-1849.417	MB1	Wise	AD	Passing	NA	1	0.0112	3	1	9.4454	9.4454	9.437980723	-8.75584	158.29172	Mbulo	Open
877	MB1	Vangunu	Caesionidae	Pterocaesio	tile	Pterocaesio tile	10	37346063	8.1508	1	1.5114	94.454	2.095	9.743	1870.666	8.644	28.405	48.59	-85.247	267.92	-1849.417	MB1	Wise	AD	Passing	NA	1	0.0112	3	1	9.4454	9.4454	9.437980723	-8.75584	158.29172	Mbulo	Open
878	MB1	Vangunu	Caesionidae	Pterocaesio	tile	Pterocaesio tile	10	37346063	8.1508	1	1.5114	94.454	2.095	9.743	1870.666	8.644	28.405	48.59	-85.247	267.92	-1849.417	MB1	Wise	AD	Passing	NA	1	0.0112	3	1	9.4454	9.4454	9.437980723	-8.75584	158.29172	Mbulo	Open
879	MB1	Vangunu	Caesionidae	Pterocaesio	tile	Pterocaesio tile	1	37346063	8.1508	1	1.5114	97.805	3.904	6.972	1923.548	17.244	87.378	45.54	493.649	285.434	-1837.083	MB1	Wise	AD	Passing	NA	1	0.0112	3	1	9.7805	9.7805	10.47855012	-8.75584	158.29172	Mbulo	Open
880	MB1	Vangunu	Caesionidae	Pterocaesio	tile	Pterocaesio tile	10	37346063	8.1508	1	1.5114	94.454	2.095	9.743	1870.666	8.644	28.405	48.59	-85.247	267.92	-1849.417	MB1	Wise	AD	Passing	NA	1	0.0112	3	1	9.4454	9.4454	9.437980723	-8.75584	158.29172	Mbulo	Open
881	MB1	Vangunu	Scaridae	Scarus	dimidiatus	Scarus dimidiatus	1	37386013	8.1819	1	1.5425	207.263	20.063	19.621	4053.305	8.98	60.644	21.532	-455.966	-438.64	-4003.619	MB1	Wise	AD	Passing	NA	1	0.0186	3.0455	1	20.7263	20.7263	190.0990844	-8.75584	158.29172	Mbulo	Open
882	MB1	Vangunu	Chaetodontidae	Chaetodon	lunulatus	Chaetodon lunulatus	1	37365059	8.2133	1	1.5739	106.963	15.19	19.538	4146.842	19.804	35.875	16.492	1391.015	197.689	-3901.576	MB1	Wise	AD	Passing	NA	1	0.0296	2.9895	1	10.6963	10.6963	35.33340439	-8.75584	158.29172	Mbulo	Open
883	MB1	Vangunu	Chaetodontidae	Chaetodon	lunulatus	Chaetodon lunulatus	1	37365059	8.2133	1	1.5739	165.272	20.529	22.149	3962.112	17.56	65.281	6.575	1183.472	168.17	-3777.492	MB1	Wise	AD	Passing	NA	1	0.0296	2.9895	1	16.5272	16.5272	129.7473411	-8.75584	158.29172	Mbulo	Open
884	MB1	Vangunu	Chaetodontidae	Heniochus	varius	Heniochus varius	1	37365078	8.3608	1	1.7214	60.7	7.459	9.782	2916.605	30.791	37.719	13.731	-1302.495	-729.834	-2505.48	MB1	Wise	AD	Passing	NA	1	0.025	3	1	6.07	6.07	5.591213575	-8.75584	158.29172	Mbulo	Open
885	MB1	Vangunu	Zanclidae	Zanclus	cornutus	Zanclus cornutus	1	37437001	8.803	2	0.0147	96.684	10.85	35.146	3708.721	24.941	32.264	26.808	1531.011	-319.055	-3362.859	MB1	Wise	AD	Passing	NA	1	0.0147	3.37	1	9.6684	9.6684	30.7583029	-8.75584	158.29172	Mbulo	Open
886	MB1	Vangunu	Chaetodontidae	Chaetodon	ulietensis	Chaetodon ulietensis	1	37365060	9.0875	2	0.2992	106.698	15.684	18.216	4927.227	27.789	18.148	14.661	1918.111	-1264.015	-4358.977	MB1	Wise	AD	Passing	NA	1	0.0311	2.874	1	10.6698	10.6698	28.03377185	-8.75584	158.29172	Mbulo	Open
887	MB1	Vangunu	Labridae	Thalassoma	hardwicke	Thalassoma hardwicke	1	37384165	9.4264	2	0.6381	91.52	5.536	17.721	2517.93	25.473	38.82	21.979	871.931	-642.242	-2273.155	MB1	Wise	AD	Passing	NA	1	0.0178	2.9777	1	9.152	9.152	12.98752001	-8.75584	158.29172	Mbulo	Open
888	MB1	Vangunu	Caesionidae	Pterocaesio	tile	Pterocaesio tile	1	37346063	10.01	2	1.2217	192.131	15.275	8.573	4777.119	22.509	24.044	24.96	-1712.459	-641.947	-4413.191	MB1	Wise	AD	Passing	NA	1	0.0112	3	1	19.2131	19.2131	79.43471692	-8.75584	158.29172	Mbulo	Open
889	MB1	Vangunu	Caesionidae	Pterocaesio	tile	Pterocaesio tile	1	37346063	10.01	2	1.2217	261.425	28.153	5.797	4663.054	23.742	76.006	7.308	-1692.022	-813.52	-4268.409	MB1	Wise	AD	Passing	NA	1	0.0112	3	1	26.1425	26.1425	200.1056599	-8.75584	158.29172	Mbulo	Open
890	MB1	Vangunu	Caesionidae	Pterocaesio	tile	Pterocaesio tile	1	37346063	10.01	2	1.2217	192.885	23.766	8.889	4509.972	23.719	60.988	10.984	-1476.062	-1054.632	-4129.023	MB1	Wise	AD	Passing	NA	1	0.0112	3	1	19.2885	19.2885	80.37359401	-8.75584	158.29172	Mbulo	Open
891	MB1	Vangunu	Caesionidae	Pterocaesio	tile	Pterocaesio tile	1	37346063	10.01	2	1.2217	161.035	13.029	7.102	4891.877	25.513	3.642	24.736	-2004.961	-647.875	-4414.845	MB1	Wise	AD	Passing	NA	1	0.0112	3	1	16.1035	16.1035	46.77123692	-8.75584	158.29172	Mbulo	Open
892	MB1	Vangunu	Caesionidae	Pterocaesio	tile	Pterocaesio tile	1	37346063	10.01	2	1.2217	186.399	21.587	17.399	4811.93	20.227	40.552	13.858	-1397.405	-902.798	-4515.184	MB1	Wise	AD	Passing	NA	1	0.0112	3	1	18.6399	18.6399	72.53519067	-8.75584	158.29172	Mbulo	Open
893	MB1	Vangunu	Caesionidae	Pterocaesio	tile	Pterocaesio tile	1	37346063	10.01	2	1.2217	281.563	14.757	9.278	4610.719	24.15	27.539	27.378	-1633.387	-943.658	-4207.172	MB1	Wise	AD	Passing	NA	1	0.0112	3	1	28.1563	28.1563	250.0027433	-8.75584	158.29172	Mbulo	Open
894	MB1	Vangunu	Caesionidae	Pterocaesio	tile	Pterocaesio tile	1	37346063	10.01	2	1.2217	120.6	9.843	3.766	3490.856	18.495	32.394	17.059	-965.463	-542.363	-3310.558	MB1	Wise	AD	Passing	NA	1	0.0112	3	1	12.06	12.06	19.64535794	-8.75584	158.29172	Mbulo	Open
895	MB1	Vangunu	Chaetodontidae	Chaetodon	lunulatus	Chaetodon lunulatus	1	37365059	10.15	2	1.3617	135.809	7.05	14.402	2929.1	17.105	38.841	29.826	-205.756	-836.572	-2799.542	MB1	Wise	AD	Passing	NA	1	0.0296	2.9895	1	13.5809	13.5809	72.14090986	-8.75584	158.29172	Mbulo	Open
896	MB1	Vangunu	Chaetodontidae	Chaetodon	lunulatus	Chaetodon lunulatus	1	37365059	10.15	2	1.3617	101.707	5.647	10.895	2707.386	15.977	52.291	53.675	30.155	-744.62	-2602.801	MB1	Wise	AD	Passing	NA	1	0.0296	2.9895	1	10.1707	10.1707	30.39254443	-8.75584	158.29172	Mbulo	Open
897	MB1	Vangunu	Caesionidae	Caesio	cuning	Caesio cuning	1	37346018	10.3916	2	1.6033	145.581	15.056	31.358	4684.999	24.684	19.098	13.551	1869.536	-576.904	-4256.904	MB1	Wise	AD	Passing	NA	1	0.01487	3.121	1	14.5581	14.5581	63.4396432	-8.75584	158.29172	Mbulo	Open
898	MB1	Vangunu	Caesionidae	Caesio	cuning	Caesio cuning	1	37346018	10.3916	2	1.6033	154.936	7.99	24.812	4964.78	12.124	8.248	28.393	864.808	-582.601	-4854.042	MB1	Wise	AD	Passing	NA	1	0.01487	3.121	1	15.4936	15.4936	77.05067013	-8.75584	158.29172	Mbulo	Open
899	MB1	Vangunu	Caesionidae	Caesio	cuning	Caesio cuning	1	37346018	10.3916	2	1.6033	162.591	14.995	30.708	5035.746	21.151	14.555	13.577	1736.616	-534.585	-4696.501	MB1	Wise	AD	Passing	NA	1	0.01487	3.121	1	16.2591	16.2591	89.56599435	-8.75584	158.29172	Mbulo	Open
900	MB1	Vangunu	Caesionidae	Caesio	cuning	Caesio cuning	1	37346018	10.3916	2	1.6033	140.363	11.965	36.556	4813.005	19.736	9.695	19.872	1603.448	-265.633	-4530.277	MB1	Wise	AD	Passing	NA	1	0.01487	3.121	1	14.0363	14.0363	56.60912783	-8.75584	158.29172	Mbulo	Open
901	MB1	Vangunu	Caesionidae	Caesio	cuning	Caesio cuning	1	37346018	10.3916	2	1.6033	207.779	13.963	33.69	4828.932	24.56	4.332	11.856	1990.014	-261.668	-4392.033	MB1	Wise	AD	Passing	NA	1	0.01487	3.121	1	20.7779	20.7779	192.5509757	-8.75584	158.29172	Mbulo	Open
902	MB1	Vangunu	Caesionidae	Caesio	cuning	Caesio cuning	1	37346018	10.3916	2	1.6033	202.969	17.411	37.71	5201.109	27.485	12.011	8.214	2188.198	-986.732	-4614.074	MB1	Wise	AD	Passing	NA	1	0.01487	3.121	1	20.2969	20.2969	178.9777729	-8.75584	158.29172	Mbulo	Open
903	MB1	Vangunu	Caesionidae	Caesio	cuning	Caesio cuning	1	37346018	10.3916	2	1.6033	214.658	13.283	2.296	3143.571	21.609	87.139	15.219	1091.79	-384.993	-2922.638	MB1	Wise	AD	Passing	NA	1	0.01487	3.121	1	21.4658	21.4658	213.154056	-8.75584	158.29172	Mbulo	Open
904	MB1	Vangunu	Caesionidae	Caesio	cuning	Caesio cuning	1	37346018	10.3916	2	1.6033	160.977	20.577	27.102	4724.964	24.779	43.544	23.974	1801.578	-822.143	-4289.951	MB1	Wise	AD	Passing	NA	1	0.01487	3.121	1	16.0977	16.0977	86.8202197	-8.75584	158.29172	Mbulo	Open
905	MB1	Vangunu	Caesionidae	Caesio	cuning	Caesio cuning	1	37346018	10.3916	2	1.6033	202.599	19.469	20.73	5595.009	16.231	23.355	1.881	-1018.498	-1186.745	-5372.004	MB1	Wise	AD	Passing	NA	1	0.01487	3.121	1	20.2599	20.2599	177.9614656	-8.75584	158.29172	Mbulo	Open
906	MB1	Vangunu	Caesionidae	Caesio	cuning	Caesio cuning	1	37346018	10.3916	2	1.6033	179.658	16.202	33.11	4757.674	12.171	26.193	1.177	971.345	-250.235	-4650.735	MB1	Wise	AD	Passing	NA	1	0.01487	3.121	1	17.9658	17.9658	122.3034434	-8.75584	158.29172	Mbulo	Open
907	MB1	Vangunu	Caesionidae	Caesio	cuning	Caesio cuning	1	37346018	10.3916	2	1.6033	178.951	23.654	36.031	4831.651	30.736	52.833	18.56	2436.036	-404.553	-4152.941	MB1	Wise	AD	Passing	NA	1	0.01487	3.121	1	17.8951	17.8951	120.8075807	-8.75584	158.29172	Mbulo	Open
908	MB1	Vangunu	Caesionidae	Caesio	cuning	Caesio cuning	1	37346018	10.3916	2	1.6033	191.74	8.914	19.722	5243.837	14.467	0.074	8.06	1087.326	-730.611	-5077.574	MB1	Wise	AD	Passing	NA	1	0.01487	3.121	1	19.174	19.174	149.8502173	-8.75584	158.29172	Mbulo	Open
909	MB1	Vangunu	Chaetodontidae	Chaetodon	rafflesii	Chaetodon rafflesii	1	37365052	10.6552	2	1.8669	86.519	2.746	13.534	2887.659	12.223	7.714	16.879	320.185	-520.789	-2822.204	MB1	Wise	AD	Passing	NA	1	0.0296	2.9895	1	8.6519	8.6519	18.74073044	-8.75584	158.29172	Mbulo	Open
910	MB1	Vangunu	Labridae	Epibulus	insidiator	Epibulus insidiator	1	37384104	11.0669	3	0.0419	NA	4.49	96.516	2909.635	27.922	NA	NA	1113.103	-758.967	-2578.944	MB1	Wise	AD	Passing	NA	1	0.0161	3.081	1	NA	NA	NA	-8.75584	158.29172	Mbulo	Open
911	MB1	Vangunu	Scaridae	Hipposcarus	longiceps	Hipposcarus longiceps	1	37386008	11.1275	3	0.1025	288.443	10.8	15.744	6081.129	18.413	4.627	11.171	-1040.302	-1614.753	-5769.79	MB1	Wise	AD	Passing	NA	1	0.0198	3	1	28.8443	28.8443	475.1658296	-8.75584	158.29172	Mbulo	Open
912	MB1	Vangunu	Acanthuridae	Acanthurus	pyroferus	Acanthurus pyroferus	1	37437017	11.2111	3	0.1861	130.186	5.149	25.841	3297.244	28.125	51.9	70.977	1384.626	-706.219	-2907.9	MB1	Wise	AD	Passing	NA	1	0.0018	3	1.063	13.0186	13.8387718	4.770513716	-8.75584	158.29172	Mbulo	Open
913	MB1	Vangunu	Scaridae	Scarus	niger	Scarus niger	1	37386021	11.9188	3	0.8939	165.62	4.613	8.759	2975.678	25.349	3.855	22.419	-1078.194	678.615	-2689.17	MB1	Wise	AD	Passing	NA	1	0.0257	3.09	1	16.562	16.562	150.3112943	-8.75584	158.29172	Mbulo	Open
914	MB1	Vangunu	Scaridae	Scarus	niger	Scarus niger	1	37386021	11.9566	3	0.9317	155.719	4.548	5.764	2994.326	10.524	17.677	25.807	-544.354	-52.55	-2943.961	MB1	Wise	AD	Passing	NA	1	0.0257	3.09	1	15.5719	15.5719	124.2420722	-8.75584	158.29172	Mbulo	Open
915	MB1	Vangunu	Labridae	Labroides	dimidiatus	Labroides dimidiatus	1	37384028	11.9852	3	0.9603	68.449	3.158	13.051	1784.101	18.053	39.164	2.747	449.82	-321.469	-1696.271	MB1	Wise	AD	Passing	NA	1	0.0059	3.231	1	6.8449	6.8449	2.950686955	-8.75584	158.29172	Mbulo	Open
916	MB1	Vangunu	Labridae	Labroides	dimidiatus	Labroides dimidiatus	1	37384028	11.9852	3	0.9603	76.138	1.471	9.905	1843.447	13.599	6.725	8.183	287.834	-324.076	-1791.765	MB1	Wise	AD	Passing	NA	1	0.0059	3.231	1	7.6138	7.6138	4.162040899	-8.75584	158.29172	Mbulo	Open
917	MB1	Vangunu	Scaridae	Chlorurus	bleekeri	Chlorurus bleekeri	1	37386011	12.1655	3	1.1406	358.032	52.271	14.349	6689.545	25.033	81.632	26.226	-2122.484	-1872.844	-6061.149	MB1	Wise	AD	Passing	NA	1	0.0191	3.0689	1	35.8032	35.8032	1121.667447	-8.75584	158.29172	Mbulo	Open
918	MB1	Vangunu	Scaridae	Chlorurus	bleekeri	Chlorurus bleekeri	1	37386011	12.1655	3	1.1406	312.516	53.953	12.548	9278.925	20.006	22.216	3.816	-2420.741	-2053.739	-8718.981	MB1	Wise	AD	Passing	NA	1	0.0191	3.0689	1	31.2516	31.2516	739.004081	-8.75584	158.29172	Mbulo	Open
919	MB1	Vangunu	Balistidae	Melichthys	vidua	Melichthys vidua	1	37465058	12.1655	3	1.1406	197.465	55.529	8.868	7680.788	27.64	44.34	17.178	-3384.528	-1114.28	-6804.253	MB1	Wise	AD	Passing	NA	1	0.0058	3.554	1	19.7465	19.7465	233.1309396	-8.75584	158.29172	Mbulo	Open
920	MB1	Vangunu	Chaetodontidae	Chaetodon	ornatissimus	Chaetodon ornatissimus	1	37365047	12.2333	3	1.2083	123.066	5.314	22.254	3437.985	25.998	18.335	54.351	1506.459	-40.178	-3090.099	MB1	Wise	AD	Passing	NA	1	0.0296	2.9895	1	12.3066	12.3066	53.73528	-8.75584	158.29172	Mbulo	Open
921	MB1	Vangunu	Scaridae	Scarus	dimidiatus	Scarus dimidiatus	1	37386013	12.2705	3	1.2456	397.88	46.415	12.245	6176.287	29.411	82.483	5.019	-2733.304	-1314.5	-5380.303	MB1	Wise	AD	Passing	NA	1	0.0186	3.0455	1	39.788	39.788	1385.345164	-8.75584	158.29172	Mbulo	Open
922	MB1	Vangunu	Caesionidae	Pterocaesio	tile	Pterocaesio tile	1	37346063	12.3188	3	1.2939	144.157	2.57	6.79	3714.706	5.86	0.751	35.272	-119.533	-359.918	-3695.295	MB1	Wise	AD	Passing	NA	1	0.0112	3	1	14.4157	14.4157	33.55252665	-8.75584	158.29172	Mbulo	Open
923	MB1	Vangunu	Caesionidae	Pterocaesio	tile	Pterocaesio tile	1	37346063	12.3188	3	1.2939	140.626	5.803	3.175	3242.519	20.542	20.248	25.852	-670.278	-919.378	-3036.347	MB1	Wise	AD	Passing	NA	1	0.0112	3	1	14.0626	14.0626	31.14690469	-8.75584	158.29172	Mbulo	Open
924	MB1	Vangunu	Caesionidae	Pterocaesio	tile	Pterocaesio tile	1	37346063	12.3516	3	1.3267	242.149	21.775	12.851	4180.252	7.885	57.815	12.662	-289.735	-494.896	-4140.729	MB1	Wise	AD	Passing	NA	1	0.0112	3	1	24.2149	24.2149	159.025241	-8.75584	158.29172	Mbulo	Open
925	MB1	Vangunu	Caesionidae	Pterocaesio	tile	Pterocaesio tile	1	37346063	12.3516	3	1.3267	158.032	8.109	21.203	4021.901	11.824	16.628	10.702	-698.968	-436.594	-3936.561	MB1	Wise	AD	Passing	NA	1	0.0112	3	1	15.8032	15.8032	44.20314113	-8.75584	158.29172	Mbulo	Open
926	MB1	Vangunu	Caesionidae	Pterocaesio	tile	Pterocaesio tile	1	37346063	12.3516	3	1.3267	162.47	6.455	12.523	3826.904	16.135	10.171	6.65	-882.572	-593.383	-3676.16	MB1	Wise	AD	Passing	NA	1	0.0112	3	1	16.247	16.247	48.03276241	-8.75584	158.29172	Mbulo	Open
927	MB1	Vangunu	Caesionidae	Pterocaesio	tile	Pterocaesio tile	1	37346063	12.3516	3	1.3267	241.163	20.531	15.186	4266.402	4.57	48.424	8.535	-213.585	-264.495	-4252.835	MB1	Wise	AD	Passing	NA	1	0.0112	3	1	24.1163	24.1163	157.0905484	-8.75584	158.29172	Mbulo	Open
928	MB1	Vangunu	Caesionidae	Pterocaesio	tile	Pterocaesio tile	1	37346063	12.3516	3	1.3267	206.936	7.161	5.069	3606.407	26.579	4.731	19.008	-1407.627	-788.944	-3225.264	MB1	Wise	AD	Passing	NA	1	0.0112	3	1	20.6936	20.6936	99.2490076	-8.75584	158.29172	Mbulo	Open
929	MB1	Vangunu	Caesionidae	Pterocaesio	tile	Pterocaesio tile	1	37346063	12.3516	3	1.3267	172.61	13.711	18.117	4380.469	3.403	29.585	21.068	248.983	-75.043	-4372.743	MB1	Wise	AD	Passing	NA	1	0.0112	3	1	17.261	17.261	57.59912425	-8.75584	158.29172	Mbulo	Open
930	MB1	Vangunu	Caesionidae	Pterocaesio	tile	Pterocaesio tile	1	37346063	12.3516	3	1.3267	171.656	8.287	3.429	3624.132	22.893	19.284	8.31	-1165.463	-793.28	-3338.672	MB1	Wise	AD	Passing	NA	1	0.0112	3	1	17.1656	17.1656	56.64935733	-8.75584	158.29172	Mbulo	Open
931	MB1	Vangunu	Caesionidae	Caesio	cuning	Caesio cuning	1	37346018	12.5347	3	1.5097	217.834	24.664	18.361	4197.48	7.981	68.403	3.968	427.751	-395.818	-4156.825	MB1	Wise	AD	Passing	NA	1	0.01487	3.121	1	21.7834	21.7834	223.1522002	-8.75584	158.29172	Mbulo	Open
932	MB1	Vangunu	Caesionidae	Caesio	cuning	Caesio cuning	1	37346018	12.5347	3	1.5097	170.798	9.468	13.186	3537.479	23.756	23.299	6.45	1405.077	237.847	-3237.738	MB1	Wise	AD	Passing	NA	1	0.01487	3.121	1	17.0798	17.0798	104.4454987	-8.75584	158.29172	Mbulo	Open
933	MB1	Vangunu	Caesionidae	Caesio	cuning	Caesio cuning	1	37346018	12.5588	3	1.5339	173.723	17.369	8.276	5541.614	14.488	23.792	33.38	-1278.385	-536.421	-5365.396	MB1	Wise	AD	Passing	NA	1	0.01487	3.121	1	17.3723	17.3723	110.1300068	-8.75584	158.29172	Mbulo	Open
934	MB1	Vangunu	Caesionidae	Pterocaesio	tile	Pterocaesio tile	1	37346063	12.6461	3	1.6211	164.902	10.798	12.585	3241.647	28.483	57.418	25.436	1545.934	-8.289	-2849.262	MB1	Wise	AD	Passing	NA	1	0.0112	3	1	16.4902	16.4902	50.22220675	-8.75584	158.29172	Mbulo	Open
935	MB1	Vangunu	Caesionidae	Pterocaesio	tile	Pterocaesio tile	1	37346063	12.6461	3	1.6211	186.928	12.278	15.994	3203.165	24.817	63.585	9.057	1035.957	-856.897	-2907.368	MB1	Wise	AD	Passing	NA	1	0.0112	3	1	18.6928	18.6928	73.15450916	-8.75584	158.29172	Mbulo	Open
936	MB1	Vangunu	Caesionidae	Pterocaesio	tile	Pterocaesio tile	1	37346063	12.6461	3	1.6211	149.093	3.917	12.706	2804.59	23.082	3.108	0.751	891.85	-643.124	-2580.062	MB1	Wise	AD	Passing	NA	1	0.0112	3	1	14.9093	14.9093	37.11844579	-8.75584	158.29172	Mbulo	Open
937	MB1	Vangunu	Caesionidae	Pterocaesio	tile	Pterocaesio tile	1	37346063	12.6461	3	1.6211	183.057	14.048	8.352	3466.654	21.436	60.309	18.679	1136.957	-558.938	-3226.858	MB1	Wise	AD	Passing	NA	1	0.0112	3	1	18.3057	18.3057	68.70321251	-8.75584	158.29172	Mbulo	Open
938	MB1	Vangunu	Caesionidae	Pterocaesio	tile	Pterocaesio tile	1	37346063	12.6461	3	1.6211	201.52	12.492	10.789	3190.807	26.901	72.883	13.981	1413.977	-291.44	-2845.52	MB1	Wise	AD	Passing	NA	1	0.0112	3	1	20.152	20.152	91.65844522	-8.75584	158.29172	Mbulo	Open
939	MB1	Vangunu	Caesionidae	Pterocaesio	tile	Pterocaesio tile	1	37346063	12.6461	3	1.6211	145.389	9.618	11.842	2994.489	24.688	51.556	10.897	992.16	-761.556	-2720.775	MB1	Wise	AD	Passing	NA	1	0.0112	3	1	14.5389	14.5389	34.42014306	-8.75584	158.29172	Mbulo	Open
940	MB1	Vangunu	Caesionidae	Pterocaesio	tile	Pterocaesio tile	1	37346063	12.6461	3	1.6211	156.063	9.816	9.876	3230.195	23.327	42.526	20.629	1138.196	-583.635	-2966.149	MB1	Wise	AD	Passing	NA	1	0.0112	3	1	15.6063	15.6063	42.57139445	-8.75584	158.29172	Mbulo	Open
941	MB1	Vangunu	Caesionidae	Pterocaesio	tile	Pterocaesio tile	1	37346063	12.6461	3	1.6211	176.225	14.771	9.007	3660.359	21.252	54.51	15.669	845.549	-1022.407	-3411.445	MB1	Wise	AD	Passing	NA	1	0.0112	3	1	17.6225	17.6225	61.29436926	-8.75584	158.29172	Mbulo	Open
942	MB1	Vangunu	Caesionidae	Pterocaesio	tile	Pterocaesio tile	1	37346063	12.6461	3	1.6211	111.399	9.477	11.207	3484.289	18.406	32.326	20.715	834.122	-717.378	-3306.037	MB1	Wise	AD	Passing	NA	1	0.0112	3	1	11.1399	11.1399	15.48324192	-8.75584	158.29172	Mbulo	Open
943	MB1	Vangunu	Caesionidae	Pterocaesio	tile	Pterocaesio tile	1	37346063	12.6461	3	1.6211	129.828	9.094	14.322	3453.354	25.333	25.287	5.099	1334.132	-635.144	-3121.272	MB1	Wise	AD	Passing	NA	1	0.0112	3	1	12.9828	12.9828	24.50886069	-8.75584	158.29172	Mbulo	Open
944	MB1	Vangunu	Chaetodontidae	Chaetodon	lineolatus	Chaetodon lineolatus	1	37365041	13.4194	4	0.0325	182.916	31.257	27.645	4945.482	26.466	82.854	8.763	1942.297	-1041.83	-4427.173	MB1	Wise	AD	Passing	NA	1	0.0693	2.622	1	18.2916	18.2916	141.3699748	-8.75584	158.29172	Mbulo	Open
945	MB1	Vangunu	Chaetodontidae	Chaetodon	lineolatus	Chaetodon lineolatus	1	37365041	13.4194	4	0.0325	196.885	35.07	27.639	5162.941	16.655	76.403	20.065	1282.574	-737.976	-4946.347	MB1	Wise	AD	Passing	NA	1	0.0693	2.622	1	19.6885	19.6885	171.4583936	-8.75584	158.29172	Mbulo	Open
946	MB1	Vangunu	Labridae	Halichoeres	hortulanus	Halichoeres hortulanus	1	37384112	13.5152	4	0.1283	111.536	6.802	15.147	3445.594	26.177	13.923	23.4	1237.648	-882.444	-3092.19	MB1	Wise	AD	Passing	NA	1	0.0119	3.064	1	11.1536	11.1536	19.26756007	-8.75584	158.29172	Mbulo	Open
947	MB1	Vangunu	Caesionidae	Caesio	cuning	Caesio cuning	1	37346018	13.7061	4	0.3192	253.501	25.295	11.575	5550.849	20.816	30.482	6.222	-1936.091	377.593	-5188.536	MB1	Wise	AD	Passing	NA	1	0.01487	3.121	1	25.3501	25.3501	358.2049145	-8.75584	158.29172	Mbulo	Open
948	MB1	Vangunu	Acanthuridae	Acanthurus	nigricauda	Acanthurus nigricauda	1	37437013	13.7969	4	0.41	238.326	29.617	28.432	5867.005	13.823	36.042	1.754	-488.903	-1313.738	-5697.088	MB1	Wise	AD	Passing	NA	1	0.0168	3.168	1	23.8326	23.8326	387.4256344	-8.75584	158.29172	Mbulo	Open
949	MB1	Vangunu	Labridae	Halichoeres	hortulanus	Halichoeres hortulanus	1	37384112	13.8405	4	0.4536	127.278	8.997	29.442	3911.483	26.863	1.681	23.703	1710.684	-444.399	-3489.379	MB1	Wise	AD	Passing	NA	1	0.0119	3.064	1	12.7278	12.7278	28.87428258	-8.75584	158.29172	Mbulo	Open
950	MB1	Vangunu	Caesionidae	Caesio	cuning	Caesio cuning	1	37346018	13.9136	4	0.5267	184.621	2.963	13.011	3552.148	9.525	0.702	26.103	-343.438	477.003	-3503.18	MB1	Wise	AD	Passing	NA	1	0.01487	3.121	1	18.4621	18.4621	133.1601509	-8.75584	158.29172	Mbulo	Open
951	MB1	Vangunu	Caesionidae	Caesio	cuning	Caesio cuning	1	37346018	13.9136	4	0.5267	155.031	19.14	10.505	3917.375	14.65	69.16	23.594	-771.876	621.119	-3790.019	MB1	Wise	AD	Passing	NA	1	0.01487	3.121	1	15.5031	15.5031	77.1982149	-8.75584	158.29172	Mbulo	Open
952	MB1	Vangunu	Chaetodontidae	Chaetodon	pelewensis	Chaetodon pelewensis	1	37365049	14.0266	4	0.6397	99.515	8.203	8.71	3895.624	23.244	22.981	46.295	1179.873	-985.613	-3579.435	MB1	Wise	AD	Passing	NA	1	0.0153	3.297	1	9.9515	9.9515	29.83526993	-8.75584	158.29172	Mbulo	Open
953	MB1	Vangunu	Chaetodontidae	Chaetodon	pelewensis	Chaetodon pelewensis	1	37365049	14.0524	4	0.6656	144.5	7.633	27.223	3399.102	25.768	77.67	62.982	1285.519	-728.685	-3061.103	MB1	Wise	AD	Passing	NA	1	0.0153	3.297	1	14.45	14.45	102.0412389	-8.75584	158.29172	Mbulo	Open
954	MB1	Vangunu	Chaetodontidae	Heniochus	chrysostomus	Heniochus chrysostomus	1	37365075	14.0974	4	0.7106	139.569	9.917	24.459	3384.476	16.962	39.342	26.313	733.63	-660.87	-3237.239	MB1	Wise	AD	Passing	NA	1	0.0161	3.262	1	13.9569	13.9569	87.32276641	-8.75584	158.29172	Mbulo	Open
955	MB1	Vangunu	Caesionidae	Pterocaesio	tile	Pterocaesio tile	10	37346063	14.2358	4	0.8489	153.695	8.772	8.495	2735.916	21.503	55.96	2.792	-776.476	-634.681	-2545.486	MB1	Wise	AD	Passing	NA	1	0.0112	3	1	15.3695	15.3695	40.66279626	-8.75584	158.29172	Mbulo	Open
956	MB1	Vangunu	Caesionidae	Pterocaesio	tile	Pterocaesio tile	10	37346063	14.2358	4	0.8489	153.695	8.772	8.495	2735.916	21.503	55.96	2.792	-776.476	-634.681	-2545.486	MB1	Wise	AD	Passing	NA	1	0.0112	3	1	15.3695	15.3695	40.66279626	-8.75584	158.29172	Mbulo	Open
957	MB1	Vangunu	Caesionidae	Pterocaesio	tile	Pterocaesio tile	10	37346063	14.2358	4	0.8489	153.695	8.772	8.495	2735.916	21.503	55.96	2.792	-776.476	-634.681	-2545.486	MB1	Wise	AD	Passing	NA	1	0.0112	3	1	15.3695	15.3695	40.66279626	-8.75584	158.29172	Mbulo	Open
958	MB1	Vangunu	Caesionidae	Pterocaesio	tile	Pterocaesio tile	10	37346063	14.2358	4	0.8489	153.695	8.772	8.495	2735.916	21.503	55.96	2.792	-776.476	-634.681	-2545.486	MB1	Wise	AD	Passing	NA	1	0.0112	3	1	15.3695	15.3695	40.66279626	-8.75584	158.29172	Mbulo	Open
959	MB1	Vangunu	Caesionidae	Pterocaesio	tile	Pterocaesio tile	10	37346063	14.2358	4	0.8489	153.695	8.772	8.495	2735.916	21.503	55.96	2.792	-776.476	-634.681	-2545.486	MB1	Wise	AD	Passing	NA	1	0.0112	3	1	15.3695	15.3695	40.66279626	-8.75584	158.29172	Mbulo	Open
960	MB1	Vangunu	Caesionidae	Pterocaesio	tile	Pterocaesio tile	10	37346063	14.2358	4	0.8489	153.695	8.772	8.495	2735.916	21.503	55.96	2.792	-776.476	-634.681	-2545.486	MB1	Wise	AD	Passing	NA	1	0.0112	3	1	15.3695	15.3695	40.66279626	-8.75584	158.29172	Mbulo	Open
961	MB1	Vangunu	Caesionidae	Pterocaesio	tile	Pterocaesio tile	10	37346063	14.2358	4	0.8489	153.695	8.772	8.495	2735.916	21.503	55.96	2.792	-776.476	-634.681	-2545.486	MB1	Wise	AD	Passing	NA	1	0.0112	3	1	15.3695	15.3695	40.66279626	-8.75584	158.29172	Mbulo	Open
962	MB1	Vangunu	Caesionidae	Pterocaesio	tile	Pterocaesio tile	10	37346063	14.2358	4	0.8489	153.695	8.772	8.495	2735.916	21.503	55.96	2.792	-776.476	-634.681	-2545.486	MB1	Wise	AD	Passing	NA	1	0.0112	3	1	15.3695	15.3695	40.66279626	-8.75584	158.29172	Mbulo	Open
963	MB1	Vangunu	Caesionidae	Pterocaesio	tile	Pterocaesio tile	10	37346063	14.2358	4	0.8489	153.695	8.772	8.495	2735.916	21.503	55.96	2.792	-776.476	-634.681	-2545.486	MB1	Wise	AD	Passing	NA	1	0.0112	3	1	15.3695	15.3695	40.66279626	-8.75584	158.29172	Mbulo	Open
964	MB1	Vangunu	Caesionidae	Pterocaesio	tile	Pterocaesio tile	10	37346063	14.2358	4	0.8489	153.695	8.772	8.495	2735.916	21.503	55.96	2.792	-776.476	-634.681	-2545.486	MB1	Wise	AD	Passing	NA	1	0.0112	3	1	15.3695	15.3695	40.66279626	-8.75584	158.29172	Mbulo	Open
965	MB1	Vangunu	Caesionidae	Pterocaesio	tile	Pterocaesio tile	10	37346063	14.2402	4	0.8533	88.185	6.515	3.421	3084.872	29.594	18.268	16.099	-1352.195	-701.831	-2682.431	MB1	Wise	AD	Passing	NA	1	0.0112	3	1	8.8185	8.8185	7.680724371	-8.75584	158.29172	Mbulo	Open
966	MB1	Vangunu	Caesionidae	Pterocaesio	tile	Pterocaesio tile	10	37346063	14.2402	4	0.8533	88.185	6.515	3.421	3084.872	29.594	18.268	16.099	-1352.195	-701.831	-2682.431	MB1	Wise	AD	Passing	NA	1	0.0112	3	1	8.8185	8.8185	7.680724371	-8.75584	158.29172	Mbulo	Open
967	MB1	Vangunu	Caesionidae	Pterocaesio	tile	Pterocaesio tile	10	37346063	14.2402	4	0.8533	82.721	3.362	9.501	2842.507	18.425	10.244	26.777	-535.865	-721.123	-2696.79	MB1	Wise	AD	Passing	NA	1	0.0112	3	1	8.2721	8.2721	6.339650998	-8.75584	158.29172	Mbulo	Open
968	MB1	Vangunu	Caesionidae	Pterocaesio	tile	Pterocaesio tile	10	37346063	14.2402	4	0.8533	88.185	6.515	3.421	3084.872	29.594	18.268	16.099	-1352.195	-701.831	-2682.431	MB1	Wise	AD	Passing	NA	1	0.0112	3	1	8.8185	8.8185	7.680724371	-8.75584	158.29172	Mbulo	Open
969	MB1	Vangunu	Caesionidae	Pterocaesio	tile	Pterocaesio tile	10	37346063	14.2402	4	0.8533	82.721	3.362	9.501	2842.507	18.425	10.244	26.777	-535.865	-721.123	-2696.79	MB1	Wise	AD	Passing	NA	1	0.0112	3	1	8.2721	8.2721	6.339650998	-8.75584	158.29172	Mbulo	Open
970	MB1	Vangunu	Caesionidae	Pterocaesio	tile	Pterocaesio tile	10	37346063	14.2402	4	0.8533	82.721	3.362	9.501	2842.507	18.425	10.244	26.777	-535.865	-721.123	-2696.79	MB1	Wise	AD	Passing	NA	1	0.0112	3	1	8.2721	8.2721	6.339650998	-8.75584	158.29172	Mbulo	Open
971	MB1	Vangunu	Caesionidae	Pterocaesio	tile	Pterocaesio tile	10	37346063	14.2402	4	0.8533	82.721	3.362	9.501	2842.507	18.425	10.244	26.777	-535.865	-721.123	-2696.79	MB1	Wise	AD	Passing	NA	1	0.0112	3	1	8.2721	8.2721	6.339650998	-8.75584	158.29172	Mbulo	Open
972	MB1	Vangunu	Caesionidae	Pterocaesio	tile	Pterocaesio tile	10	37346063	14.2402	4	0.8533	88.185	6.515	3.421	3084.872	29.594	18.268	16.099	-1352.195	-701.831	-2682.431	MB1	Wise	AD	Passing	NA	1	0.0112	3	1	8.8185	8.8185	7.680724371	-8.75584	158.29172	Mbulo	Open
973	MB1	Vangunu	Caesionidae	Pterocaesio	tile	Pterocaesio tile	10	37346063	14.2402	4	0.8533	88.185	6.515	3.421	3084.872	29.594	18.268	16.099	-1352.195	-701.831	-2682.431	MB1	Wise	AD	Passing	NA	1	0.0112	3	1	8.8185	8.8185	7.680724371	-8.75584	158.29172	Mbulo	Open
974	MB1	Vangunu	Caesionidae	Pterocaesio	tile	Pterocaesio tile	10	37346063	14.2402	4	0.8533	82.721	3.362	9.501	2842.507	18.425	10.244	26.777	-535.865	-721.123	-2696.79	MB1	Wise	AD	Passing	NA	1	0.0112	3	1	8.2721	8.2721	6.339650998	-8.75584	158.29172	Mbulo	Open
975	MB1	Vangunu	Caesionidae	Pterocaesio	tile	Pterocaesio tile	10	37346063	14.2402	4	0.8533	88.185	6.515	3.421	3084.872	29.594	18.268	16.099	-1352.195	-701.831	-2682.431	MB1	Wise	AD	Passing	NA	1	0.0112	3	1	8.8185	8.8185	7.680724371	-8.75584	158.29172	Mbulo	Open
976	MB1	Vangunu	Caesionidae	Pterocaesio	tile	Pterocaesio tile	10	37346063	14.2402	4	0.8533	82.721	3.362	9.501	2842.507	18.425	10.244	26.777	-535.865	-721.123	-2696.79	MB1	Wise	AD	Passing	NA	1	0.0112	3	1	8.2721	8.2721	6.339650998	-8.75584	158.29172	Mbulo	Open
977	MB1	Vangunu	Caesionidae	Pterocaesio	tile	Pterocaesio tile	10	37346063	14.2402	4	0.8533	88.185	6.515	3.421	3084.872	29.594	18.268	16.099	-1352.195	-701.831	-2682.431	MB1	Wise	AD	Passing	NA	1	0.0112	3	1	8.8185	8.8185	7.680724371	-8.75584	158.29172	Mbulo	Open
978	MB1	Vangunu	Caesionidae	Pterocaesio	tile	Pterocaesio tile	10	37346063	14.2402	4	0.8533	82.721	3.362	9.501	2842.507	18.425	10.244	26.777	-535.865	-721.123	-2696.79	MB1	Wise	AD	Passing	NA	1	0.0112	3	1	8.2721	8.2721	6.339650998	-8.75584	158.29172	Mbulo	Open
979	MB1	Vangunu	Caesionidae	Pterocaesio	tile	Pterocaesio tile	10	37346063	14.2402	4	0.8533	82.721	3.362	9.501	2842.507	18.425	10.244	26.777	-535.865	-721.123	-2696.79	MB1	Wise	AD	Passing	NA	1	0.0112	3	1	8.2721	8.2721	6.339650998	-8.75584	158.29172	Mbulo	Open
980	MB1	Vangunu	Caesionidae	Pterocaesio	tile	Pterocaesio tile	10	37346063	14.2402	4	0.8533	82.721	3.362	9.501	2842.507	18.425	10.244	26.777	-535.865	-721.123	-2696.79	MB1	Wise	AD	Passing	NA	1	0.0112	3	1	8.2721	8.2721	6.339650998	-8.75584	158.29172	Mbulo	Open
981	MB1	Vangunu	Caesionidae	Pterocaesio	tile	Pterocaesio tile	10	37346063	14.2402	4	0.8533	82.721	3.362	9.501	2842.507	18.425	10.244	26.777	-535.865	-721.123	-2696.79	MB1	Wise	AD	Passing	NA	1	0.0112	3	1	8.2721	8.2721	6.339650998	-8.75584	158.29172	Mbulo	Open
982	MB1	Vangunu	Caesionidae	Pterocaesio	tile	Pterocaesio tile	10	37346063	14.2402	4	0.8533	88.185	6.515	3.421	3084.872	29.594	18.268	16.099	-1352.195	-701.831	-2682.431	MB1	Wise	AD	Passing	NA	1	0.0112	3	1	8.8185	8.8185	7.680724371	-8.75584	158.29172	Mbulo	Open
983	MB1	Vangunu	Caesionidae	Pterocaesio	tile	Pterocaesio tile	10	37346063	14.2402	4	0.8533	88.185	6.515	3.421	3084.872	29.594	18.268	16.099	-1352.195	-701.831	-2682.431	MB1	Wise	AD	Passing	NA	1	0.0112	3	1	8.8185	8.8185	7.680724371	-8.75584	158.29172	Mbulo	Open
984	MB1	Vangunu	Caesionidae	Pterocaesio	tile	Pterocaesio tile	10	37346063	14.2402	4	0.8533	88.185	6.515	3.421	3084.872	29.594	18.268	16.099	-1352.195	-701.831	-2682.431	MB1	Wise	AD	Passing	NA	1	0.0112	3	1	8.8185	8.8185	7.680724371	-8.75584	158.29172	Mbulo	Open
985	MB1	Vangunu	Lethrinidae	Lethrinus	erythropterus	Lethrinus erythropterus	1	37351029	14.7911	4	1.4042	285.798	16.584	27.605	3647.584	26.379	73.702	12.011	1605.519	220.771	-3267.788	MB1	Wise	AD	Passing	NA	1	0.0178	3.057	1	28.5798	28.5798	503.0288941	-8.75584	158.29172	Mbulo	Open
986	MB1	Vangunu	Balistidae	Melichthys	vidua	Melichthys vidua	1	37465058	15.0091	4	1.6222	162.074	15.965	11.495	5272.658	24.59	10.978	3.437	-1932.734	-1038.579	-4794.457	MB1	Wise	AD	Passing	NA	1	0.0058	3.554	1	16.2074	16.2074	115.5444905	-8.75584	158.29172	Mbulo	Open
987	MB1	Vangunu	Caesionidae	Pterocaesio	tile	Pterocaesio tile	1	37346063	15.0352	4	1.6483	155.52	5.098	19.574	3073.408	11.267	17.288	14.114	593.573	-90.959	-3014.172	MB1	Wise	AD	Passing	NA	1	0.0112	3	1	15.552	15.552	42.12857462	-8.75584	158.29172	Mbulo	Open
988	MB1	Vangunu	Labridae	Halichoeres	hortulanus	Halichoeres hortulanus	1	37384112	15.1891	4	1.8022	125.013	4.072	12.478	2278.986	14.342	31.137	17.986	314.355	-468.884	-2207.964	MB1	Wise	AD	Passing	NA	1	0.0119	3.064	1	12.5013	12.5013	27.32861514	-8.75584	158.29172	Mbulo	Open
989	MB1	Vangunu	Caesionidae	Pterocaesio	tile	Pterocaesio tile	1	37346063	15.2363	4	1.8494	106.801	9.754	3.912	2842.512	24.27	67.386	16.42	-963.849	-660.363	-2591.292	MB1	Wise	AD	Passing	NA	1	0.0112	3	1	10.6801	10.6801	13.64407129	-8.75584	158.29172	Mbulo	Open
990	MB1	Vangunu	Caesionidae	Pterocaesio	tile	Pterocaesio tile	1	37346063	15.2363	4	1.8494	103.109	3.585	13.357	2748.574	18.764	11.641	26.435	-700.473	-539.467	-2602.493	MB1	Wise	AD	Passing	NA	1	0.0112	3	1	10.3109	10.3109	12.27743793	-8.75584	158.29172	Mbulo	Open
991	MB1	Vangunu	Caesionidae	Pterocaesio	tile	Pterocaesio tile	1	37346063	15.2363	4	1.8494	105.298	4.695	3.212	2803.428	21.808	16.561	16.869	-896.581	-529.91	-2602.796	MB1	Wise	AD	Passing	NA	1	0.0112	3	1	10.5298	10.5298	13.07610472	-8.75584	158.29172	Mbulo	Open
992	MB1	Vangunu	Acanthuridae	Zebrasoma	scopas	Zebrasoma scopas	1	37437036	15.2363	4	1.8494	133.105	14.338	16.124	4422.613	15.305	32.241	25.077	-605.811	-997.881	-4265.763	MB1	Wise	AD	Passing	NA	1	0.0291	2.993	1	13.3105	13.3105	67.39175056	-8.75584	158.29172	Mbulo	Open
993	MB1	Vangunu	Caesionidae	Pterocaesio	tile	Pterocaesio tile	1	37346063	15.6394	5	0.0375	111.363	4.182	19.495	2535.965	28.657	6.01	16.916	1157.147	-374.206	-2225.332	MB1	Wise	AD	Passing	NA	1	0.0112	3	1	11.1363	11.1363	15.46823595	-8.75584	158.29172	Mbulo	Open
994	MB1	Vangunu	Caesionidae	Pterocaesio	tile	Pterocaesio tile	1	37346063	15.6394	5	0.0375	131.357	7.121	19.286	2802.658	30.297	58.906	37.204	1276.278	-608.472	-2419.869	MB1	Wise	AD	Passing	NA	1	0.0112	3	1	13.1357	13.1357	25.38503032	-8.75584	158.29172	Mbulo	Open
995	MB1	Vangunu	Caesionidae	Pterocaesio	tile	Pterocaesio tile	1	37346063	15.6394	5	0.0375	122.591	4.687	15.646	2697.019	23.49	19.844	0.738	827.857	-685.752	-2473.522	MB1	Wise	AD	Passing	NA	1	0.0112	3	1	12.2591	12.2591	20.6344922	-8.75584	158.29172	Mbulo	Open
996	MB1	Vangunu	Caesionidae	Pterocaesio	tile	Pterocaesio tile	1	37346063	15.6394	5	0.0375	109.971	4.075	15.629	2851.961	23.747	2.392	13.396	939.185	-661.024	-2610.49	MB1	Wise	AD	Passing	NA	1	0.0112	3	1	10.9971	10.9971	14.89541287	-8.75584	158.29172	Mbulo	Open
997	MB1	Vangunu	Caesionidae	Pterocaesio	tile	Pterocaesio tile	1	37346063	15.6394	5	0.0375	116.285	4.249	18.348	2880.529	21.565	12.944	15.804	770.759	-725.891	-2678.891	MB1	Wise	AD	Passing	NA	1	0.0112	3	1	11.6285	11.6285	17.6112067	-8.75584	158.29172	Mbulo	Open
998	MB1	Vangunu	Caesionidae	Pterocaesio	tile	Pterocaesio tile	1	37346063	15.6394	5	0.0375	131.356	5.314	19.214	2770.439	26.404	19.217	15.977	1126.647	-498.501	-2481.431	MB1	Wise	AD	Passing	NA	1	0.0112	3	1	13.1356	13.1356	25.38445056	-8.75584	158.29172	Mbulo	Open
999	MB1	Vangunu	Caesionidae	Pterocaesio	tile	Pterocaesio tile	1	37346063	15.6394	5	0.0375	110.759	5.211	27.317	2908.513	28.04	4.401	0.477	1218.608	-619.976	-2567.113	MB1	Wise	AD	Passing	NA	1	0.0112	3	1	11.0759	11.0759	15.21791313	-8.75584	158.29172	Mbulo	Open
1000	MB1	Vangunu	Caesionidae	Pterocaesio	tile	Pterocaesio tile	1	37346063	15.6394	5	0.0375	106.738	6.907	13.804	2898.569	27.589	33.86	24.201	1267.505	-442.088	-2568.986	MB1	Wise	AD	Passing	NA	1	0.0112	3	1	10.6738	10.6738	13.61994035	-8.75584	158.29172	Mbulo	Open
1001	MB1	Vangunu	Caesionidae	Pterocaesio	tile	Pterocaesio tile	1	37346063	15.6394	5	0.0375	105.221	5.336	19.887	2736.653	26.464	22.714	16.438	1068.461	-587.96	-2449.891	MB1	Wise	AD	Passing	NA	1	0.0112	3	1	10.5221	10.5221	13.04743967	-8.75584	158.29172	Mbulo	Open
1002	MB1	Vangunu	Chaetodontidae	Chaetodon	lunulatus	Chaetodon lunulatus	1	37365059	15.7169	5	0.115	120.933	7.95	23.586	2663.291	24.642	83.505	34.251	986.798	-509.237	-2420.749	MB1	Wise	AD	Passing	NA	1	0.0296	2.9895	1	12.0933	12.0933	50.9987428	-8.75584	158.29172	Mbulo	Open
1003	MB1	Vangunu	Chaetodontidae	Chaetodon	lunulatus	Chaetodon lunulatus	1	37365059	15.7169	5	0.115	109.407	5.969	18.063	2564.066	24.959	85.145	49.672	928.264	-555.806	-2324.616	MB1	Wise	AD	Passing	NA	1	0.0296	2.9895	1	10.9407	10.9407	37.80219919	-8.75584	158.29172	Mbulo	Open
1004	MB1	Vangunu	Caesionidae	Pterocaesio	tile	Pterocaesio tile	1	37346063	15.7169	5	0.115	89.726	2.929	3.962	2711.446	20.667	1.534	47.913	-919.709	-264.405	-2536.96	MB1	Wise	AD	Passing	NA	1	0.0112	3	1	8.9726	8.9726	8.090454959	-8.75584	158.29172	Mbulo	Open
1005	MB1	Vangunu	Caesionidae	Pterocaesio	tile	Pterocaesio tile	1	37346063	15.7169	5	0.115	125.018	5.66	6.56	3412.036	20.68	3.809	24.906	-1179.326	-247.302	-3192.181	MB1	Wise	AD	Passing	NA	1	0.0112	3	1	12.5018	12.5018	21.88445136	-8.75584	158.29172	Mbulo	Open
1006	MB1	Vangunu	Caesionidae	Pterocaesio	tile	Pterocaesio tile	1	37346063	15.7169	5	0.115	143.709	9.047	6.127	2774.86	20.821	56.486	3.597	-666.967	-726.626	-2593.65	MB1	Wise	AD	Passing	NA	1	0.0112	3	1	14.3709	14.3709	33.24068193	-8.75584	158.29172	Mbulo	Open
1007	MB1	Vangunu	Caesionidae	Pterocaesio	tile	Pterocaesio tile	1	37346063	15.7169	5	0.115	120.961	3.216	8.552	2546.022	10.027	16.178	24.547	-434.717	86.854	-2507.131	MB1	Wise	AD	Passing	NA	1	0.0112	3	1	12.0961	12.0961	19.82230382	-8.75584	158.29172	Mbulo	Open
1008	MB1	Vangunu	Acanthuridae	Zebrasoma	veliferum	Zebrasoma veliferum	1	37437037	15.7169	5	0.115	146.245	4.924	15.403	4618.642	8.483	5.712	23.917	-361.77	577.301	-4568.117	MB1	Wise	AD	Passing	NA	1	0.0339	2.855	1	14.6245	14.6245	71.86311359	-8.75584	158.29172	Mbulo	Open
1009	MB1	Vangunu	Acanthuridae	Zebrasoma	veliferum	Zebrasoma veliferum	1	37437037	15.7169	5	0.115	198.037	12.1	11.367	4066.566	10.041	28.932	14.117	-570.929	420.393	-4004.282	MB1	Wise	AD	Passing	NA	1	0.0339	2.855	1	19.8037	19.8037	170.7695741	-8.75584	158.29172	Mbulo	Open
1010	MB1	Vangunu	Scaridae	Scarus	niger	Scarus niger	1	37386021	15.7388	5	0.1369	180.833	4.176	17.224	3793.912	10.4	10.906	53.385	626.156	277.399	-3731.587	MB1	Wise	AD	Passing	NA	1	0.0257	3.09	1	18.0833	18.0833	197.206478	-8.75584	158.29172	Mbulo	Open
1011	MB1	Vangunu	Labridae	Labroides	pectoralis	Labroides pectoralis	1	37384131	15.7824	5	0.1806	68.736	1.69	2.295	1814.166	22.745	5.945	38.075	-566.627	-413.397	-1673.091	MB1	Wise	AD	Passing	NA	1	0.0059	3.231	1	6.8736	6.8736	2.990847991	-8.75584	158.29172	Mbulo	Open
1012	MB1	Vangunu	Labridae	Labroides	pectoralis	Labroides pectoralis	1	37384131	15.7824	5	0.1806	92.884	5.276	16.996	2777.309	16.678	24.232	19.699	754.995	255.516	-2660.477	MB1	Wise	AD	Passing	NA	1	0.0059	3.231	1	9.2884	9.2884	7.911686885	-8.75584	158.29172	Mbulo	Open
1013	MB1	Vangunu	Labridae	Labroides	pectoralis	Labroides pectoralis	1	37384131	15.7824	5	0.1806	67.173	3	16.421	2718.858	16.667	4.549	36.101	754.993	195.038	-2604.638	MB1	Wise	AD	Passing	NA	1	0.0059	3.231	1	6.7173	6.7173	2.776631407	-8.75584	158.29172	Mbulo	Open
1014	MB1	Vangunu	Labridae	Labropsis	australis	Labropsis australis	1	37384132	15.8249	5	0.2231	89.509	5.134	15.399	2395.038	13.834	50.575	42.233	-178.862	-544.01	-2325.569	MB1	Wise	AD	Passing	NA	1	0.0076	3.105	1	8.9509	8.9509	6.860562291	-8.75584	158.29172	Mbulo	Open
1015	MB1	Vangunu	Acanthuridae	Zebrasoma	veliferum	Zebrasoma veliferum	1	37437037	15.8494	5	0.2475	193.078	8.537	6.707	4483.133	22.841	7.054	43.025	-1383.899	-1055.166	-4131.577	MB1	Wise	AD	Passing	NA	1	0.0339	2.855	1	19.3078	19.3078	158.8425381	-8.75584	158.29172	Mbulo	Open
1016	MB1	Vangunu	Acanthuridae	Acanthurus	nigricauda	Acanthurus nigricauda	1	37437013	15.9188	5	0.3169	158.993	21.504	11.779	4237.157	21.614	67.21	20.133	-1220.693	-972.625	-3939.214	MB1	Wise	AD	Passing	NA	1	0.0168	3.168	1	15.8993	15.8993	107.4669191	-8.75584	158.29172	Mbulo	Open
1017	MB1	Vangunu	Scaridae	Scarus	forsteni	Scarus forsteni	1	37386015	15.9402	5	0.3383	348.492	44.912	19.363	5817.765	12.946	64.764	7.81	1303.185	21.322	-5669.889	MB1	Wise	AD	Passing	NA	1	0.018	3	1	34.8492	34.8492	761.8174981	-8.75584	158.29172	Mbulo	Open
1018	MB1	Vangunu	Acanthuridae	Acanthurus	nigricauda	Acanthurus nigricauda	1	37437013	16.0077	5	0.4058	155.631	16.663	5.329	4595.093	24.784	37.063	32.294	-1911.869	234.92	-4171.864	MB1	Wise	AD	Passing	NA	1	0.0168	3.168	1	15.5631	15.5631	100.4314544	-8.75584	158.29172	Mbulo	Open
1019	MB1	Vangunu	Caesionidae	Pterocaesio	tile	Pterocaesio tile	10	37346063	16.023	5	0.4211	254.286	23.704	33.173	4420.794	23.493	65.748	15.252	1718.751	389.454	-4054.336	MB1	Wise	AD	Passing	NA	1	0.0112	3	1	25.4286	25.4286	184.1557881	-8.75584	158.29172	Mbulo	Open
1020	MB1	Vangunu	Caesionidae	Pterocaesio	tile	Pterocaesio tile	10	37346063	16.023	5	0.4211	125.439	8.972	11.106	3071.507	11.263	42.818	23.725	-401.048	-446.166	-3012.35	MB1	Wise	AD	Passing	NA	1	0.0112	3	1	12.5439	12.5439	22.10628538	-8.75584	158.29172	Mbulo	Open
1021	MB1	Vangunu	Caesionidae	Pterocaesio	tile	Pterocaesio tile	10	37346063	16.023	5	0.4211	254.286	23.704	33.173	4420.794	23.493	65.748	15.252	1718.751	389.454	-4054.336	MB1	Wise	AD	Passing	NA	1	0.0112	3	1	25.4286	25.4286	184.1557881	-8.75584	158.29172	Mbulo	Open
1022	MB1	Vangunu	Caesionidae	Pterocaesio	tile	Pterocaesio tile	10	37346063	16.023	5	0.4211	122.463	5.35	2.166	3256.163	23.487	3.396	18.08	-1124.08	-648.483	-2986.388	MB1	Wise	AD	Passing	NA	1	0.0112	3	1	12.2463	12.2463	20.56992486	-8.75584	158.29172	Mbulo	Open
1023	MB1	Vangunu	Caesionidae	Pterocaesio	tile	Pterocaesio tile	10	37346063	16.023	5	0.4211	138.847	10.997	23.835	2902.153	24.565	75.699	0.627	1024.859	-636.64	-2639.479	MB1	Wise	AD	Passing	NA	1	0.0112	3	1	13.8847	13.8847	29.97971669	-8.75584	158.29172	Mbulo	Open
1024	MB1	Vangunu	Caesionidae	Pterocaesio	tile	Pterocaesio tile	10	37346063	16.023	5	0.4211	122.463	5.35	2.166	3256.163	23.487	3.396	18.08	-1124.08	-648.483	-2986.388	MB1	Wise	AD	Passing	NA	1	0.0112	3	1	12.2463	12.2463	20.56992486	-8.75584	158.29172	Mbulo	Open
1025	MB1	Vangunu	Caesionidae	Pterocaesio	tile	Pterocaesio tile	10	37346063	16.023	5	0.4211	109.544	6.575	25.64	3092.705	23.828	18.872	17.57	1244.458	-111.433	-2829.086	MB1	Wise	AD	Passing	NA	1	0.0112	3	1	10.9544	10.9544	14.72257611	-8.75584	158.29172	Mbulo	Open
1026	MB1	Vangunu	Caesionidae	Pterocaesio	tile	Pterocaesio tile	10	37346063	16.023	5	0.4211	138.847	10.997	23.835	2902.153	24.565	75.699	0.627	1024.859	-636.64	-2639.479	MB1	Wise	AD	Passing	NA	1	0.0112	3	1	13.8847	13.8847	29.97971669	-8.75584	158.29172	Mbulo	Open
1027	MB1	Vangunu	Caesionidae	Pterocaesio	tile	Pterocaesio tile	10	37346063	16.023	5	0.4211	134.84	13.334	16.671	3372.551	15.379	54.592	15.128	838.455	-311.333	-3251.794	MB1	Wise	AD	Passing	NA	1	0.0112	3	1	13.484	13.484	27.45833848	-8.75584	158.29172	Mbulo	Open
1028	MB1	Vangunu	Caesionidae	Pterocaesio	tile	Pterocaesio tile	10	37346063	16.023	5	0.4211	138.847	10.997	23.835	2902.153	24.565	75.699	0.627	1024.859	-636.64	-2639.479	MB1	Wise	AD	Passing	NA	1	0.0112	3	1	13.8847	13.8847	29.97971669	-8.75584	158.29172	Mbulo	Open
1029	MB1	Vangunu	Caesionidae	Pterocaesio	tile	Pterocaesio tile	10	37346063	16.023	5	0.4211	138.847	10.997	23.835	2902.153	24.565	75.699	0.627	1024.859	-636.64	-2639.479	MB1	Wise	AD	Passing	NA	1	0.0112	3	1	13.8847	13.8847	29.97971669	-8.75584	158.29172	Mbulo	Open
1030	MB1	Vangunu	Caesionidae	Pterocaesio	tile	Pterocaesio tile	10	37346063	16.023	5	0.4211	254.286	23.704	33.173	4420.794	23.493	65.748	15.252	1718.751	389.454	-4054.336	MB1	Wise	AD	Passing	NA	1	0.0112	3	1	25.4286	25.4286	184.1557881	-8.75584	158.29172	Mbulo	Open
1031	MB1	Vangunu	Caesionidae	Pterocaesio	tile	Pterocaesio tile	10	37346063	16.023	5	0.4211	134.84	13.334	16.671	3372.551	15.379	54.592	15.128	838.455	-311.333	-3251.794	MB1	Wise	AD	Passing	NA	1	0.0112	3	1	13.484	13.484	27.45833848	-8.75584	158.29172	Mbulo	Open
1032	MB1	Vangunu	Caesionidae	Pterocaesio	tile	Pterocaesio tile	10	37346063	16.023	5	0.4211	138.847	10.997	23.835	2902.153	24.565	75.699	0.627	1024.859	-636.64	-2639.479	MB1	Wise	AD	Passing	NA	1	0.0112	3	1	13.8847	13.8847	29.97971669	-8.75584	158.29172	Mbulo	Open
1033	MB1	Vangunu	Caesionidae	Pterocaesio	tile	Pterocaesio tile	10	37346063	16.023	5	0.4211	125.439	8.972	11.106	3071.507	11.263	42.818	23.725	-401.048	-446.166	-3012.35	MB1	Wise	AD	Passing	NA	1	0.0112	3	1	12.5439	12.5439	22.10628538	-8.75584	158.29172	Mbulo	Open
1034	MB1	Vangunu	Caesionidae	Pterocaesio	tile	Pterocaesio tile	10	37346063	16.023	5	0.4211	131.664	14.245	17.079	3639.423	13.977	46.921	13.716	862.57	-169.272	-3531.674	MB1	Wise	AD	Passing	NA	1	0.0112	3	1	13.1664	13.1664	25.5634319	-8.75584	158.29172	Mbulo	Open
1035	MB1	Vangunu	Caesionidae	Pterocaesio	tile	Pterocaesio tile	10	37346063	16.023	5	0.4211	131.664	14.245	17.079	3639.423	13.977	46.921	13.716	862.57	-169.272	-3531.674	MB1	Wise	AD	Passing	NA	1	0.0112	3	1	13.1664	13.1664	25.5634319	-8.75584	158.29172	Mbulo	Open
1036	MB1	Vangunu	Caesionidae	Pterocaesio	tile	Pterocaesio tile	10	37346063	16.023	5	0.4211	134.84	13.334	16.671	3372.551	15.379	54.592	15.128	838.455	-311.333	-3251.794	MB1	Wise	AD	Passing	NA	1	0.0112	3	1	13.484	13.484	27.45833848	-8.75584	158.29172	Mbulo	Open
1037	MB1	Vangunu	Caesionidae	Pterocaesio	tile	Pterocaesio tile	10	37346063	16.023	5	0.4211	125.439	8.972	11.106	3071.507	11.263	42.818	23.725	-401.048	-446.166	-3012.35	MB1	Wise	AD	Passing	NA	1	0.0112	3	1	12.5439	12.5439	22.10628538	-8.75584	158.29172	Mbulo	Open
1038	MB1	Vangunu	Caesionidae	Pterocaesio	tile	Pterocaesio tile	10	37346063	16.023	5	0.4211	109.544	6.575	25.64	3092.705	23.828	18.872	17.57	1244.458	-111.433	-2829.086	MB1	Wise	AD	Passing	NA	1	0.0112	3	1	10.9544	10.9544	14.72257611	-8.75584	158.29172	Mbulo	Open
1039	MB1	Vangunu	Caesionidae	Pterocaesio	tile	Pterocaesio tile	10	37346063	16.023	5	0.4211	122.463	5.35	2.166	3256.163	23.487	3.396	18.08	-1124.08	-648.483	-2986.388	MB1	Wise	AD	Passing	NA	1	0.0112	3	1	12.2463	12.2463	20.56992486	-8.75584	158.29172	Mbulo	Open
1040	MB1	Vangunu	Caesionidae	Pterocaesio	tile	Pterocaesio tile	10	37346063	16.023	5	0.4211	125.439	8.972	11.106	3071.507	11.263	42.818	23.725	-401.048	-446.166	-3012.35	MB1	Wise	AD	Passing	NA	1	0.0112	3	1	12.5439	12.5439	22.10628538	-8.75584	158.29172	Mbulo	Open
1041	MB1	Vangunu	Caesionidae	Pterocaesio	tile	Pterocaesio tile	10	37346063	16.023	5	0.4211	125.439	8.972	11.106	3071.507	11.263	42.818	23.725	-401.048	-446.166	-3012.35	MB1	Wise	AD	Passing	NA	1	0.0112	3	1	12.5439	12.5439	22.10628538	-8.75584	158.29172	Mbulo	Open
1042	MB1	Vangunu	Caesionidae	Pterocaesio	tile	Pterocaesio tile	10	37346063	16.023	5	0.4211	125.439	8.972	11.106	3071.507	11.263	42.818	23.725	-401.048	-446.166	-3012.35	MB1	Wise	AD	Passing	NA	1	0.0112	3	1	12.5439	12.5439	22.10628538	-8.75584	158.29172	Mbulo	Open
1043	MB1	Vangunu	Caesionidae	Pterocaesio	tile	Pterocaesio tile	10	37346063	16.023	5	0.4211	131.664	14.245	17.079	3639.423	13.977	46.921	13.716	862.57	-169.272	-3531.674	MB1	Wise	AD	Passing	NA	1	0.0112	3	1	13.1664	13.1664	25.5634319	-8.75584	158.29172	Mbulo	Open
1044	MB1	Vangunu	Caesionidae	Pterocaesio	tile	Pterocaesio tile	10	37346063	16.023	5	0.4211	131.664	14.245	17.079	3639.423	13.977	46.921	13.716	862.57	-169.272	-3531.674	MB1	Wise	AD	Passing	NA	1	0.0112	3	1	13.1664	13.1664	25.5634319	-8.75584	158.29172	Mbulo	Open
1045	MB1	Vangunu	Caesionidae	Pterocaesio	tile	Pterocaesio tile	10	37346063	16.023	5	0.4211	134.84	13.334	16.671	3372.551	15.379	54.592	15.128	838.455	-311.333	-3251.794	MB1	Wise	AD	Passing	NA	1	0.0112	3	1	13.484	13.484	27.45833848	-8.75584	158.29172	Mbulo	Open
1046	MB1	Vangunu	Caesionidae	Pterocaesio	tile	Pterocaesio tile	10	37346063	16.023	5	0.4211	134.84	13.334	16.671	3372.551	15.379	54.592	15.128	838.455	-311.333	-3251.794	MB1	Wise	AD	Passing	NA	1	0.0112	3	1	13.484	13.484	27.45833848	-8.75584	158.29172	Mbulo	Open
1047	MB1	Vangunu	Caesionidae	Pterocaesio	tile	Pterocaesio tile	10	37346063	16.023	5	0.4211	134.84	13.334	16.671	3372.551	15.379	54.592	15.128	838.455	-311.333	-3251.794	MB1	Wise	AD	Passing	NA	1	0.0112	3	1	13.484	13.484	27.45833848	-8.75584	158.29172	Mbulo	Open
1048	MB1	Vangunu	Caesionidae	Pterocaesio	tile	Pterocaesio tile	10	37346063	16.023	5	0.4211	138.847	10.997	23.835	2902.153	24.565	75.699	0.627	1024.859	-636.64	-2639.479	MB1	Wise	AD	Passing	NA	1	0.0112	3	1	13.8847	13.8847	29.97971669	-8.75584	158.29172	Mbulo	Open
1049	MB1	Vangunu	Caesionidae	Pterocaesio	tile	Pterocaesio tile	10	37346063	16.023	5	0.4211	122.463	5.35	2.166	3256.163	23.487	3.396	18.08	-1124.08	-648.483	-2986.388	MB1	Wise	AD	Passing	NA	1	0.0112	3	1	12.2463	12.2463	20.56992486	-8.75584	158.29172	Mbulo	Open
1050	MB1	Vangunu	Caesionidae	Pterocaesio	tile	Pterocaesio tile	10	37346063	16.023	5	0.4211	131.664	14.245	17.079	3639.423	13.977	46.921	13.716	862.57	-169.272	-3531.674	MB1	Wise	AD	Passing	NA	1	0.0112	3	1	13.1664	13.1664	25.5634319	-8.75584	158.29172	Mbulo	Open
1051	MB1	Vangunu	Caesionidae	Pterocaesio	tile	Pterocaesio tile	10	37346063	16.023	5	0.4211	138.847	10.997	23.835	2902.153	24.565	75.699	0.627	1024.859	-636.64	-2639.479	MB1	Wise	AD	Passing	NA	1	0.0112	3	1	13.8847	13.8847	29.97971669	-8.75584	158.29172	Mbulo	Open
1052	MB1	Vangunu	Caesionidae	Pterocaesio	tile	Pterocaesio tile	1	37346063	16.023	5	0.4211	147.412	9.446	10.841	3372.57	19.805	31.438	4.319	-1023.2	-508.712	-3173.09	MB1	Wise	AD	Passing	NA	1	0.0112	3	1	14.7412	14.7412	35.87703449	-8.75584	158.29172	Mbulo	Open
1053	MB1	Vangunu	Caesionidae	Pterocaesio	tile	Pterocaesio tile	10	37346063	16.023	5	0.4211	254.286	23.704	33.173	4420.794	23.493	65.748	15.252	1718.751	389.454	-4054.336	MB1	Wise	AD	Passing	NA	1	0.0112	3	1	25.4286	25.4286	184.1557881	-8.75584	158.29172	Mbulo	Open
1054	MB1	Vangunu	Caesionidae	Pterocaesio	tile	Pterocaesio tile	10	37346063	16.023	5	0.4211	254.286	23.704	33.173	4420.794	23.493	65.748	15.252	1718.751	389.454	-4054.336	MB1	Wise	AD	Passing	NA	1	0.0112	3	1	25.4286	25.4286	184.1557881	-8.75584	158.29172	Mbulo	Open
1055	MB1	Vangunu	Caesionidae	Pterocaesio	tile	Pterocaesio tile	10	37346063	16.023	5	0.4211	125.439	8.972	11.106	3071.507	11.263	42.818	23.725	-401.048	-446.166	-3012.35	MB1	Wise	AD	Passing	NA	1	0.0112	3	1	12.5439	12.5439	22.10628538	-8.75584	158.29172	Mbulo	Open
1056	MB1	Vangunu	Caesionidae	Pterocaesio	tile	Pterocaesio tile	10	37346063	16.023	5	0.4211	125.439	8.972	11.106	3071.507	11.263	42.818	23.725	-401.048	-446.166	-3012.35	MB1	Wise	AD	Passing	NA	1	0.0112	3	1	12.5439	12.5439	22.10628538	-8.75584	158.29172	Mbulo	Open
1057	MB1	Vangunu	Caesionidae	Pterocaesio	tile	Pterocaesio tile	10	37346063	16.023	5	0.4211	131.664	14.245	17.079	3639.423	13.977	46.921	13.716	862.57	-169.272	-3531.674	MB1	Wise	AD	Passing	NA	1	0.0112	3	1	13.1664	13.1664	25.5634319	-8.75584	158.29172	Mbulo	Open
1058	MB1	Vangunu	Caesionidae	Pterocaesio	tile	Pterocaesio tile	10	37346063	16.023	5	0.4211	131.664	14.245	17.079	3639.423	13.977	46.921	13.716	862.57	-169.272	-3531.674	MB1	Wise	AD	Passing	NA	1	0.0112	3	1	13.1664	13.1664	25.5634319	-8.75584	158.29172	Mbulo	Open
1059	MB1	Vangunu	Caesionidae	Pterocaesio	tile	Pterocaesio tile	10	37346063	16.023	5	0.4211	138.847	10.997	23.835	2902.153	24.565	75.699	0.627	1024.859	-636.64	-2639.479	MB1	Wise	AD	Passing	NA	1	0.0112	3	1	13.8847	13.8847	29.97971669	-8.75584	158.29172	Mbulo	Open
1060	MB1	Vangunu	Caesionidae	Pterocaesio	tile	Pterocaesio tile	10	37346063	16.023	5	0.4211	138.847	10.997	23.835	2902.153	24.565	75.699	0.627	1024.859	-636.64	-2639.479	MB1	Wise	AD	Passing	NA	1	0.0112	3	1	13.8847	13.8847	29.97971669	-8.75584	158.29172	Mbulo	Open
1061	MB1	Vangunu	Caesionidae	Pterocaesio	tile	Pterocaesio tile	10	37346063	16.023	5	0.4211	138.847	10.997	23.835	2902.153	24.565	75.699	0.627	1024.859	-636.64	-2639.479	MB1	Wise	AD	Passing	NA	1	0.0112	3	1	13.8847	13.8847	29.97971669	-8.75584	158.29172	Mbulo	Open
1062	MB1	Vangunu	Caesionidae	Pterocaesio	tile	Pterocaesio tile	10	37346063	16.023	5	0.4211	254.286	23.704	33.173	4420.794	23.493	65.748	15.252	1718.751	389.454	-4054.336	MB1	Wise	AD	Passing	NA	1	0.0112	3	1	25.4286	25.4286	184.1557881	-8.75584	158.29172	Mbulo	Open
1063	MB1	Vangunu	Caesionidae	Pterocaesio	tile	Pterocaesio tile	10	37346063	16.023	5	0.4211	254.286	23.704	33.173	4420.794	23.493	65.748	15.252	1718.751	389.454	-4054.336	MB1	Wise	AD	Passing	NA	1	0.0112	3	1	25.4286	25.4286	184.1557881	-8.75584	158.29172	Mbulo	Open
1064	MB1	Vangunu	Caesionidae	Pterocaesio	tile	Pterocaesio tile	10	37346063	16.023	5	0.4211	122.463	5.35	2.166	3256.163	23.487	3.396	18.08	-1124.08	-648.483	-2986.388	MB1	Wise	AD	Passing	NA	1	0.0112	3	1	12.2463	12.2463	20.56992486	-8.75584	158.29172	Mbulo	Open
1065	MB1	Vangunu	Caesionidae	Pterocaesio	tile	Pterocaesio tile	10	37346063	16.023	5	0.4211	131.664	14.245	17.079	3639.423	13.977	46.921	13.716	862.57	-169.272	-3531.674	MB1	Wise	AD	Passing	NA	1	0.0112	3	1	13.1664	13.1664	25.5634319	-8.75584	158.29172	Mbulo	Open
1066	MB1	Vangunu	Caesionidae	Pterocaesio	tile	Pterocaesio tile	10	37346063	16.023	5	0.4211	134.84	13.334	16.671	3372.551	15.379	54.592	15.128	838.455	-311.333	-3251.794	MB1	Wise	AD	Passing	NA	1	0.0112	3	1	13.484	13.484	27.45833848	-8.75584	158.29172	Mbulo	Open
1067	MB1	Vangunu	Caesionidae	Pterocaesio	tile	Pterocaesio tile	10	37346063	16.023	5	0.4211	122.463	5.35	2.166	3256.163	23.487	3.396	18.08	-1124.08	-648.483	-2986.388	MB1	Wise	AD	Passing	NA	1	0.0112	3	1	12.2463	12.2463	20.56992486	-8.75584	158.29172	Mbulo	Open
1068	MB1	Vangunu	Caesionidae	Pterocaesio	tile	Pterocaesio tile	10	37346063	16.023	5	0.4211	125.439	8.972	11.106	3071.507	11.263	42.818	23.725	-401.048	-446.166	-3012.35	MB1	Wise	AD	Passing	NA	1	0.0112	3	1	12.5439	12.5439	22.10628538	-8.75584	158.29172	Mbulo	Open
1069	MB1	Vangunu	Caesionidae	Pterocaesio	tile	Pterocaesio tile	10	37346063	16.023	5	0.4211	131.664	14.245	17.079	3639.423	13.977	46.921	13.716	862.57	-169.272	-3531.674	MB1	Wise	AD	Passing	NA	1	0.0112	3	1	13.1664	13.1664	25.5634319	-8.75584	158.29172	Mbulo	Open
1070	MB1	Vangunu	Caesionidae	Pterocaesio	tile	Pterocaesio tile	10	37346063	16.023	5	0.4211	134.84	13.334	16.671	3372.551	15.379	54.592	15.128	838.455	-311.333	-3251.794	MB1	Wise	AD	Passing	NA	1	0.0112	3	1	13.484	13.484	27.45833848	-8.75584	158.29172	Mbulo	Open
1071	MB1	Vangunu	Caesionidae	Pterocaesio	tile	Pterocaesio tile	10	37346063	16.023	5	0.4211	109.544	6.575	25.64	3092.705	23.828	18.872	17.57	1244.458	-111.433	-2829.086	MB1	Wise	AD	Passing	NA	1	0.0112	3	1	10.9544	10.9544	14.72257611	-8.75584	158.29172	Mbulo	Open
1072	MB1	Vangunu	Caesionidae	Pterocaesio	tile	Pterocaesio tile	10	37346063	16.023	5	0.4211	109.544	6.575	25.64	3092.705	23.828	18.872	17.57	1244.458	-111.433	-2829.086	MB1	Wise	AD	Passing	NA	1	0.0112	3	1	10.9544	10.9544	14.72257611	-8.75584	158.29172	Mbulo	Open
1073	MB1	Vangunu	Caesionidae	Pterocaesio	tile	Pterocaesio tile	10	37346063	16.023	5	0.4211	109.544	6.575	25.64	3092.705	23.828	18.872	17.57	1244.458	-111.433	-2829.086	MB1	Wise	AD	Passing	NA	1	0.0112	3	1	10.9544	10.9544	14.72257611	-8.75584	158.29172	Mbulo	Open
1074	MB1	Vangunu	Caesionidae	Pterocaesio	tile	Pterocaesio tile	10	37346063	16.023	5	0.4211	109.544	6.575	25.64	3092.705	23.828	18.872	17.57	1244.458	-111.433	-2829.086	MB1	Wise	AD	Passing	NA	1	0.0112	3	1	10.9544	10.9544	14.72257611	-8.75584	158.29172	Mbulo	Open
1075	MB1	Vangunu	Caesionidae	Pterocaesio	tile	Pterocaesio tile	10	37346063	16.023	5	0.4211	122.463	5.35	2.166	3256.163	23.487	3.396	18.08	-1124.08	-648.483	-2986.388	MB1	Wise	AD	Passing	NA	1	0.0112	3	1	12.2463	12.2463	20.56992486	-8.75584	158.29172	Mbulo	Open
1076	MB1	Vangunu	Caesionidae	Pterocaesio	tile	Pterocaesio tile	10	37346063	16.023	5	0.4211	122.463	5.35	2.166	3256.163	23.487	3.396	18.08	-1124.08	-648.483	-2986.388	MB1	Wise	AD	Passing	NA	1	0.0112	3	1	12.2463	12.2463	20.56992486	-8.75584	158.29172	Mbulo	Open
1077	MB1	Vangunu	Caesionidae	Pterocaesio	tile	Pterocaesio tile	10	37346063	16.023	5	0.4211	122.463	5.35	2.166	3256.163	23.487	3.396	18.08	-1124.08	-648.483	-2986.388	MB1	Wise	AD	Passing	NA	1	0.0112	3	1	12.2463	12.2463	20.56992486	-8.75584	158.29172	Mbulo	Open
1078	MB1	Vangunu	Caesionidae	Pterocaesio	tile	Pterocaesio tile	10	37346063	16.023	5	0.4211	122.463	5.35	2.166	3256.163	23.487	3.396	18.08	-1124.08	-648.483	-2986.388	MB1	Wise	AD	Passing	NA	1	0.0112	3	1	12.2463	12.2463	20.56992486	-8.75584	158.29172	Mbulo	Open
1079	MB1	Vangunu	Caesionidae	Pterocaesio	tile	Pterocaesio tile	10	37346063	16.023	5	0.4211	125.439	8.972	11.106	3071.507	11.263	42.818	23.725	-401.048	-446.166	-3012.35	MB1	Wise	AD	Passing	NA	1	0.0112	3	1	12.5439	12.5439	22.10628538	-8.75584	158.29172	Mbulo	Open
1080	MB1	Vangunu	Caesionidae	Pterocaesio	tile	Pterocaesio tile	10	37346063	16.023	5	0.4211	131.664	14.245	17.079	3639.423	13.977	46.921	13.716	862.57	-169.272	-3531.674	MB1	Wise	AD	Passing	NA	1	0.0112	3	1	13.1664	13.1664	25.5634319	-8.75584	158.29172	Mbulo	Open
1081	MB1	Vangunu	Caesionidae	Pterocaesio	tile	Pterocaesio tile	10	37346063	16.023	5	0.4211	134.84	13.334	16.671	3372.551	15.379	54.592	15.128	838.455	-311.333	-3251.794	MB1	Wise	AD	Passing	NA	1	0.0112	3	1	13.484	13.484	27.45833848	-8.75584	158.29172	Mbulo	Open
1082	MB1	Vangunu	Caesionidae	Pterocaesio	tile	Pterocaesio tile	10	37346063	16.023	5	0.4211	254.286	23.704	33.173	4420.794	23.493	65.748	15.252	1718.751	389.454	-4054.336	MB1	Wise	AD	Passing	NA	1	0.0112	3	1	25.4286	25.4286	184.1557881	-8.75584	158.29172	Mbulo	Open
1083	MB1	Vangunu	Caesionidae	Pterocaesio	tile	Pterocaesio tile	10	37346063	16.023	5	0.4211	254.286	23.704	33.173	4420.794	23.493	65.748	15.252	1718.751	389.454	-4054.336	MB1	Wise	AD	Passing	NA	1	0.0112	3	1	25.4286	25.4286	184.1557881	-8.75584	158.29172	Mbulo	Open
1084	MB1	Vangunu	Caesionidae	Pterocaesio	tile	Pterocaesio tile	10	37346063	16.023	5	0.4211	134.84	13.334	16.671	3372.551	15.379	54.592	15.128	838.455	-311.333	-3251.794	MB1	Wise	AD	Passing	NA	1	0.0112	3	1	13.484	13.484	27.45833848	-8.75584	158.29172	Mbulo	Open
1085	MB1	Vangunu	Caesionidae	Pterocaesio	tile	Pterocaesio tile	10	37346063	16.023	5	0.4211	109.544	6.575	25.64	3092.705	23.828	18.872	17.57	1244.458	-111.433	-2829.086	MB1	Wise	AD	Passing	NA	1	0.0112	3	1	10.9544	10.9544	14.72257611	-8.75584	158.29172	Mbulo	Open
1086	MB1	Vangunu	Caesionidae	Pterocaesio	tile	Pterocaesio tile	10	37346063	16.023	5	0.4211	109.544	6.575	25.64	3092.705	23.828	18.872	17.57	1244.458	-111.433	-2829.086	MB1	Wise	AD	Passing	NA	1	0.0112	3	1	10.9544	10.9544	14.72257611	-8.75584	158.29172	Mbulo	Open
1087	MB1	Vangunu	Caesionidae	Pterocaesio	tile	Pterocaesio tile	10	37346063	16.023	5	0.4211	109.544	6.575	25.64	3092.705	23.828	18.872	17.57	1244.458	-111.433	-2829.086	MB1	Wise	AD	Passing	NA	1	0.0112	3	1	10.9544	10.9544	14.72257611	-8.75584	158.29172	Mbulo	Open
1088	MB1	Vangunu	Caesionidae	Pterocaesio	tile	Pterocaesio tile	10	37346063	16.023	5	0.4211	109.544	6.575	25.64	3092.705	23.828	18.872	17.57	1244.458	-111.433	-2829.086	MB1	Wise	AD	Passing	NA	1	0.0112	3	1	10.9544	10.9544	14.72257611	-8.75584	158.29172	Mbulo	Open
1089	MB1	Vangunu	Caesionidae	Pterocaesio	tile	Pterocaesio tile	10	37346063	16.023	5	0.4211	254.286	23.704	33.173	4420.794	23.493	65.748	15.252	1718.751	389.454	-4054.336	MB1	Wise	AD	Passing	NA	1	0.0112	3	1	25.4286	25.4286	184.1557881	-8.75584	158.29172	Mbulo	Open
1090	MB1	Vangunu	Caesionidae	Pterocaesio	tile	Pterocaesio tile	10	37346063	16.0835	5	0.4817	90.543	2.302	9.825	1863.383	13.568	21.529	18.66	394.418	-188.485	-1811.381	MB1	Wise	AD	Passing	NA	1	0.0112	3	1	9.0543	9.0543	8.313476297	-8.75584	158.29172	Mbulo	Open
1091	MB1	Vangunu	Caesionidae	Pterocaesio	tile	Pterocaesio tile	10	37346063	16.0835	5	0.4817	177.283	11.137	11.475	2851.1	21.222	77.21	3.275	1031.465	-34.708	-2657.752	MB1	Wise	AD	Passing	NA	1	0.0112	3	1	17.7283	17.7283	62.40498735	-8.75584	158.29172	Mbulo	Open
1092	MB1	Vangunu	Caesionidae	Pterocaesio	tile	Pterocaesio tile	10	37346063	16.0835	5	0.4817	90.543	2.302	9.825	1863.383	13.568	21.529	18.66	394.418	-188.485	-1811.381	MB1	Wise	AD	Passing	NA	1	0.0112	3	1	9.0543	9.0543	8.313476297	-8.75584	158.29172	Mbulo	Open
1093	MB1	Vangunu	Caesionidae	Pterocaesio	tile	Pterocaesio tile	10	37346063	16.0835	5	0.4817	125.269	9.921	9.819	3435.977	24.97	69.756	49.345	-1406.94	-352.606	-3114.824	MB1	Wise	AD	Passing	NA	1	0.0112	3	1	12.5269	12.5269	22.01652913	-8.75584	158.29172	Mbulo	Open
1094	MB1	Vangunu	Caesionidae	Pterocaesio	tile	Pterocaesio tile	10	37346063	16.0835	5	0.4817	177.283	11.137	11.475	2851.1	21.222	77.21	3.275	1031.465	-34.708	-2657.752	MB1	Wise	AD	Passing	NA	1	0.0112	3	1	17.7283	17.7283	62.40498735	-8.75584	158.29172	Mbulo	Open
1095	MB1	Vangunu	Caesionidae	Pterocaesio	tile	Pterocaesio tile	10	37346063	16.0835	5	0.4817	177.283	11.137	11.475	2851.1	21.222	77.21	3.275	1031.465	-34.708	-2657.752	MB1	Wise	AD	Passing	NA	1	0.0112	3	1	17.7283	17.7283	62.40498735	-8.75584	158.29172	Mbulo	Open
1096	MB1	Vangunu	Caesionidae	Pterocaesio	tile	Pterocaesio tile	10	37346063	16.0835	5	0.4817	213.649	21.425	21.187	4162.018	7.659	56.765	12.023	444.807	331.399	-4124.89	MB1	Wise	AD	Passing	NA	1	0.0112	3	1	21.3649	21.3649	109.2246385	-8.75584	158.29172	Mbulo	Open
1097	MB1	Vangunu	Caesionidae	Pterocaesio	tile	Pterocaesio tile	10	37346063	16.0835	5	0.4817	90.543	2.302	9.825	1863.383	13.568	21.529	18.66	394.418	-188.485	-1811.381	MB1	Wise	AD	Passing	NA	1	0.0112	3	1	9.0543	9.0543	8.313476297	-8.75584	158.29172	Mbulo	Open
1098	MB1	Vangunu	Caesionidae	Pterocaesio	tile	Pterocaesio tile	10	37346063	16.0835	5	0.4817	90.543	2.302	9.825	1863.383	13.568	21.529	18.66	394.418	-188.485	-1811.381	MB1	Wise	AD	Passing	NA	1	0.0112	3	1	9.0543	9.0543	8.313476297	-8.75584	158.29172	Mbulo	Open
1099	MB1	Vangunu	Caesionidae	Pterocaesio	tile	Pterocaesio tile	10	37346063	16.0835	5	0.4817	116.507	2.687	14.673	2485.961	9.647	15.151	31.27	129.898	-395.831	-2450.805	MB1	Wise	AD	Passing	NA	1	0.0112	3	1	11.6507	11.6507	17.71226419	-8.75584	158.29172	Mbulo	Open
1100	MB1	Vangunu	Caesionidae	Pterocaesio	tile	Pterocaesio tile	10	37346063	16.0835	5	0.4817	213.649	21.425	21.187	4162.018	7.659	56.765	12.023	444.807	331.399	-4124.89	MB1	Wise	AD	Passing	NA	1	0.0112	3	1	21.3649	21.3649	109.2246385	-8.75584	158.29172	Mbulo	Open
1101	MB1	Vangunu	Caesionidae	Pterocaesio	tile	Pterocaesio tile	10	37346063	16.0835	5	0.4817	125.269	9.921	9.819	3435.977	24.97	69.756	49.345	-1406.94	-352.606	-3114.824	MB1	Wise	AD	Passing	NA	1	0.0112	3	1	12.5269	12.5269	22.01652913	-8.75584	158.29172	Mbulo	Open
1102	MB1	Vangunu	Caesionidae	Pterocaesio	tile	Pterocaesio tile	10	37346063	16.0835	5	0.4817	125.269	9.921	9.819	3435.977	24.97	69.756	49.345	-1406.94	-352.606	-3114.824	MB1	Wise	AD	Passing	NA	1	0.0112	3	1	12.5269	12.5269	22.01652913	-8.75584	158.29172	Mbulo	Open
1103	MB1	Vangunu	Caesionidae	Pterocaesio	tile	Pterocaesio tile	10	37346063	16.0835	5	0.4817	144.37	3.911	26.369	3347.977	17.371	4.18	39.184	-593.404	-804.359	-3195.282	MB1	Wise	AD	Passing	NA	1	0.0112	3	1	14.437	14.437	33.7014737	-8.75584	158.29172	Mbulo	Open
1104	MB1	Vangunu	Caesionidae	Pterocaesio	tile	Pterocaesio tile	10	37346063	16.0835	5	0.4817	177.283	11.137	11.475	2851.1	21.222	77.21	3.275	1031.465	-34.708	-2657.752	MB1	Wise	AD	Passing	NA	1	0.0112	3	1	17.7283	17.7283	62.40498735	-8.75584	158.29172	Mbulo	Open
1105	MB1	Vangunu	Caesionidae	Pterocaesio	tile	Pterocaesio tile	10	37346063	16.0835	5	0.4817	213.649	21.425	21.187	4162.018	7.659	56.765	12.023	444.807	331.399	-4124.89	MB1	Wise	AD	Passing	NA	1	0.0112	3	1	21.3649	21.3649	109.2246385	-8.75584	158.29172	Mbulo	Open
1106	MB1	Vangunu	Caesionidae	Pterocaesio	tile	Pterocaesio tile	10	37346063	16.0835	5	0.4817	213.649	21.425	21.187	4162.018	7.659	56.765	12.023	444.807	331.399	-4124.89	MB1	Wise	AD	Passing	NA	1	0.0112	3	1	21.3649	21.3649	109.2246385	-8.75584	158.29172	Mbulo	Open
1107	MB1	Vangunu	Caesionidae	Pterocaesio	tile	Pterocaesio tile	10	37346063	16.0835	5	0.4817	144.37	3.911	26.369	3347.977	17.371	4.18	39.184	-593.404	-804.359	-3195.282	MB1	Wise	AD	Passing	NA	1	0.0112	3	1	14.437	14.437	33.7014737	-8.75584	158.29172	Mbulo	Open
1108	MB1	Vangunu	Caesionidae	Pterocaesio	tile	Pterocaesio tile	10	37346063	16.0835	5	0.4817	116.507	2.687	14.673	2485.961	9.647	15.151	31.27	129.898	-395.831	-2450.805	MB1	Wise	AD	Passing	NA	1	0.0112	3	1	11.6507	11.6507	17.71226419	-8.75584	158.29172	Mbulo	Open
1109	MB1	Vangunu	Caesionidae	Pterocaesio	tile	Pterocaesio tile	10	37346063	16.0835	5	0.4817	144.37	3.911	26.369	3347.977	17.371	4.18	39.184	-593.404	-804.359	-3195.282	MB1	Wise	AD	Passing	NA	1	0.0112	3	1	14.437	14.437	33.7014737	-8.75584	158.29172	Mbulo	Open
1110	MB1	Vangunu	Caesionidae	Pterocaesio	tile	Pterocaesio tile	10	37346063	16.0835	5	0.4817	144.37	3.911	26.369	3347.977	17.371	4.18	39.184	-593.404	-804.359	-3195.282	MB1	Wise	AD	Passing	NA	1	0.0112	3	1	14.437	14.437	33.7014737	-8.75584	158.29172	Mbulo	Open
1111	MB1	Vangunu	Caesionidae	Pterocaesio	tile	Pterocaesio tile	10	37346063	16.0835	5	0.4817	144.37	3.911	26.369	3347.977	17.371	4.18	39.184	-593.404	-804.359	-3195.282	MB1	Wise	AD	Passing	NA	1	0.0112	3	1	14.437	14.437	33.7014737	-8.75584	158.29172	Mbulo	Open
1112	MB1	Vangunu	Caesionidae	Pterocaesio	tile	Pterocaesio tile	10	37346063	16.0835	5	0.4817	177.283	11.137	11.475	2851.1	21.222	77.21	3.275	1031.465	-34.708	-2657.752	MB1	Wise	AD	Passing	NA	1	0.0112	3	1	17.7283	17.7283	62.40498735	-8.75584	158.29172	Mbulo	Open
1113	MB1	Vangunu	Caesionidae	Pterocaesio	tile	Pterocaesio tile	10	37346063	16.0835	5	0.4817	90.543	2.302	9.825	1863.383	13.568	21.529	18.66	394.418	-188.485	-1811.381	MB1	Wise	AD	Passing	NA	1	0.0112	3	1	9.0543	9.0543	8.313476297	-8.75584	158.29172	Mbulo	Open
1114	MB1	Vangunu	Caesionidae	Pterocaesio	tile	Pterocaesio tile	10	37346063	16.0835	5	0.4817	90.543	2.302	9.825	1863.383	13.568	21.529	18.66	394.418	-188.485	-1811.381	MB1	Wise	AD	Passing	NA	1	0.0112	3	1	9.0543	9.0543	8.313476297	-8.75584	158.29172	Mbulo	Open
1115	MB1	Vangunu	Caesionidae	Pterocaesio	tile	Pterocaesio tile	10	37346063	16.0835	5	0.4817	116.507	2.687	14.673	2485.961	9.647	15.151	31.27	129.898	-395.831	-2450.805	MB1	Wise	AD	Passing	NA	1	0.0112	3	1	11.6507	11.6507	17.71226419	-8.75584	158.29172	Mbulo	Open
1116	MB1	Vangunu	Caesionidae	Pterocaesio	tile	Pterocaesio tile	10	37346063	16.0835	5	0.4817	116.507	2.687	14.673	2485.961	9.647	15.151	31.27	129.898	-395.831	-2450.805	MB1	Wise	AD	Passing	NA	1	0.0112	3	1	11.6507	11.6507	17.71226419	-8.75584	158.29172	Mbulo	Open
1117	MB1	Vangunu	Caesionidae	Pterocaesio	tile	Pterocaesio tile	10	37346063	16.0835	5	0.4817	116.507	2.687	14.673	2485.961	9.647	15.151	31.27	129.898	-395.831	-2450.805	MB1	Wise	AD	Passing	NA	1	0.0112	3	1	11.6507	11.6507	17.71226419	-8.75584	158.29172	Mbulo	Open
1118	MB1	Vangunu	Caesionidae	Pterocaesio	tile	Pterocaesio tile	10	37346063	16.0835	5	0.4817	116.507	2.687	14.673	2485.961	9.647	15.151	31.27	129.898	-395.831	-2450.805	MB1	Wise	AD	Passing	NA	1	0.0112	3	1	11.6507	11.6507	17.71226419	-8.75584	158.29172	Mbulo	Open
1119	MB1	Vangunu	Caesionidae	Pterocaesio	tile	Pterocaesio tile	10	37346063	16.0835	5	0.4817	125.269	9.921	9.819	3435.977	24.97	69.756	49.345	-1406.94	-352.606	-3114.824	MB1	Wise	AD	Passing	NA	1	0.0112	3	1	12.5269	12.5269	22.01652913	-8.75584	158.29172	Mbulo	Open
1120	MB1	Vangunu	Caesionidae	Pterocaesio	tile	Pterocaesio tile	10	37346063	16.0835	5	0.4817	125.269	9.921	9.819	3435.977	24.97	69.756	49.345	-1406.94	-352.606	-3114.824	MB1	Wise	AD	Passing	NA	1	0.0112	3	1	12.5269	12.5269	22.01652913	-8.75584	158.29172	Mbulo	Open
1121	MB1	Vangunu	Caesionidae	Pterocaesio	tile	Pterocaesio tile	10	37346063	16.0835	5	0.4817	125.269	9.921	9.819	3435.977	24.97	69.756	49.345	-1406.94	-352.606	-3114.824	MB1	Wise	AD	Passing	NA	1	0.0112	3	1	12.5269	12.5269	22.01652913	-8.75584	158.29172	Mbulo	Open
1122	MB1	Vangunu	Caesionidae	Pterocaesio	tile	Pterocaesio tile	10	37346063	16.0835	5	0.4817	125.269	9.921	9.819	3435.977	24.97	69.756	49.345	-1406.94	-352.606	-3114.824	MB1	Wise	AD	Passing	NA	1	0.0112	3	1	12.5269	12.5269	22.01652913	-8.75584	158.29172	Mbulo	Open
1123	MB1	Vangunu	Caesionidae	Pterocaesio	tile	Pterocaesio tile	10	37346063	16.0835	5	0.4817	125.269	9.921	9.819	3435.977	24.97	69.756	49.345	-1406.94	-352.606	-3114.824	MB1	Wise	AD	Passing	NA	1	0.0112	3	1	12.5269	12.5269	22.01652913	-8.75584	158.29172	Mbulo	Open
1124	MB1	Vangunu	Caesionidae	Pterocaesio	tile	Pterocaesio tile	10	37346063	16.0835	5	0.4817	144.37	3.911	26.369	3347.977	17.371	4.18	39.184	-593.404	-804.359	-3195.282	MB1	Wise	AD	Passing	NA	1	0.0112	3	1	14.437	14.437	33.7014737	-8.75584	158.29172	Mbulo	Open
1125	MB1	Vangunu	Caesionidae	Pterocaesio	tile	Pterocaesio tile	10	37346063	16.0835	5	0.4817	177.283	11.137	11.475	2851.1	21.222	77.21	3.275	1031.465	-34.708	-2657.752	MB1	Wise	AD	Passing	NA	1	0.0112	3	1	17.7283	17.7283	62.40498735	-8.75584	158.29172	Mbulo	Open
1126	MB1	Vangunu	Caesionidae	Pterocaesio	tile	Pterocaesio tile	10	37346063	16.0835	5	0.4817	177.283	11.137	11.475	2851.1	21.222	77.21	3.275	1031.465	-34.708	-2657.752	MB1	Wise	AD	Passing	NA	1	0.0112	3	1	17.7283	17.7283	62.40498735	-8.75584	158.29172	Mbulo	Open
1127	MB1	Vangunu	Caesionidae	Pterocaesio	tile	Pterocaesio tile	10	37346063	16.0835	5	0.4817	213.649	21.425	21.187	4162.018	7.659	56.765	12.023	444.807	331.399	-4124.89	MB1	Wise	AD	Passing	NA	1	0.0112	3	1	21.3649	21.3649	109.2246385	-8.75584	158.29172	Mbulo	Open
1128	MB1	Vangunu	Caesionidae	Pterocaesio	tile	Pterocaesio tile	10	37346063	16.0835	5	0.4817	213.649	21.425	21.187	4162.018	7.659	56.765	12.023	444.807	331.399	-4124.89	MB1	Wise	AD	Passing	NA	1	0.0112	3	1	21.3649	21.3649	109.2246385	-8.75584	158.29172	Mbulo	Open
1129	MB1	Vangunu	Caesionidae	Pterocaesio	tile	Pterocaesio tile	10	37346063	16.0835	5	0.4817	90.543	2.302	9.825	1863.383	13.568	21.529	18.66	394.418	-188.485	-1811.381	MB1	Wise	AD	Passing	NA	1	0.0112	3	1	9.0543	9.0543	8.313476297	-8.75584	158.29172	Mbulo	Open
1130	MB1	Vangunu	Caesionidae	Pterocaesio	tile	Pterocaesio tile	10	37346063	16.0835	5	0.4817	144.37	3.911	26.369	3347.977	17.371	4.18	39.184	-593.404	-804.359	-3195.282	MB1	Wise	AD	Passing	NA	1	0.0112	3	1	14.437	14.437	33.7014737	-8.75584	158.29172	Mbulo	Open
1131	MB1	Vangunu	Caesionidae	Pterocaesio	tile	Pterocaesio tile	10	37346063	16.0835	5	0.4817	144.37	3.911	26.369	3347.977	17.371	4.18	39.184	-593.404	-804.359	-3195.282	MB1	Wise	AD	Passing	NA	1	0.0112	3	1	14.437	14.437	33.7014737	-8.75584	158.29172	Mbulo	Open
1132	MB1	Vangunu	Caesionidae	Pterocaesio	tile	Pterocaesio tile	10	37346063	16.0835	5	0.4817	90.543	2.302	9.825	1863.383	13.568	21.529	18.66	394.418	-188.485	-1811.381	MB1	Wise	AD	Passing	NA	1	0.0112	3	1	9.0543	9.0543	8.313476297	-8.75584	158.29172	Mbulo	Open
1133	MB1	Vangunu	Caesionidae	Pterocaesio	tile	Pterocaesio tile	10	37346063	16.0835	5	0.4817	116.507	2.687	14.673	2485.961	9.647	15.151	31.27	129.898	-395.831	-2450.805	MB1	Wise	AD	Passing	NA	1	0.0112	3	1	11.6507	11.6507	17.71226419	-8.75584	158.29172	Mbulo	Open
1134	MB1	Vangunu	Caesionidae	Pterocaesio	tile	Pterocaesio tile	10	37346063	16.0835	5	0.4817	125.269	9.921	9.819	3435.977	24.97	69.756	49.345	-1406.94	-352.606	-3114.824	MB1	Wise	AD	Passing	NA	1	0.0112	3	1	12.5269	12.5269	22.01652913	-8.75584	158.29172	Mbulo	Open
1135	MB1	Vangunu	Caesionidae	Pterocaesio	tile	Pterocaesio tile	10	37346063	16.0835	5	0.4817	144.37	3.911	26.369	3347.977	17.371	4.18	39.184	-593.404	-804.359	-3195.282	MB1	Wise	AD	Passing	NA	1	0.0112	3	1	14.437	14.437	33.7014737	-8.75584	158.29172	Mbulo	Open
1136	MB1	Vangunu	Caesionidae	Pterocaesio	tile	Pterocaesio tile	10	37346063	16.0835	5	0.4817	213.649	21.425	21.187	4162.018	7.659	56.765	12.023	444.807	331.399	-4124.89	MB1	Wise	AD	Passing	NA	1	0.0112	3	1	21.3649	21.3649	109.2246385	-8.75584	158.29172	Mbulo	Open
1137	MB1	Vangunu	Caesionidae	Pterocaesio	tile	Pterocaesio tile	10	37346063	16.0835	5	0.4817	213.649	21.425	21.187	4162.018	7.659	56.765	12.023	444.807	331.399	-4124.89	MB1	Wise	AD	Passing	NA	1	0.0112	3	1	21.3649	21.3649	109.2246385	-8.75584	158.29172	Mbulo	Open
1138	MB1	Vangunu	Caesionidae	Pterocaesio	tile	Pterocaesio tile	10	37346063	16.0835	5	0.4817	116.507	2.687	14.673	2485.961	9.647	15.151	31.27	129.898	-395.831	-2450.805	MB1	Wise	AD	Passing	NA	1	0.0112	3	1	11.6507	11.6507	17.71226419	-8.75584	158.29172	Mbulo	Open
1139	MB1	Vangunu	Caesionidae	Pterocaesio	tile	Pterocaesio tile	10	37346063	16.0835	5	0.4817	125.269	9.921	9.819	3435.977	24.97	69.756	49.345	-1406.94	-352.606	-3114.824	MB1	Wise	AD	Passing	NA	1	0.0112	3	1	12.5269	12.5269	22.01652913	-8.75584	158.29172	Mbulo	Open
1140	MB1	Vangunu	Caesionidae	Pterocaesio	tile	Pterocaesio tile	10	37346063	16.0835	5	0.4817	144.37	3.911	26.369	3347.977	17.371	4.18	39.184	-593.404	-804.359	-3195.282	MB1	Wise	AD	Passing	NA	1	0.0112	3	1	14.437	14.437	33.7014737	-8.75584	158.29172	Mbulo	Open
1141	MB1	Vangunu	Caesionidae	Pterocaesio	tile	Pterocaesio tile	10	37346063	16.0835	5	0.4817	177.283	11.137	11.475	2851.1	21.222	77.21	3.275	1031.465	-34.708	-2657.752	MB1	Wise	AD	Passing	NA	1	0.0112	3	1	17.7283	17.7283	62.40498735	-8.75584	158.29172	Mbulo	Open
1142	MB1	Vangunu	Caesionidae	Pterocaesio	tile	Pterocaesio tile	10	37346063	16.0835	5	0.4817	116.507	2.687	14.673	2485.961	9.647	15.151	31.27	129.898	-395.831	-2450.805	MB1	Wise	AD	Passing	NA	1	0.0112	3	1	11.6507	11.6507	17.71226419	-8.75584	158.29172	Mbulo	Open
1143	MB1	Vangunu	Caesionidae	Pterocaesio	tile	Pterocaesio tile	10	37346063	16.0835	5	0.4817	177.283	11.137	11.475	2851.1	21.222	77.21	3.275	1031.465	-34.708	-2657.752	MB1	Wise	AD	Passing	NA	1	0.0112	3	1	17.7283	17.7283	62.40498735	-8.75584	158.29172	Mbulo	Open
1144	MB1	Vangunu	Caesionidae	Pterocaesio	tile	Pterocaesio tile	10	37346063	16.0835	5	0.4817	177.283	11.137	11.475	2851.1	21.222	77.21	3.275	1031.465	-34.708	-2657.752	MB1	Wise	AD	Passing	NA	1	0.0112	3	1	17.7283	17.7283	62.40498735	-8.75584	158.29172	Mbulo	Open
1145	MB1	Vangunu	Caesionidae	Pterocaesio	tile	Pterocaesio tile	10	37346063	16.0835	5	0.4817	213.649	21.425	21.187	4162.018	7.659	56.765	12.023	444.807	331.399	-4124.89	MB1	Wise	AD	Passing	NA	1	0.0112	3	1	21.3649	21.3649	109.2246385	-8.75584	158.29172	Mbulo	Open
1146	MB1	Vangunu	Caesionidae	Pterocaesio	tile	Pterocaesio tile	10	37346063	16.0835	5	0.4817	116.507	2.687	14.673	2485.961	9.647	15.151	31.27	129.898	-395.831	-2450.805	MB1	Wise	AD	Passing	NA	1	0.0112	3	1	11.6507	11.6507	17.71226419	-8.75584	158.29172	Mbulo	Open
1147	MB1	Vangunu	Caesionidae	Pterocaesio	tile	Pterocaesio tile	10	37346063	16.0835	5	0.4817	90.543	2.302	9.825	1863.383	13.568	21.529	18.66	394.418	-188.485	-1811.381	MB1	Wise	AD	Passing	NA	1	0.0112	3	1	9.0543	9.0543	8.313476297	-8.75584	158.29172	Mbulo	Open
1148	MB1	Vangunu	Caesionidae	Pterocaesio	tile	Pterocaesio tile	10	37346063	16.0835	5	0.4817	90.543	2.302	9.825	1863.383	13.568	21.529	18.66	394.418	-188.485	-1811.381	MB1	Wise	AD	Passing	NA	1	0.0112	3	1	9.0543	9.0543	8.313476297	-8.75584	158.29172	Mbulo	Open
1149	MB1	Vangunu	Caesionidae	Pterocaesio	tile	Pterocaesio tile	10	37346063	16.0835	5	0.4817	213.649	21.425	21.187	4162.018	7.659	56.765	12.023	444.807	331.399	-4124.89	MB1	Wise	AD	Passing	NA	1	0.0112	3	1	21.3649	21.3649	109.2246385	-8.75584	158.29172	Mbulo	Open
1150	MB1	Vangunu	Acanthuridae	Acanthurus	pyroferus	Acanthurus pyroferus	1	37437017	16.1288	5	0.5269	148.869	6.347	13.276	3245.045	15.798	23.523	7.353	-224.903	-854.355	-3122.469	MB1	Wise	AD	Passing	NA	1	0.0018	3	1.063	14.8869	15.8247747	7.133211679	-8.75584	158.29172	Mbulo	Open
1151	MB1	Vangunu	Caesionidae	Pterocaesio	tile	Pterocaesio tile	10	37346063	16.1547	5	0.5528	120.501	5.819	19.807	4086.186	6.685	12.738	23.515	178.73	-440.791	-4058.408	MB1	Wise	AD	Passing	NA	1	0.0112	3	1	12.0501	12.0501	19.59701728	-8.75584	158.29172	Mbulo	Open
1152	MB1	Vangunu	Caesionidae	Pterocaesio	tile	Pterocaesio tile	10	37346063	16.1547	5	0.5528	146.642	15.296	8.831	3945.947	20.947	44.349	13.662	-1094.222	-890.368	-3685.162	MB1	Wise	AD	Passing	NA	1	0.0112	3	1	14.6642	14.6642	35.31775977	-8.75584	158.29172	Mbulo	Open
1153	MB1	Vangunu	Caesionidae	Pterocaesio	tile	Pterocaesio tile	10	37346063	16.1547	5	0.5528	120.501	5.819	19.807	4086.186	6.685	12.738	23.515	178.73	-440.791	-4058.408	MB1	Wise	AD	Passing	NA	1	0.0112	3	1	12.0501	12.0501	19.59701728	-8.75584	158.29172	Mbulo	Open
1154	MB1	Vangunu	Caesionidae	Pterocaesio	tile	Pterocaesio tile	10	37346063	16.1547	5	0.5528	129.634	4.532	16.811	3591.571	12.815	0.826	16.571	786.077	-129.286	-3502.107	MB1	Wise	AD	Passing	NA	1	0.0112	3	1	12.9634	12.9634	24.39915513	-8.75584	158.29172	Mbulo	Open
1155	MB1	Vangunu	Caesionidae	Pterocaesio	tile	Pterocaesio tile	10	37346063	16.1547	5	0.5528	129.634	4.532	16.811	3591.571	12.815	0.826	16.571	786.077	-129.286	-3502.107	MB1	Wise	AD	Passing	NA	1	0.0112	3	1	12.9634	12.9634	24.39915513	-8.75584	158.29172	Mbulo	Open
1156	MB1	Vangunu	Caesionidae	Pterocaesio	tile	Pterocaesio tile	10	37346063	16.1547	5	0.5528	129.634	4.532	16.811	3591.571	12.815	0.826	16.571	786.077	-129.286	-3502.107	MB1	Wise	AD	Passing	NA	1	0.0112	3	1	12.9634	12.9634	24.39915513	-8.75584	158.29172	Mbulo	Open
1157	MB1	Vangunu	Caesionidae	Pterocaesio	tile	Pterocaesio tile	10	37346063	16.1547	5	0.5528	135.669	12.112	19.743	3572.553	20.281	38.073	7.73	1226.455	171.2	-3351.064	MB1	Wise	AD	Passing	NA	1	0.0112	3	1	13.5669	13.5669	27.96790233	-8.75584	158.29172	Mbulo	Open
1158	MB1	Vangunu	Caesionidae	Pterocaesio	tile	Pterocaesio tile	10	37346063	16.1547	5	0.5528	135.669	12.112	19.743	3572.553	20.281	38.073	7.73	1226.455	171.2	-3351.064	MB1	Wise	AD	Passing	NA	1	0.0112	3	1	13.5669	13.5669	27.96790233	-8.75584	158.29172	Mbulo	Open
1159	MB1	Vangunu	Caesionidae	Pterocaesio	tile	Pterocaesio tile	10	37346063	16.1547	5	0.5528	120.501	5.819	19.807	4086.186	6.685	12.738	23.515	178.73	-440.791	-4058.408	MB1	Wise	AD	Passing	NA	1	0.0112	3	1	12.0501	12.0501	19.59701728	-8.75584	158.29172	Mbulo	Open
1160	MB1	Vangunu	Caesionidae	Pterocaesio	tile	Pterocaesio tile	10	37346063	16.1547	5	0.5528	129.634	4.532	16.811	3591.571	12.815	0.826	16.571	786.077	-129.286	-3502.107	MB1	Wise	AD	Passing	NA	1	0.0112	3	1	12.9634	12.9634	24.39915513	-8.75584	158.29172	Mbulo	Open
1161	MB1	Vangunu	Caesionidae	Pterocaesio	tile	Pterocaesio tile	10	37346063	16.1547	5	0.5528	100.687	7.217	8.357	2985.383	14.321	35.853	24.607	153.733	-722.275	-2892.611	MB1	Wise	AD	Passing	NA	1	0.0112	3	1	10.0687	10.0687	11.43242145	-8.75584	158.29172	Mbulo	Open
1162	MB1	Vangunu	Caesionidae	Pterocaesio	tile	Pterocaesio tile	10	37346063	16.1547	5	0.5528	118.129	4.756	18.837	2733.122	29.226	4.576	22.017	1273.943	-397.348	-2385.193	MB1	Wise	AD	Passing	NA	1	0.0112	3	1	11.8129	11.8129	18.46237659	-8.75584	158.29172	Mbulo	Open
1163	MB1	Vangunu	Caesionidae	Pterocaesio	tile	Pterocaesio tile	10	37346063	16.1547	5	0.5528	146.642	15.296	8.831	3945.947	20.947	44.349	13.662	-1094.222	-890.368	-3685.162	MB1	Wise	AD	Passing	NA	1	0.0112	3	1	14.6642	14.6642	35.31775977	-8.75584	158.29172	Mbulo	Open
1164	MB1	Vangunu	Caesionidae	Pterocaesio	tile	Pterocaesio tile	10	37346063	16.1547	5	0.5528	135.826	8.121	16.638	2830.531	19.625	44.049	13.424	826.485	-469.815	-2666.102	MB1	Wise	AD	Passing	NA	1	0.0112	3	1	13.5826	13.5826	28.06511048	-8.75584	158.29172	Mbulo	Open
1165	MB1	Vangunu	Caesionidae	Pterocaesio	tile	Pterocaesio tile	10	37346063	16.1547	5	0.5528	193.116	12.667	2.048	3930.991	22.526	29.943	13.147	1479.305	-282.18	-3631.078	MB1	Wise	AD	Passing	NA	1	0.0112	3	1	19.3116	19.3116	80.66270738	-8.75584	158.29172	Mbulo	Open
1166	MB1	Vangunu	Caesionidae	Pterocaesio	tile	Pterocaesio tile	10	37346063	16.1547	5	0.5528	100.687	7.217	8.357	2985.383	14.321	35.853	24.607	153.733	-722.275	-2892.611	MB1	Wise	AD	Passing	NA	1	0.0112	3	1	10.0687	10.0687	11.43242145	-8.75584	158.29172	Mbulo	Open
1167	MB1	Vangunu	Caesionidae	Pterocaesio	tile	Pterocaesio tile	10	37346063	16.1547	5	0.5528	120.501	5.819	19.807	4086.186	6.685	12.738	23.515	178.73	-440.791	-4058.408	MB1	Wise	AD	Passing	NA	1	0.0112	3	1	12.0501	12.0501	19.59701728	-8.75584	158.29172	Mbulo	Open
1168	MB1	Vangunu	Caesionidae	Pterocaesio	tile	Pterocaesio tile	10	37346063	16.1547	5	0.5528	129.634	4.532	16.811	3591.571	12.815	0.826	16.571	786.077	-129.286	-3502.107	MB1	Wise	AD	Passing	NA	1	0.0112	3	1	12.9634	12.9634	24.39915513	-8.75584	158.29172	Mbulo	Open
1169	MB1	Vangunu	Caesionidae	Pterocaesio	tile	Pterocaesio tile	10	37346063	16.1547	5	0.5528	135.826	8.121	16.638	2830.531	19.625	44.049	13.424	826.485	-469.815	-2666.102	MB1	Wise	AD	Passing	NA	1	0.0112	3	1	13.5826	13.5826	28.06511048	-8.75584	158.29172	Mbulo	Open
1170	MB1	Vangunu	Caesionidae	Pterocaesio	tile	Pterocaesio tile	10	37346063	16.1547	5	0.5528	146.642	15.296	8.831	3945.947	20.947	44.349	13.662	-1094.222	-890.368	-3685.162	MB1	Wise	AD	Passing	NA	1	0.0112	3	1	14.6642	14.6642	35.31775977	-8.75584	158.29172	Mbulo	Open
1171	MB1	Vangunu	Caesionidae	Pterocaesio	tile	Pterocaesio tile	10	37346063	16.1547	5	0.5528	118.129	4.756	18.837	2733.122	29.226	4.576	22.017	1273.943	-397.348	-2385.193	MB1	Wise	AD	Passing	NA	1	0.0112	3	1	11.8129	11.8129	18.46237659	-8.75584	158.29172	Mbulo	Open
1172	MB1	Vangunu	Caesionidae	Pterocaesio	tile	Pterocaesio tile	10	37346063	16.1547	5	0.5528	120.501	5.819	19.807	4086.186	6.685	12.738	23.515	178.73	-440.791	-4058.408	MB1	Wise	AD	Passing	NA	1	0.0112	3	1	12.0501	12.0501	19.59701728	-8.75584	158.29172	Mbulo	Open
1173	MB1	Vangunu	Caesionidae	Pterocaesio	tile	Pterocaesio tile	10	37346063	16.1547	5	0.5528	120.501	5.819	19.807	4086.186	6.685	12.738	23.515	178.73	-440.791	-4058.408	MB1	Wise	AD	Passing	NA	1	0.0112	3	1	12.0501	12.0501	19.59701728	-8.75584	158.29172	Mbulo	Open
1174	MB1	Vangunu	Caesionidae	Pterocaesio	tile	Pterocaesio tile	10	37346063	16.1547	5	0.5528	146.642	15.296	8.831	3945.947	20.947	44.349	13.662	-1094.222	-890.368	-3685.162	MB1	Wise	AD	Passing	NA	1	0.0112	3	1	14.6642	14.6642	35.31775977	-8.75584	158.29172	Mbulo	Open
1175	MB1	Vangunu	Caesionidae	Pterocaesio	tile	Pterocaesio tile	10	37346063	16.1547	5	0.5528	100.687	7.217	8.357	2985.383	14.321	35.853	24.607	153.733	-722.275	-2892.611	MB1	Wise	AD	Passing	NA	1	0.0112	3	1	10.0687	10.0687	11.43242145	-8.75584	158.29172	Mbulo	Open
1176	MB1	Vangunu	Caesionidae	Pterocaesio	tile	Pterocaesio tile	10	37346063	16.1547	5	0.5528	100.687	7.217	8.357	2985.383	14.321	35.853	24.607	153.733	-722.275	-2892.611	MB1	Wise	AD	Passing	NA	1	0.0112	3	1	10.0687	10.0687	11.43242145	-8.75584	158.29172	Mbulo	Open
1177	MB1	Vangunu	Caesionidae	Pterocaesio	tile	Pterocaesio tile	10	37346063	16.1547	5	0.5528	100.687	7.217	8.357	2985.383	14.321	35.853	24.607	153.733	-722.275	-2892.611	MB1	Wise	AD	Passing	NA	1	0.0112	3	1	10.0687	10.0687	11.43242145	-8.75584	158.29172	Mbulo	Open
1178	MB1	Vangunu	Caesionidae	Pterocaesio	tile	Pterocaesio tile	10	37346063	16.1547	5	0.5528	100.687	7.217	8.357	2985.383	14.321	35.853	24.607	153.733	-722.275	-2892.611	MB1	Wise	AD	Passing	NA	1	0.0112	3	1	10.0687	10.0687	11.43242145	-8.75584	158.29172	Mbulo	Open
1179	MB1	Vangunu	Caesionidae	Pterocaesio	tile	Pterocaesio tile	10	37346063	16.1547	5	0.5528	118.129	4.756	18.837	2733.122	29.226	4.576	22.017	1273.943	-397.348	-2385.193	MB1	Wise	AD	Passing	NA	1	0.0112	3	1	11.8129	11.8129	18.46237659	-8.75584	158.29172	Mbulo	Open
1180	MB1	Vangunu	Caesionidae	Pterocaesio	tile	Pterocaesio tile	10	37346063	16.1547	5	0.5528	135.826	8.121	16.638	2830.531	19.625	44.049	13.424	826.485	-469.815	-2666.102	MB1	Wise	AD	Passing	NA	1	0.0112	3	1	13.5826	13.5826	28.06511048	-8.75584	158.29172	Mbulo	Open
1181	MB1	Vangunu	Caesionidae	Pterocaesio	tile	Pterocaesio tile	10	37346063	16.1547	5	0.5528	146.642	15.296	8.831	3945.947	20.947	44.349	13.662	-1094.222	-890.368	-3685.162	MB1	Wise	AD	Passing	NA	1	0.0112	3	1	14.6642	14.6642	35.31775977	-8.75584	158.29172	Mbulo	Open
1182	MB1	Vangunu	Caesionidae	Pterocaesio	tile	Pterocaesio tile	10	37346063	16.1547	5	0.5528	193.116	12.667	2.048	3930.991	22.526	29.943	13.147	1479.305	-282.18	-3631.078	MB1	Wise	AD	Passing	NA	1	0.0112	3	1	19.3116	19.3116	80.66270738	-8.75584	158.29172	Mbulo	Open
1183	MB1	Vangunu	Caesionidae	Pterocaesio	tile	Pterocaesio tile	10	37346063	16.1547	5	0.5528	100.687	7.217	8.357	2985.383	14.321	35.853	24.607	153.733	-722.275	-2892.611	MB1	Wise	AD	Passing	NA	1	0.0112	3	1	10.0687	10.0687	11.43242145	-8.75584	158.29172	Mbulo	Open
1184	MB1	Vangunu	Caesionidae	Pterocaesio	tile	Pterocaesio tile	10	37346063	16.1547	5	0.5528	100.687	7.217	8.357	2985.383	14.321	35.853	24.607	153.733	-722.275	-2892.611	MB1	Wise	AD	Passing	NA	1	0.0112	3	1	10.0687	10.0687	11.43242145	-8.75584	158.29172	Mbulo	Open
1185	MB1	Vangunu	Caesionidae	Pterocaesio	tile	Pterocaesio tile	10	37346063	16.1547	5	0.5528	118.129	4.756	18.837	2733.122	29.226	4.576	22.017	1273.943	-397.348	-2385.193	MB1	Wise	AD	Passing	NA	1	0.0112	3	1	11.8129	11.8129	18.46237659	-8.75584	158.29172	Mbulo	Open
1186	MB1	Vangunu	Caesionidae	Pterocaesio	tile	Pterocaesio tile	10	37346063	16.1547	5	0.5528	120.501	5.819	19.807	4086.186	6.685	12.738	23.515	178.73	-440.791	-4058.408	MB1	Wise	AD	Passing	NA	1	0.0112	3	1	12.0501	12.0501	19.59701728	-8.75584	158.29172	Mbulo	Open
1187	MB1	Vangunu	Caesionidae	Pterocaesio	tile	Pterocaesio tile	10	37346063	16.1547	5	0.5528	135.826	8.121	16.638	2830.531	19.625	44.049	13.424	826.485	-469.815	-2666.102	MB1	Wise	AD	Passing	NA	1	0.0112	3	1	13.5826	13.5826	28.06511048	-8.75584	158.29172	Mbulo	Open
1188	MB1	Vangunu	Caesionidae	Pterocaesio	tile	Pterocaesio tile	10	37346063	16.1547	5	0.5528	120.501	5.819	19.807	4086.186	6.685	12.738	23.515	178.73	-440.791	-4058.408	MB1	Wise	AD	Passing	NA	1	0.0112	3	1	12.0501	12.0501	19.59701728	-8.75584	158.29172	Mbulo	Open
1189	MB1	Vangunu	Caesionidae	Pterocaesio	tile	Pterocaesio tile	10	37346063	16.1547	5	0.5528	120.501	5.819	19.807	4086.186	6.685	12.738	23.515	178.73	-440.791	-4058.408	MB1	Wise	AD	Passing	NA	1	0.0112	3	1	12.0501	12.0501	19.59701728	-8.75584	158.29172	Mbulo	Open
1190	MB1	Vangunu	Caesionidae	Pterocaesio	tile	Pterocaesio tile	10	37346063	16.1547	5	0.5528	135.669	12.112	19.743	3572.553	20.281	38.073	7.73	1226.455	171.2	-3351.064	MB1	Wise	AD	Passing	NA	1	0.0112	3	1	13.5669	13.5669	27.96790233	-8.75584	158.29172	Mbulo	Open
1191	MB1	Vangunu	Caesionidae	Pterocaesio	tile	Pterocaesio tile	10	37346063	16.1547	5	0.5528	135.826	8.121	16.638	2830.531	19.625	44.049	13.424	826.485	-469.815	-2666.102	MB1	Wise	AD	Passing	NA	1	0.0112	3	1	13.5826	13.5826	28.06511048	-8.75584	158.29172	Mbulo	Open
1192	MB1	Vangunu	Caesionidae	Pterocaesio	tile	Pterocaesio tile	10	37346063	16.1547	5	0.5528	118.129	4.756	18.837	2733.122	29.226	4.576	22.017	1273.943	-397.348	-2385.193	MB1	Wise	AD	Passing	NA	1	0.0112	3	1	11.8129	11.8129	18.46237659	-8.75584	158.29172	Mbulo	Open
1193	MB1	Vangunu	Caesionidae	Pterocaesio	tile	Pterocaesio tile	10	37346063	16.1547	5	0.5528	118.129	4.756	18.837	2733.122	29.226	4.576	22.017	1273.943	-397.348	-2385.193	MB1	Wise	AD	Passing	NA	1	0.0112	3	1	11.8129	11.8129	18.46237659	-8.75584	158.29172	Mbulo	Open
1194	MB1	Vangunu	Caesionidae	Pterocaesio	tile	Pterocaesio tile	10	37346063	16.1547	5	0.5528	118.129	4.756	18.837	2733.122	29.226	4.576	22.017	1273.943	-397.348	-2385.193	MB1	Wise	AD	Passing	NA	1	0.0112	3	1	11.8129	11.8129	18.46237659	-8.75584	158.29172	Mbulo	Open
1195	MB1	Vangunu	Caesionidae	Pterocaesio	tile	Pterocaesio tile	10	37346063	16.1547	5	0.5528	129.634	4.532	16.811	3591.571	12.815	0.826	16.571	786.077	-129.286	-3502.107	MB1	Wise	AD	Passing	NA	1	0.0112	3	1	12.9634	12.9634	24.39915513	-8.75584	158.29172	Mbulo	Open
1196	MB1	Vangunu	Caesionidae	Pterocaesio	tile	Pterocaesio tile	10	37346063	16.1547	5	0.5528	129.634	4.532	16.811	3591.571	12.815	0.826	16.571	786.077	-129.286	-3502.107	MB1	Wise	AD	Passing	NA	1	0.0112	3	1	12.9634	12.9634	24.39915513	-8.75584	158.29172	Mbulo	Open
1197	MB1	Vangunu	Caesionidae	Pterocaesio	tile	Pterocaesio tile	10	37346063	16.1547	5	0.5528	129.634	4.532	16.811	3591.571	12.815	0.826	16.571	786.077	-129.286	-3502.107	MB1	Wise	AD	Passing	NA	1	0.0112	3	1	12.9634	12.9634	24.39915513	-8.75584	158.29172	Mbulo	Open
1198	MB1	Vangunu	Caesionidae	Pterocaesio	tile	Pterocaesio tile	10	37346063	16.1547	5	0.5528	135.669	12.112	19.743	3572.553	20.281	38.073	7.73	1226.455	171.2	-3351.064	MB1	Wise	AD	Passing	NA	1	0.0112	3	1	13.5669	13.5669	27.96790233	-8.75584	158.29172	Mbulo	Open
1199	MB1	Vangunu	Caesionidae	Pterocaesio	tile	Pterocaesio tile	10	37346063	16.1547	5	0.5528	135.669	12.112	19.743	3572.553	20.281	38.073	7.73	1226.455	171.2	-3351.064	MB1	Wise	AD	Passing	NA	1	0.0112	3	1	13.5669	13.5669	27.96790233	-8.75584	158.29172	Mbulo	Open
1200	MB1	Vangunu	Caesionidae	Pterocaesio	tile	Pterocaesio tile	10	37346063	16.1547	5	0.5528	135.669	12.112	19.743	3572.553	20.281	38.073	7.73	1226.455	171.2	-3351.064	MB1	Wise	AD	Passing	NA	1	0.0112	3	1	13.5669	13.5669	27.96790233	-8.75584	158.29172	Mbulo	Open
1201	MB1	Vangunu	Caesionidae	Pterocaesio	tile	Pterocaesio tile	10	37346063	16.1547	5	0.5528	135.669	12.112	19.743	3572.553	20.281	38.073	7.73	1226.455	171.2	-3351.064	MB1	Wise	AD	Passing	NA	1	0.0112	3	1	13.5669	13.5669	27.96790233	-8.75584	158.29172	Mbulo	Open
1202	MB1	Vangunu	Caesionidae	Pterocaesio	tile	Pterocaesio tile	10	37346063	16.1547	5	0.5528	135.669	12.112	19.743	3572.553	20.281	38.073	7.73	1226.455	171.2	-3351.064	MB1	Wise	AD	Passing	NA	1	0.0112	3	1	13.5669	13.5669	27.96790233	-8.75584	158.29172	Mbulo	Open
1203	MB1	Vangunu	Caesionidae	Pterocaesio	tile	Pterocaesio tile	10	37346063	16.1547	5	0.5528	135.826	8.121	16.638	2830.531	19.625	44.049	13.424	826.485	-469.815	-2666.102	MB1	Wise	AD	Passing	NA	1	0.0112	3	1	13.5826	13.5826	28.06511048	-8.75584	158.29172	Mbulo	Open
1204	MB1	Vangunu	Caesionidae	Pterocaesio	tile	Pterocaesio tile	10	37346063	16.1547	5	0.5528	135.826	8.121	16.638	2830.531	19.625	44.049	13.424	826.485	-469.815	-2666.102	MB1	Wise	AD	Passing	NA	1	0.0112	3	1	13.5826	13.5826	28.06511048	-8.75584	158.29172	Mbulo	Open
1205	MB1	Vangunu	Caesionidae	Pterocaesio	tile	Pterocaesio tile	10	37346063	16.1547	5	0.5528	146.642	15.296	8.831	3945.947	20.947	44.349	13.662	-1094.222	-890.368	-3685.162	MB1	Wise	AD	Passing	NA	1	0.0112	3	1	14.6642	14.6642	35.31775977	-8.75584	158.29172	Mbulo	Open
1206	MB1	Vangunu	Caesionidae	Pterocaesio	tile	Pterocaesio tile	10	37346063	16.1547	5	0.5528	146.642	15.296	8.831	3945.947	20.947	44.349	13.662	-1094.222	-890.368	-3685.162	MB1	Wise	AD	Passing	NA	1	0.0112	3	1	14.6642	14.6642	35.31775977	-8.75584	158.29172	Mbulo	Open
1207	MB1	Vangunu	Caesionidae	Pterocaesio	tile	Pterocaesio tile	10	37346063	16.1547	5	0.5528	146.642	15.296	8.831	3945.947	20.947	44.349	13.662	-1094.222	-890.368	-3685.162	MB1	Wise	AD	Passing	NA	1	0.0112	3	1	14.6642	14.6642	35.31775977	-8.75584	158.29172	Mbulo	Open
1208	MB1	Vangunu	Caesionidae	Pterocaesio	tile	Pterocaesio tile	10	37346063	16.1547	5	0.5528	146.642	15.296	8.831	3945.947	20.947	44.349	13.662	-1094.222	-890.368	-3685.162	MB1	Wise	AD	Passing	NA	1	0.0112	3	1	14.6642	14.6642	35.31775977	-8.75584	158.29172	Mbulo	Open
1209	MB1	Vangunu	Caesionidae	Pterocaesio	tile	Pterocaesio tile	10	37346063	16.1547	5	0.5528	193.116	12.667	2.048	3930.991	22.526	29.943	13.147	1479.305	-282.18	-3631.078	MB1	Wise	AD	Passing	NA	1	0.0112	3	1	19.3116	19.3116	80.66270738	-8.75584	158.29172	Mbulo	Open
1210	MB1	Vangunu	Caesionidae	Pterocaesio	tile	Pterocaesio tile	10	37346063	16.1547	5	0.5528	193.116	12.667	2.048	3930.991	22.526	29.943	13.147	1479.305	-282.18	-3631.078	MB1	Wise	AD	Passing	NA	1	0.0112	3	1	19.3116	19.3116	80.66270738	-8.75584	158.29172	Mbulo	Open
1211	MB1	Vangunu	Caesionidae	Pterocaesio	tile	Pterocaesio tile	10	37346063	16.1547	5	0.5528	118.129	4.756	18.837	2733.122	29.226	4.576	22.017	1273.943	-397.348	-2385.193	MB1	Wise	AD	Passing	NA	1	0.0112	3	1	11.8129	11.8129	18.46237659	-8.75584	158.29172	Mbulo	Open
1212	MB1	Vangunu	Caesionidae	Pterocaesio	tile	Pterocaesio tile	10	37346063	16.1547	5	0.5528	135.826	8.121	16.638	2830.531	19.625	44.049	13.424	826.485	-469.815	-2666.102	MB1	Wise	AD	Passing	NA	1	0.0112	3	1	13.5826	13.5826	28.06511048	-8.75584	158.29172	Mbulo	Open
1213	MB1	Vangunu	Caesionidae	Pterocaesio	tile	Pterocaesio tile	10	37346063	16.1547	5	0.5528	100.687	7.217	8.357	2985.383	14.321	35.853	24.607	153.733	-722.275	-2892.611	MB1	Wise	AD	Passing	NA	1	0.0112	3	1	10.0687	10.0687	11.43242145	-8.75584	158.29172	Mbulo	Open
1214	MB1	Vangunu	Caesionidae	Pterocaesio	tile	Pterocaesio tile	10	37346063	16.1547	5	0.5528	118.129	4.756	18.837	2733.122	29.226	4.576	22.017	1273.943	-397.348	-2385.193	MB1	Wise	AD	Passing	NA	1	0.0112	3	1	11.8129	11.8129	18.46237659	-8.75584	158.29172	Mbulo	Open
1215	MB1	Vangunu	Caesionidae	Pterocaesio	tile	Pterocaesio tile	10	37346063	16.1547	5	0.5528	129.634	4.532	16.811	3591.571	12.815	0.826	16.571	786.077	-129.286	-3502.107	MB1	Wise	AD	Passing	NA	1	0.0112	3	1	12.9634	12.9634	24.39915513	-8.75584	158.29172	Mbulo	Open
1216	MB1	Vangunu	Caesionidae	Pterocaesio	tile	Pterocaesio tile	10	37346063	16.1547	5	0.5528	135.669	12.112	19.743	3572.553	20.281	38.073	7.73	1226.455	171.2	-3351.064	MB1	Wise	AD	Passing	NA	1	0.0112	3	1	13.5669	13.5669	27.96790233	-8.75584	158.29172	Mbulo	Open
1217	MB1	Vangunu	Caesionidae	Pterocaesio	tile	Pterocaesio tile	10	37346063	16.1547	5	0.5528	193.116	12.667	2.048	3930.991	22.526	29.943	13.147	1479.305	-282.18	-3631.078	MB1	Wise	AD	Passing	NA	1	0.0112	3	1	19.3116	19.3116	80.66270738	-8.75584	158.29172	Mbulo	Open
1218	MB1	Vangunu	Caesionidae	Pterocaesio	tile	Pterocaesio tile	10	37346063	16.1547	5	0.5528	118.129	4.756	18.837	2733.122	29.226	4.576	22.017	1273.943	-397.348	-2385.193	MB1	Wise	AD	Passing	NA	1	0.0112	3	1	11.8129	11.8129	18.46237659	-8.75584	158.29172	Mbulo	Open
1219	MB1	Vangunu	Caesionidae	Pterocaesio	tile	Pterocaesio tile	10	37346063	16.1547	5	0.5528	146.642	15.296	8.831	3945.947	20.947	44.349	13.662	-1094.222	-890.368	-3685.162	MB1	Wise	AD	Passing	NA	1	0.0112	3	1	14.6642	14.6642	35.31775977	-8.75584	158.29172	Mbulo	Open
1220	MB1	Vangunu	Caesionidae	Pterocaesio	tile	Pterocaesio tile	10	37346063	16.1547	5	0.5528	193.116	12.667	2.048	3930.991	22.526	29.943	13.147	1479.305	-282.18	-3631.078	MB1	Wise	AD	Passing	NA	1	0.0112	3	1	19.3116	19.3116	80.66270738	-8.75584	158.29172	Mbulo	Open
1221	MB1	Vangunu	Caesionidae	Pterocaesio	tile	Pterocaesio tile	10	37346063	16.1547	5	0.5528	193.116	12.667	2.048	3930.991	22.526	29.943	13.147	1479.305	-282.18	-3631.078	MB1	Wise	AD	Passing	NA	1	0.0112	3	1	19.3116	19.3116	80.66270738	-8.75584	158.29172	Mbulo	Open
1222	MB1	Vangunu	Caesionidae	Pterocaesio	tile	Pterocaesio tile	10	37346063	16.1547	5	0.5528	100.687	7.217	8.357	2985.383	14.321	35.853	24.607	153.733	-722.275	-2892.611	MB1	Wise	AD	Passing	NA	1	0.0112	3	1	10.0687	10.0687	11.43242145	-8.75584	158.29172	Mbulo	Open
1223	MB1	Vangunu	Caesionidae	Pterocaesio	tile	Pterocaesio tile	10	37346063	16.1547	5	0.5528	129.634	4.532	16.811	3591.571	12.815	0.826	16.571	786.077	-129.286	-3502.107	MB1	Wise	AD	Passing	NA	1	0.0112	3	1	12.9634	12.9634	24.39915513	-8.75584	158.29172	Mbulo	Open
1224	MB1	Vangunu	Caesionidae	Pterocaesio	tile	Pterocaesio tile	10	37346063	16.1547	5	0.5528	135.669	12.112	19.743	3572.553	20.281	38.073	7.73	1226.455	171.2	-3351.064	MB1	Wise	AD	Passing	NA	1	0.0112	3	1	13.5669	13.5669	27.96790233	-8.75584	158.29172	Mbulo	Open
1225	MB1	Vangunu	Caesionidae	Pterocaesio	tile	Pterocaesio tile	10	37346063	16.1547	5	0.5528	135.826	8.121	16.638	2830.531	19.625	44.049	13.424	826.485	-469.815	-2666.102	MB1	Wise	AD	Passing	NA	1	0.0112	3	1	13.5826	13.5826	28.06511048	-8.75584	158.29172	Mbulo	Open
1226	MB1	Vangunu	Caesionidae	Pterocaesio	tile	Pterocaesio tile	10	37346063	16.1547	5	0.5528	193.116	12.667	2.048	3930.991	22.526	29.943	13.147	1479.305	-282.18	-3631.078	MB1	Wise	AD	Passing	NA	1	0.0112	3	1	19.3116	19.3116	80.66270738	-8.75584	158.29172	Mbulo	Open
1227	MB1	Vangunu	Caesionidae	Pterocaesio	tile	Pterocaesio tile	10	37346063	16.1547	5	0.5528	135.826	8.121	16.638	2830.531	19.625	44.049	13.424	826.485	-469.815	-2666.102	MB1	Wise	AD	Passing	NA	1	0.0112	3	1	13.5826	13.5826	28.06511048	-8.75584	158.29172	Mbulo	Open
1228	MB1	Vangunu	Caesionidae	Pterocaesio	tile	Pterocaesio tile	10	37346063	16.1547	5	0.5528	193.116	12.667	2.048	3930.991	22.526	29.943	13.147	1479.305	-282.18	-3631.078	MB1	Wise	AD	Passing	NA	1	0.0112	3	1	19.3116	19.3116	80.66270738	-8.75584	158.29172	Mbulo	Open
1229	MB1	Vangunu	Caesionidae	Pterocaesio	tile	Pterocaesio tile	10	37346063	16.1547	5	0.5528	193.116	12.667	2.048	3930.991	22.526	29.943	13.147	1479.305	-282.18	-3631.078	MB1	Wise	AD	Passing	NA	1	0.0112	3	1	19.3116	19.3116	80.66270738	-8.75584	158.29172	Mbulo	Open
1230	MB1	Vangunu	Caesionidae	Pterocaesio	tile	Pterocaesio tile	10	37346063	16.1547	5	0.5528	120.501	5.819	19.807	4086.186	6.685	12.738	23.515	178.73	-440.791	-4058.408	MB1	Wise	AD	Passing	NA	1	0.0112	3	1	12.0501	12.0501	19.59701728	-8.75584	158.29172	Mbulo	Open
1231	MB1	Vangunu	Chaetodontidae	Chaetodon	lunulatus	Chaetodon lunulatus	1	37365059	16.2333	5	0.6314	149.625	17.067	18.96	3834.85	16.149	75.588	34.427	549.862	913.918	-3683.542	MB1	Wise	AD	Passing	NA	1	0.0296	2.9895	1	14.9625	14.9625	96.37550297	-8.75584	158.29172	Mbulo	Open
1232	MB1	Vangunu	Chaetodontidae	Chaetodon	vagabundus	Chaetodon vagabundus	1	37365062	16.2333	5	0.6314	138.444	10.276	21.201	3198.118	19.384	64.472	39.898	966.033	439.777	-3016.842	MB1	Wise	AD	Passing	NA	1	0.0278	2.973	1	13.8444	13.8444	68.71519926	-8.75584	158.29172	Mbulo	Open
1233	MB1	Vangunu	Scaridae	Scarus	niger	Scarus niger	1	37386021	16.2333	5	0.6314	201.344	2.243	14.134	2967.113	14.868	0.136	19.18	206.044	-732.908	-2867.778	MB1	Wise	AD	Passing	NA	1	0.0257	3.09	1	20.1344	20.1344	274.8550257	-8.75584	158.29172	Mbulo	Open
1234	MB1	Vangunu	Zanclidae	Zanclus	cornutus	Zanclus cornutus	1	37437001	16.2333	5	0.6314	154.843	8.209	15.645	3497.618	19.07	25.324	3.644	733.205	876.513	-3305.672	MB1	Wise	AD	Passing	NA	1	0.0147	3.37	1	15.4843	15.4843	150.4014243	-8.75584	158.29172	Mbulo	Open
1235	MB1	Vangunu	Chaetodontidae	Chaetodon	lunulatus	Chaetodon lunulatus	1	37365059	16.2908	5	0.6889	113.157	5.337	16.539	2211.843	20.475	49.941	13.042	636.445	439.942	-2072.11	MB1	Wise	AD	Passing	NA	1	0.0296	2.9895	1	11.3157	11.3157	41.80924558	-8.75584	158.29172	Mbulo	Open
1236	MB1	Vangunu	Balistidae	Balistapus	undulatus	Balistapus undulatus	1	37465047	16.3244	5	0.7225	63.195	5.399	16.736	2222.346	20.503	70.169	36.425	714.178	309.617	-2081.564	MB1	Wise	AD	Passing	NA	1	0.0058	3.554	1	6.3195	6.3195	4.064942194	-8.75584	158.29172	Mbulo	Open
1237	MB1	Vangunu	Balistidae	Balistapus	undulatus	Balistapus undulatus	1	37465047	16.3947	5	0.7928	103.718	3.503	14.814	3051.498	13.101	10.323	3.547	392.779	-569.363	-2972.068	MB1	Wise	AD	Passing	NA	1	0.0058	3.554	1	10.3718	10.3718	23.64686568	-8.75584	158.29172	Mbulo	Open
1238	MB1	Vangunu	Serranidae	Cephalopholis	cyanostigma	Cephalopholis cyanostigma	1	37311136	16.3947	5	0.7928	130.702	9.278	15.119	3435.98	7.881	32.437	18.067	12.177	-470.945	-3403.53	MB1	Wise	AD	Passing	NA	1	0.0186	2.987	1	13.0702	13.0702	40.16501882	-8.75584	158.29172	Mbulo	Open
1239	MB1	Vangunu	Mullidae	Parupeneus	barberinus	Parupeneus barberinus	1	37355022	16.3947	5	0.7928	219.256	3.574	17.609	4412.057	6.836	3.554	12.53	-201.434	-484.985	-4380.692	MB1	Wise	AD	Passing	NA	1	0.0063	3.195	1	21.9256	21.9256	121.2496657	-8.75584	158.29172	Mbulo	Open
1240	MB1	Vangunu	Acanthuridae	Acanthurus	thompsoni	Acanthurus thompsoni	1	37437018	16.4327	5	0.8308	101.911	7.192	13.056	2949.635	9.557	32.353	2.82	-224.322	-435.31	-2908.7	MB1	Wise	AD	Passing	NA	1	0.0153	3	1	10.1911	10.1911	16.19401809	-8.75584	158.29172	Mbulo	Open
1241	MB1	Vangunu	Acanthuridae	Acanthurus	thompsoni	Acanthurus thompsoni	1	37437018	16.4327	5	0.8308	161.537	4.669	11.33	2720.799	11.22	23.968	12.254	-52.785	-526.77	-2668.797	MB1	Wise	AD	Passing	NA	1	0.0153	3	1	16.1537	16.1537	64.49224127	-8.75584	158.29172	Mbulo	Open
1242	MB1	Vangunu	Pomacanthidae	Pygoplites	diacanthus	Pygoplites diacanthus	1	37365082	16.4369	5	0.835	119.453	7.418	10.467	2912.239	19.372	36.893	1.657	-483.032	-836.553	-2747.361	MB1	Wise	AD	Passing	NA	1	0.0276	3	1	11.9453	11.9453	47.04356938	-8.75584	158.29172	Mbulo	Open
1243	MB1	Vangunu	Caesionidae	Pterocaesio	tile	Pterocaesio tile	10	37346063	16.4516	5	0.8497	140.337	3.232	4.795	2486.762	22.237	2.841	23.138	-886.119	-316.88	-2301.818	MB1	Wise	AD	Passing	NA	1	0.0112	3	1	14.0337	14.0337	30.95526938	-8.75584	158.29172	Mbulo	Open
1244	MB1	Vangunu	Caesionidae	Pterocaesio	tile	Pterocaesio tile	10	37346063	16.4516	5	0.8497	140.337	3.232	4.795	2486.762	22.237	2.841	23.138	-886.119	-316.88	-2301.818	MB1	Wise	AD	Passing	NA	1	0.0112	3	1	14.0337	14.0337	30.95526938	-8.75584	158.29172	Mbulo	Open
1245	MB1	Vangunu	Caesionidae	Pterocaesio	tile	Pterocaesio tile	10	37346063	16.4516	5	0.8497	140.337	3.232	4.795	2486.762	22.237	2.841	23.138	-886.119	-316.88	-2301.818	MB1	Wise	AD	Passing	NA	1	0.0112	3	1	14.0337	14.0337	30.95526938	-8.75584	158.29172	Mbulo	Open
1246	MB1	Vangunu	Caesionidae	Pterocaesio	tile	Pterocaesio tile	10	37346063	16.4516	5	0.8497	140.337	3.232	4.795	2486.762	22.237	2.841	23.138	-886.119	-316.88	-2301.818	MB1	Wise	AD	Passing	NA	1	0.0112	3	1	14.0337	14.0337	30.95526938	-8.75584	158.29172	Mbulo	Open
1247	MB1	Vangunu	Caesionidae	Pterocaesio	tile	Pterocaesio tile	10	37346063	16.4516	5	0.8497	140.337	3.232	4.795	2486.762	22.237	2.841	23.138	-886.119	-316.88	-2301.818	MB1	Wise	AD	Passing	NA	1	0.0112	3	1	14.0337	14.0337	30.95526938	-8.75584	158.29172	Mbulo	Open
1248	MB1	Vangunu	Caesionidae	Pterocaesio	tile	Pterocaesio tile	10	37346063	16.4516	5	0.8497	140.337	3.232	4.795	2486.762	22.237	2.841	23.138	-886.119	-316.88	-2301.818	MB1	Wise	AD	Passing	NA	1	0.0112	3	1	14.0337	14.0337	30.95526938	-8.75584	158.29172	Mbulo	Open
1249	MB1	Vangunu	Caesionidae	Pterocaesio	tile	Pterocaesio tile	10	37346063	16.4516	5	0.8497	140.337	3.232	4.795	2486.762	22.237	2.841	23.138	-886.119	-316.88	-2301.818	MB1	Wise	AD	Passing	NA	1	0.0112	3	1	14.0337	14.0337	30.95526938	-8.75584	158.29172	Mbulo	Open
1250	MB1	Vangunu	Caesionidae	Pterocaesio	tile	Pterocaesio tile	10	37346063	16.4516	5	0.8497	140.337	3.232	4.795	2486.762	22.237	2.841	23.138	-886.119	-316.88	-2301.818	MB1	Wise	AD	Passing	NA	1	0.0112	3	1	14.0337	14.0337	30.95526938	-8.75584	158.29172	Mbulo	Open
1251	MB1	Vangunu	Caesionidae	Pterocaesio	tile	Pterocaesio tile	10	37346063	16.4516	5	0.8497	140.337	3.232	4.795	2486.762	22.237	2.841	23.138	-886.119	-316.88	-2301.818	MB1	Wise	AD	Passing	NA	1	0.0112	3	1	14.0337	14.0337	30.95526938	-8.75584	158.29172	Mbulo	Open
1252	MB1	Vangunu	Caesionidae	Pterocaesio	tile	Pterocaesio tile	10	37346063	16.4516	5	0.8497	140.337	3.232	4.795	2486.762	22.237	2.841	23.138	-886.119	-316.88	-2301.818	MB1	Wise	AD	Passing	NA	1	0.0112	3	1	14.0337	14.0337	30.95526938	-8.75584	158.29172	Mbulo	Open
1253	MB1	Vangunu	Acanthuridae	Acanthurus	thompsoni	Acanthurus thompsoni	1	37437018	16.4988	5	0.8969	162.474	7.778	5.768	2879.528	25.956	46.757	26.664	-1114.073	-589.304	-2589.063	MB1	Wise	AD	Passing	NA	1	0.0153	3	1	16.2474	16.2474	65.62103089	-8.75584	158.29172	Mbulo	Open
1254	MB1	Vangunu	Caesionidae	Pterocaesio	tile	Pterocaesio tile	10	37346063	16.4988	5	0.8969	83.179	1.663	13.245	2175.62	14.569	7.795	11.764	88.511	-540.044	-2105.669	MB1	Wise	AD	Passing	NA	1	0.0112	3	1	8.3179	8.3179	6.445537022	-8.75584	158.29172	Mbulo	Open
1255	MB1	Vangunu	Caesionidae	Pterocaesio	tile	Pterocaesio tile	10	37346063	16.4988	5	0.8969	132.857	5.212	10.604	2760.86	8.305	27.224	23.358	-338.813	-210.367	-2731.904	MB1	Wise	AD	Passing	NA	1	0.0112	3	1	13.2857	13.2857	26.26463364	-8.75584	158.29172	Mbulo	Open
1256	MB1	Vangunu	Caesionidae	Pterocaesio	tile	Pterocaesio tile	10	37346063	16.4988	5	0.8969	83.179	1.663	13.245	2175.62	14.569	7.795	11.764	88.511	-540.044	-2105.669	MB1	Wise	AD	Passing	NA	1	0.0112	3	1	8.3179	8.3179	6.445537022	-8.75584	158.29172	Mbulo	Open
1257	MB1	Vangunu	Caesionidae	Pterocaesio	tile	Pterocaesio tile	10	37346063	16.4988	5	0.8969	83.179	1.663	13.245	2175.62	14.569	7.795	11.764	88.511	-540.044	-2105.669	MB1	Wise	AD	Passing	NA	1	0.0112	3	1	8.3179	8.3179	6.445537022	-8.75584	158.29172	Mbulo	Open
1258	MB1	Vangunu	Caesionidae	Pterocaesio	tile	Pterocaesio tile	10	37346063	16.4988	5	0.8969	132.857	5.212	10.604	2760.86	8.305	27.224	23.358	-338.813	-210.367	-2731.904	MB1	Wise	AD	Passing	NA	1	0.0112	3	1	13.2857	13.2857	26.26463364	-8.75584	158.29172	Mbulo	Open
1259	MB1	Vangunu	Caesionidae	Pterocaesio	tile	Pterocaesio tile	10	37346063	16.4988	5	0.8969	132.857	5.212	10.604	2760.86	8.305	27.224	23.358	-338.813	-210.367	-2731.904	MB1	Wise	AD	Passing	NA	1	0.0112	3	1	13.2857	13.2857	26.26463364	-8.75584	158.29172	Mbulo	Open
1260	MB1	Vangunu	Caesionidae	Pterocaesio	tile	Pterocaesio tile	10	37346063	16.4988	5	0.8969	82.616	2.303	3.916	1787.185	6.86	28.417	29.501	85.101	-195.781	-1774.389	MB1	Wise	AD	Passing	NA	1	0.0112	3	1	8.2616	8.2616	6.315540358	-8.75584	158.29172	Mbulo	Open
1261	MB1	Vangunu	Caesionidae	Pterocaesio	tile	Pterocaesio tile	10	37346063	16.4988	5	0.8969	82.616	2.303	3.916	1787.185	6.86	28.417	29.501	85.101	-195.781	-1774.389	MB1	Wise	AD	Passing	NA	1	0.0112	3	1	8.2616	8.2616	6.315540358	-8.75584	158.29172	Mbulo	Open
1262	MB1	Vangunu	Caesionidae	Pterocaesio	tile	Pterocaesio tile	10	37346063	16.4988	5	0.8969	82.616	2.303	3.916	1787.185	6.86	28.417	29.501	85.101	-195.781	-1774.389	MB1	Wise	AD	Passing	NA	1	0.0112	3	1	8.2616	8.2616	6.315540358	-8.75584	158.29172	Mbulo	Open
1263	MB1	Vangunu	Caesionidae	Pterocaesio	tile	Pterocaesio tile	10	37346063	16.4988	5	0.8969	82.616	2.303	3.916	1787.185	6.86	28.417	29.501	85.101	-195.781	-1774.389	MB1	Wise	AD	Passing	NA	1	0.0112	3	1	8.2616	8.2616	6.315540358	-8.75584	158.29172	Mbulo	Open
1264	MB1	Vangunu	Caesionidae	Pterocaesio	tile	Pterocaesio tile	10	37346063	16.4988	5	0.8969	83.179	1.663	13.245	2175.62	14.569	7.795	11.764	88.511	-540.044	-2105.669	MB1	Wise	AD	Passing	NA	1	0.0112	3	1	8.3179	8.3179	6.445537022	-8.75584	158.29172	Mbulo	Open
1265	MB1	Vangunu	Caesionidae	Pterocaesio	tile	Pterocaesio tile	10	37346063	16.4988	5	0.8969	83.179	1.663	13.245	2175.62	14.569	7.795	11.764	88.511	-540.044	-2105.669	MB1	Wise	AD	Passing	NA	1	0.0112	3	1	8.3179	8.3179	6.445537022	-8.75584	158.29172	Mbulo	Open
1266	MB1	Vangunu	Caesionidae	Pterocaesio	tile	Pterocaesio tile	10	37346063	16.4988	5	0.8969	82.616	2.303	3.916	1787.185	6.86	28.417	29.501	85.101	-195.781	-1774.389	MB1	Wise	AD	Passing	NA	1	0.0112	3	1	8.2616	8.2616	6.315540358	-8.75584	158.29172	Mbulo	Open
1267	MB1	Vangunu	Caesionidae	Pterocaesio	tile	Pterocaesio tile	10	37346063	16.4988	5	0.8969	83.179	1.663	13.245	2175.62	14.569	7.795	11.764	88.511	-540.044	-2105.669	MB1	Wise	AD	Passing	NA	1	0.0112	3	1	8.3179	8.3179	6.445537022	-8.75584	158.29172	Mbulo	Open
1268	MB1	Vangunu	Caesionidae	Pterocaesio	tile	Pterocaesio tile	10	37346063	16.4988	5	0.8969	82.616	2.303	3.916	1787.185	6.86	28.417	29.501	85.101	-195.781	-1774.389	MB1	Wise	AD	Passing	NA	1	0.0112	3	1	8.2616	8.2616	6.315540358	-8.75584	158.29172	Mbulo	Open
1269	MB1	Vangunu	Caesionidae	Pterocaesio	tile	Pterocaesio tile	10	37346063	16.4988	5	0.8969	83.179	1.663	13.245	2175.62	14.569	7.795	11.764	88.511	-540.044	-2105.669	MB1	Wise	AD	Passing	NA	1	0.0112	3	1	8.3179	8.3179	6.445537022	-8.75584	158.29172	Mbulo	Open
1270	MB1	Vangunu	Caesionidae	Pterocaesio	tile	Pterocaesio tile	10	37346063	16.4988	5	0.8969	83.179	1.663	13.245	2175.62	14.569	7.795	11.764	88.511	-540.044	-2105.669	MB1	Wise	AD	Passing	NA	1	0.0112	3	1	8.3179	8.3179	6.445537022	-8.75584	158.29172	Mbulo	Open
1271	MB1	Vangunu	Caesionidae	Pterocaesio	tile	Pterocaesio tile	10	37346063	16.4988	5	0.8969	83.179	1.663	13.245	2175.62	14.569	7.795	11.764	88.511	-540.044	-2105.669	MB1	Wise	AD	Passing	NA	1	0.0112	3	1	8.3179	8.3179	6.445537022	-8.75584	158.29172	Mbulo	Open
1272	MB1	Vangunu	Caesionidae	Pterocaesio	tile	Pterocaesio tile	10	37346063	16.4988	5	0.8969	132.857	5.212	10.604	2760.86	8.305	27.224	23.358	-338.813	-210.367	-2731.904	MB1	Wise	AD	Passing	NA	1	0.0112	3	1	13.2857	13.2857	26.26463364	-8.75584	158.29172	Mbulo	Open
1273	MB1	Vangunu	Caesionidae	Pterocaesio	tile	Pterocaesio tile	10	37346063	16.4988	5	0.8969	82.616	2.303	3.916	1787.185	6.86	28.417	29.501	85.101	-195.781	-1774.389	MB1	Wise	AD	Passing	NA	1	0.0112	3	1	8.2616	8.2616	6.315540358	-8.75584	158.29172	Mbulo	Open
1274	MB1	Vangunu	Caesionidae	Pterocaesio	tile	Pterocaesio tile	10	37346063	16.4988	5	0.8969	83.179	1.663	13.245	2175.62	14.569	7.795	11.764	88.511	-540.044	-2105.669	MB1	Wise	AD	Passing	NA	1	0.0112	3	1	8.3179	8.3179	6.445537022	-8.75584	158.29172	Mbulo	Open
1275	MB1	Vangunu	Caesionidae	Pterocaesio	tile	Pterocaesio tile	10	37346063	16.4988	5	0.8969	132.857	5.212	10.604	2760.86	8.305	27.224	23.358	-338.813	-210.367	-2731.904	MB1	Wise	AD	Passing	NA	1	0.0112	3	1	13.2857	13.2857	26.26463364	-8.75584	158.29172	Mbulo	Open
1276	MB1	Vangunu	Caesionidae	Pterocaesio	tile	Pterocaesio tile	10	37346063	16.4988	5	0.8969	132.857	5.212	10.604	2760.86	8.305	27.224	23.358	-338.813	-210.367	-2731.904	MB1	Wise	AD	Passing	NA	1	0.0112	3	1	13.2857	13.2857	26.26463364	-8.75584	158.29172	Mbulo	Open
1277	MB1	Vangunu	Caesionidae	Pterocaesio	tile	Pterocaesio tile	10	37346063	16.4988	5	0.8969	82.616	2.303	3.916	1787.185	6.86	28.417	29.501	85.101	-195.781	-1774.389	MB1	Wise	AD	Passing	NA	1	0.0112	3	1	8.2616	8.2616	6.315540358	-8.75584	158.29172	Mbulo	Open
1278	MB1	Vangunu	Caesionidae	Pterocaesio	tile	Pterocaesio tile	10	37346063	16.4988	5	0.8969	132.857	5.212	10.604	2760.86	8.305	27.224	23.358	-338.813	-210.367	-2731.904	MB1	Wise	AD	Passing	NA	1	0.0112	3	1	13.2857	13.2857	26.26463364	-8.75584	158.29172	Mbulo	Open
1279	MB1	Vangunu	Caesionidae	Pterocaesio	tile	Pterocaesio tile	10	37346063	16.4988	5	0.8969	132.857	5.212	10.604	2760.86	8.305	27.224	23.358	-338.813	-210.367	-2731.904	MB1	Wise	AD	Passing	NA	1	0.0112	3	1	13.2857	13.2857	26.26463364	-8.75584	158.29172	Mbulo	Open
1280	MB1	Vangunu	Caesionidae	Pterocaesio	tile	Pterocaesio tile	10	37346063	16.4988	5	0.8969	132.857	5.212	10.604	2760.86	8.305	27.224	23.358	-338.813	-210.367	-2731.904	MB1	Wise	AD	Passing	NA	1	0.0112	3	1	13.2857	13.2857	26.26463364	-8.75584	158.29172	Mbulo	Open
1281	MB1	Vangunu	Caesionidae	Pterocaesio	tile	Pterocaesio tile	10	37346063	16.4988	5	0.8969	82.616	2.303	3.916	1787.185	6.86	28.417	29.501	85.101	-195.781	-1774.389	MB1	Wise	AD	Passing	NA	1	0.0112	3	1	8.2616	8.2616	6.315540358	-8.75584	158.29172	Mbulo	Open
1282	MB1	Vangunu	Caesionidae	Pterocaesio	tile	Pterocaesio tile	10	37346063	16.4988	5	0.8969	132.857	5.212	10.604	2760.86	8.305	27.224	23.358	-338.813	-210.367	-2731.904	MB1	Wise	AD	Passing	NA	1	0.0112	3	1	13.2857	13.2857	26.26463364	-8.75584	158.29172	Mbulo	Open
1283	MB1	Vangunu	Caesionidae	Pterocaesio	tile	Pterocaesio tile	10	37346063	16.4988	5	0.8969	82.616	2.303	3.916	1787.185	6.86	28.417	29.501	85.101	-195.781	-1774.389	MB1	Wise	AD	Passing	NA	1	0.0112	3	1	8.2616	8.2616	6.315540358	-8.75584	158.29172	Mbulo	Open
1284	MB1	Vangunu	Acanthuridae	Zebrasoma	scopas	Zebrasoma scopas	1	37437036	16.5244	5	0.9225	125.684	7.642	15.318	3283.196	8.711	27.103	0.285	175.029	-465.408	-3245.325	MB1	Wise	AD	Passing	NA	1	0.0291	2.993	1	12.5684	12.5684	56.75942813	-8.75584	158.29172	Mbulo	Open
1285	MB1	Vangunu	Labridae	Labroides	dimidiatus	Labroides dimidiatus	1	37384028	16.541	5	0.9392	105.14	5.004	11.783	2680.571	18.291	27.222	10.661	396.894	-741.792	-2545.128	MB1	Wise	AD	Passing	NA	1	0.0059	3.231	1	10.514	10.514	11.80821716	-8.75584	158.29172	Mbulo	Open
1286	MB1	Vangunu	Acanthuridae	Zebrasoma	scopas	Zebrasoma scopas	1	37437036	16.541	5	0.9392	98.62	3.028	15.296	2804.817	19.84	7.282	13.526	530.744	-790.231	-2638.341	MB1	Wise	AD	Passing	NA	1	0.0291	2.993	1	9.862	9.862	27.46820175	-8.75584	158.29172	Mbulo	Open
1287	MB1	Vangunu	Scaridae	Scarus	niger	Scarus niger	1	37386021	16.5983	5	0.9964	168.547	3.473	8.449	2062.507	10.261	31.83	16.129	-123.253	-346.102	-2029.522	MB1	Wise	AD	Passing	NA	1	0.0257	3.09	1	16.8547	16.8547	158.6722924	-8.75584	158.29172	Mbulo	Open
1288	MB1	Vangunu	Scaridae	Scarus	niger	Scarus niger	1	37386021	16.5983	5	0.9964	169.756	6.168	8.962	2278.324	8.681	53.722	17.06	39.352	-341.612	-2252.224	MB1	Wise	AD	Passing	NA	1	0.0257	3.09	1	16.9756	16.9756	162.2156627	-8.75584	158.29172	Mbulo	Open
1289	MB1	Vangunu	Scaridae	Chlorurus	bleekeri	Chlorurus bleekeri	1	37386011	16.6316	5	1.0297	219.114	2.896	11.305	2758.295	15.406	10.313	16.788	-329.617	-654.437	-2659.183	MB1	Wise	AD	Passing	NA	1	0.0191	3.0689	1	21.9114	21.9114	248.5512321	-8.75584	158.29172	Mbulo	Open
1290	MB1	Vangunu	Labridae	Halichoeres	marginatus	Halichoeres marginatus	1	37384114	16.6824	5	1.0806	100.155	2.752	9.274	2476.789	15.493	16.299	48.205	-423.615	-508.211	-2386.788	MB1	Wise	AD	Passing	NA	1	0.013	3	1	10.0155	10.0155	13.06054375	-8.75584	158.29172	Mbulo	Open
1291	MB1	Vangunu	Caesionidae	Pterocaesio	tile	Pterocaesio tile	10	37346063	16.6935	5	1.0917	109.528	1.451	9.534	1867.389	18.791	8.811	11.769	-185.266	-572.266	-1767.86	MB1	Wise	AD	Passing	NA	1	0.0112	3	1	10.9528	10.9528	14.71612591	-8.75584	158.29172	Mbulo	Open
1292	MB1	Vangunu	Caesionidae	Pterocaesio	tile	Pterocaesio tile	10	37346063	16.6935	5	1.0917	109.528	1.451	9.534	1867.389	18.791	8.811	11.769	-185.266	-572.266	-1767.86	MB1	Wise	AD	Passing	NA	1	0.0112	3	1	10.9528	10.9528	14.71612591	-8.75584	158.29172	Mbulo	Open
1293	MB1	Vangunu	Caesionidae	Pterocaesio	tile	Pterocaesio tile	10	37346063	16.6935	5	1.0917	109.528	1.451	9.534	1867.389	18.791	8.811	11.769	-185.266	-572.266	-1767.86	MB1	Wise	AD	Passing	NA	1	0.0112	3	1	10.9528	10.9528	14.71612591	-8.75584	158.29172	Mbulo	Open
1294	MB1	Vangunu	Caesionidae	Pterocaesio	tile	Pterocaesio tile	10	37346063	16.6935	5	1.0917	109.528	1.451	9.534	1867.389	18.791	8.811	11.769	-185.266	-572.266	-1767.86	MB1	Wise	AD	Passing	NA	1	0.0112	3	1	10.9528	10.9528	14.71612591	-8.75584	158.29172	Mbulo	Open
1295	MB1	Vangunu	Caesionidae	Pterocaesio	tile	Pterocaesio tile	10	37346063	16.6935	5	1.0917	118.893	2.352	13.161	2648.438	9.688	7.35	5.139	-277.426	-348.803	-2610.669	MB1	Wise	AD	Passing	NA	1	0.0112	3	1	11.8893	11.8893	18.82291494	-8.75584	158.29172	Mbulo	Open
1296	MB1	Vangunu	Caesionidae	Pterocaesio	tile	Pterocaesio tile	10	37346063	16.6935	5	1.0917	134.418	8.069	3.77	3323.432	26.915	18.675	11.141	-1503.476	-53.63	-2963.425	MB1	Wise	AD	Passing	NA	1	0.0112	3	1	13.4418	13.4418	27.20134072	-8.75584	158.29172	Mbulo	Open
1297	MB1	Vangunu	Caesionidae	Pterocaesio	tile	Pterocaesio tile	10	37346063	16.6935	5	1.0917	134.418	8.069	3.77	3323.432	26.915	18.675	11.141	-1503.476	-53.63	-2963.425	MB1	Wise	AD	Passing	NA	1	0.0112	3	1	13.4418	13.4418	27.20134072	-8.75584	158.29172	Mbulo	Open
1298	MB1	Vangunu	Caesionidae	Pterocaesio	tile	Pterocaesio tile	10	37346063	16.6935	5	1.0917	134.418	8.069	3.77	3323.432	26.915	18.675	11.141	-1503.476	-53.63	-2963.425	MB1	Wise	AD	Passing	NA	1	0.0112	3	1	13.4418	13.4418	27.20134072	-8.75584	158.29172	Mbulo	Open
1299	MB1	Vangunu	Caesionidae	Pterocaesio	tile	Pterocaesio tile	10	37346063	16.6935	5	1.0917	118.893	2.352	13.161	2648.438	9.688	7.35	5.139	-277.426	-348.803	-2610.669	MB1	Wise	AD	Passing	NA	1	0.0112	3	1	11.8893	11.8893	18.82291494	-8.75584	158.29172	Mbulo	Open
1300	MB1	Vangunu	Caesionidae	Pterocaesio	tile	Pterocaesio tile	10	37346063	16.6935	5	1.0917	109.528	1.451	9.534	1867.389	18.791	8.811	11.769	-185.266	-572.266	-1767.86	MB1	Wise	AD	Passing	NA	1	0.0112	3	1	10.9528	10.9528	14.71612591	-8.75584	158.29172	Mbulo	Open
1301	MB1	Vangunu	Caesionidae	Pterocaesio	tile	Pterocaesio tile	10	37346063	16.6935	5	1.0917	109.528	1.451	9.534	1867.389	18.791	8.811	11.769	-185.266	-572.266	-1767.86	MB1	Wise	AD	Passing	NA	1	0.0112	3	1	10.9528	10.9528	14.71612591	-8.75584	158.29172	Mbulo	Open
1302	MB1	Vangunu	Caesionidae	Pterocaesio	tile	Pterocaesio tile	10	37346063	16.6935	5	1.0917	109.528	1.451	9.534	1867.389	18.791	8.811	11.769	-185.266	-572.266	-1767.86	MB1	Wise	AD	Passing	NA	1	0.0112	3	1	10.9528	10.9528	14.71612591	-8.75584	158.29172	Mbulo	Open
1303	MB1	Vangunu	Caesionidae	Pterocaesio	tile	Pterocaesio tile	10	37346063	16.6935	5	1.0917	118.893	2.352	13.161	2648.438	9.688	7.35	5.139	-277.426	-348.803	-2610.669	MB1	Wise	AD	Passing	NA	1	0.0112	3	1	11.8893	11.8893	18.82291494	-8.75584	158.29172	Mbulo	Open
1304	MB1	Vangunu	Caesionidae	Pterocaesio	tile	Pterocaesio tile	10	37346063	16.6935	5	1.0917	134.418	8.069	3.77	3323.432	26.915	18.675	11.141	-1503.476	-53.63	-2963.425	MB1	Wise	AD	Passing	NA	1	0.0112	3	1	13.4418	13.4418	27.20134072	-8.75584	158.29172	Mbulo	Open
1305	MB1	Vangunu	Caesionidae	Pterocaesio	tile	Pterocaesio tile	10	37346063	16.6935	5	1.0917	134.418	8.069	3.77	3323.432	26.915	18.675	11.141	-1503.476	-53.63	-2963.425	MB1	Wise	AD	Passing	NA	1	0.0112	3	1	13.4418	13.4418	27.20134072	-8.75584	158.29172	Mbulo	Open
1306	MB1	Vangunu	Caesionidae	Pterocaesio	tile	Pterocaesio tile	10	37346063	16.6935	5	1.0917	134.418	8.069	3.77	3323.432	26.915	18.675	11.141	-1503.476	-53.63	-2963.425	MB1	Wise	AD	Passing	NA	1	0.0112	3	1	13.4418	13.4418	27.20134072	-8.75584	158.29172	Mbulo	Open
1307	MB1	Vangunu	Caesionidae	Pterocaesio	tile	Pterocaesio tile	10	37346063	16.6935	5	1.0917	118.893	2.352	13.161	2648.438	9.688	7.35	5.139	-277.426	-348.803	-2610.669	MB1	Wise	AD	Passing	NA	1	0.0112	3	1	11.8893	11.8893	18.82291494	-8.75584	158.29172	Mbulo	Open
1308	MB1	Vangunu	Caesionidae	Pterocaesio	tile	Pterocaesio tile	10	37346063	16.6935	5	1.0917	118.893	2.352	13.161	2648.438	9.688	7.35	5.139	-277.426	-348.803	-2610.669	MB1	Wise	AD	Passing	NA	1	0.0112	3	1	11.8893	11.8893	18.82291494	-8.75584	158.29172	Mbulo	Open
1309	MB1	Vangunu	Caesionidae	Pterocaesio	tile	Pterocaesio tile	10	37346063	16.6935	5	1.0917	134.418	8.069	3.77	3323.432	26.915	18.675	11.141	-1503.476	-53.63	-2963.425	MB1	Wise	AD	Passing	NA	1	0.0112	3	1	13.4418	13.4418	27.20134072	-8.75584	158.29172	Mbulo	Open
1310	MB1	Vangunu	Caesionidae	Pterocaesio	tile	Pterocaesio tile	10	37346063	16.6935	5	1.0917	109.528	1.451	9.534	1867.389	18.791	8.811	11.769	-185.266	-572.266	-1767.86	MB1	Wise	AD	Passing	NA	1	0.0112	3	1	10.9528	10.9528	14.71612591	-8.75584	158.29172	Mbulo	Open
1311	MB1	Vangunu	Caesionidae	Pterocaesio	tile	Pterocaesio tile	10	37346063	16.6935	5	1.0917	109.528	1.451	9.534	1867.389	18.791	8.811	11.769	-185.266	-572.266	-1767.86	MB1	Wise	AD	Passing	NA	1	0.0112	3	1	10.9528	10.9528	14.71612591	-8.75584	158.29172	Mbulo	Open
1312	MB1	Vangunu	Caesionidae	Pterocaesio	tile	Pterocaesio tile	10	37346063	16.6935	5	1.0917	118.893	2.352	13.161	2648.438	9.688	7.35	5.139	-277.426	-348.803	-2610.669	MB1	Wise	AD	Passing	NA	1	0.0112	3	1	11.8893	11.8893	18.82291494	-8.75584	158.29172	Mbulo	Open
1313	MB1	Vangunu	Caesionidae	Pterocaesio	tile	Pterocaesio tile	10	37346063	16.6935	5	1.0917	118.893	2.352	13.161	2648.438	9.688	7.35	5.139	-277.426	-348.803	-2610.669	MB1	Wise	AD	Passing	NA	1	0.0112	3	1	11.8893	11.8893	18.82291494	-8.75584	158.29172	Mbulo	Open
1314	MB1	Vangunu	Caesionidae	Pterocaesio	tile	Pterocaesio tile	10	37346063	16.6935	5	1.0917	118.893	2.352	13.161	2648.438	9.688	7.35	5.139	-277.426	-348.803	-2610.669	MB1	Wise	AD	Passing	NA	1	0.0112	3	1	11.8893	11.8893	18.82291494	-8.75584	158.29172	Mbulo	Open
1315	MB1	Vangunu	Caesionidae	Pterocaesio	tile	Pterocaesio tile	10	37346063	16.6935	5	1.0917	134.418	8.069	3.77	3323.432	26.915	18.675	11.141	-1503.476	-53.63	-2963.425	MB1	Wise	AD	Passing	NA	1	0.0112	3	1	13.4418	13.4418	27.20134072	-8.75584	158.29172	Mbulo	Open
1316	MB1	Vangunu	Caesionidae	Pterocaesio	tile	Pterocaesio tile	10	37346063	16.6935	5	1.0917	134.418	8.069	3.77	3323.432	26.915	18.675	11.141	-1503.476	-53.63	-2963.425	MB1	Wise	AD	Passing	NA	1	0.0112	3	1	13.4418	13.4418	27.20134072	-8.75584	158.29172	Mbulo	Open
1317	MB1	Vangunu	Caesionidae	Pterocaesio	tile	Pterocaesio tile	10	37346063	16.6935	5	1.0917	118.893	2.352	13.161	2648.438	9.688	7.35	5.139	-277.426	-348.803	-2610.669	MB1	Wise	AD	Passing	NA	1	0.0112	3	1	11.8893	11.8893	18.82291494	-8.75584	158.29172	Mbulo	Open
1318	MB1	Vangunu	Caesionidae	Pterocaesio	tile	Pterocaesio tile	10	37346063	16.6935	5	1.0917	134.418	8.069	3.77	3323.432	26.915	18.675	11.141	-1503.476	-53.63	-2963.425	MB1	Wise	AD	Passing	NA	1	0.0112	3	1	13.4418	13.4418	27.20134072	-8.75584	158.29172	Mbulo	Open
1319	MB1	Vangunu	Caesionidae	Pterocaesio	tile	Pterocaesio tile	10	37346063	16.6935	5	1.0917	109.528	1.451	9.534	1867.389	18.791	8.811	11.769	-185.266	-572.266	-1767.86	MB1	Wise	AD	Passing	NA	1	0.0112	3	1	10.9528	10.9528	14.71612591	-8.75584	158.29172	Mbulo	Open
1320	MB1	Vangunu	Caesionidae	Pterocaesio	tile	Pterocaesio tile	10	37346063	16.6935	5	1.0917	118.893	2.352	13.161	2648.438	9.688	7.35	5.139	-277.426	-348.803	-2610.669	MB1	Wise	AD	Passing	NA	1	0.0112	3	1	11.8893	11.8893	18.82291494	-8.75584	158.29172	Mbulo	Open
1321	MB1	Vangunu	Chaetodontidae	Chaetodon	baronessa	Chaetodon baronessa	1	37365034	16.7369	5	1.135	93.829	1.953	12.201	2557.691	15.667	4.19	0.155	-272.335	-634.739	-2462.666	MB1	Wise	AD	Passing	NA	1	0.0448	2.828	1	9.3829	9.3829	25.17951138	-8.75584	158.29172	Mbulo	Open
1322	MB1	Vangunu	Caesionidae	Pterocaesio	tile	Pterocaesio tile	10	37346063	16.8177	5	1.2158	95.973	1.837	9.838	1565.117	23.486	24.407	25.493	-567.224	-259.43	-1435.46	MB1	Wise	AD	Passing	NA	1	0.0112	3	1	9.5973	9.5973	9.900684796	-8.75584	158.29172	Mbulo	Open
1323	MB1	Vangunu	Caesionidae	Pterocaesio	tile	Pterocaesio tile	10	37346063	16.8177	5	1.2158	95.973	1.837	9.838	1565.117	23.486	24.407	25.493	-567.224	-259.43	-1435.46	MB1	Wise	AD	Passing	NA	1	0.0112	3	1	9.5973	9.5973	9.900684796	-8.75584	158.29172	Mbulo	Open
1324	MB1	Vangunu	Caesionidae	Pterocaesio	tile	Pterocaesio tile	10	37346063	16.8177	5	1.2158	95.973	1.837	9.838	1565.117	23.486	24.407	25.493	-567.224	-259.43	-1435.46	MB1	Wise	AD	Passing	NA	1	0.0112	3	1	9.5973	9.5973	9.900684796	-8.75584	158.29172	Mbulo	Open
1325	MB1	Vangunu	Caesionidae	Pterocaesio	tile	Pterocaesio tile	10	37346063	16.8177	5	1.2158	95.973	1.837	9.838	1565.117	23.486	24.407	25.493	-567.224	-259.43	-1435.46	MB1	Wise	AD	Passing	NA	1	0.0112	3	1	9.5973	9.5973	9.900684796	-8.75584	158.29172	Mbulo	Open
1326	MB1	Vangunu	Caesionidae	Pterocaesio	tile	Pterocaesio tile	10	37346063	16.8177	5	1.2158	95.973	1.837	9.838	1565.117	23.486	24.407	25.493	-567.224	-259.43	-1435.46	MB1	Wise	AD	Passing	NA	1	0.0112	3	1	9.5973	9.5973	9.900684796	-8.75584	158.29172	Mbulo	Open
1327	MB1	Vangunu	Caesionidae	Pterocaesio	tile	Pterocaesio tile	10	37346063	16.8177	5	1.2158	95.973	1.837	9.838	1565.117	23.486	24.407	25.493	-567.224	-259.43	-1435.46	MB1	Wise	AD	Passing	NA	1	0.0112	3	1	9.5973	9.5973	9.900684796	-8.75584	158.29172	Mbulo	Open
1328	MB1	Vangunu	Caesionidae	Pterocaesio	tile	Pterocaesio tile	10	37346063	16.8177	5	1.2158	95.973	1.837	9.838	1565.117	23.486	24.407	25.493	-567.224	-259.43	-1435.46	MB1	Wise	AD	Passing	NA	1	0.0112	3	1	9.5973	9.5973	9.900684796	-8.75584	158.29172	Mbulo	Open
1329	MB1	Vangunu	Caesionidae	Pterocaesio	tile	Pterocaesio tile	10	37346063	16.8177	5	1.2158	95.973	1.837	9.838	1565.117	23.486	24.407	25.493	-567.224	-259.43	-1435.46	MB1	Wise	AD	Passing	NA	1	0.0112	3	1	9.5973	9.5973	9.900684796	-8.75584	158.29172	Mbulo	Open
1330	MB1	Vangunu	Caesionidae	Pterocaesio	tile	Pterocaesio tile	10	37346063	16.8177	5	1.2158	95.973	1.837	9.838	1565.117	23.486	24.407	25.493	-567.224	-259.43	-1435.46	MB1	Wise	AD	Passing	NA	1	0.0112	3	1	9.5973	9.5973	9.900684796	-8.75584	158.29172	Mbulo	Open
1331	MB1	Vangunu	Caesionidae	Pterocaesio	tile	Pterocaesio tile	10	37346063	16.8177	5	1.2158	95.973	1.837	9.838	1565.117	23.486	24.407	25.493	-567.224	-259.43	-1435.46	MB1	Wise	AD	Passing	NA	1	0.0112	3	1	9.5973	9.5973	9.900684796	-8.75584	158.29172	Mbulo	Open
1332	MB1	Vangunu	Chaetodontidae	Chaetodon	rafflesii	Chaetodon rafflesii	1	37365052	17.0891	5	1.4872	117.873	11.042	5.092	4556.166	20.926	7.773	4.409	-1551.953	-489.453	-4255.647	MB1	Wise	AD	Passing	NA	1	0.0296	2.9895	1	11.7873	11.7873	47.23727882	-8.75584	158.29172	Mbulo	Open
1333	MB1	Vangunu	Caesionidae	Pterocaesio	tile	Pterocaesio tile	10	37346063	17.0891	5	1.4872	105.332	2.908	7.639	1617.175	15.37	49.039	19.446	-325.098	-279.346	-1559.337	MB1	Wise	AD	Passing	NA	1	0.0112	3	1	10.5332	10.5332	13.08877536	-8.75584	158.29172	Mbulo	Open
1334	MB1	Vangunu	Caesionidae	Pterocaesio	tile	Pterocaesio tile	10	37346063	17.0891	5	1.4872	105.332	2.908	7.639	1617.175	15.37	49.039	19.446	-325.098	-279.346	-1559.337	MB1	Wise	AD	Passing	NA	1	0.0112	3	1	10.5332	10.5332	13.08877536	-8.75584	158.29172	Mbulo	Open
1335	MB1	Vangunu	Caesionidae	Pterocaesio	tile	Pterocaesio tile	10	37346063	17.0891	5	1.4872	105.332	2.908	7.639	1617.175	15.37	49.039	19.446	-325.098	-279.346	-1559.337	MB1	Wise	AD	Passing	NA	1	0.0112	3	1	10.5332	10.5332	13.08877536	-8.75584	158.29172	Mbulo	Open
1336	MB1	Vangunu	Caesionidae	Pterocaesio	tile	Pterocaesio tile	10	37346063	17.0891	5	1.4872	105.332	2.908	7.639	1617.175	15.37	49.039	19.446	-325.098	-279.346	-1559.337	MB1	Wise	AD	Passing	NA	1	0.0112	3	1	10.5332	10.5332	13.08877536	-8.75584	158.29172	Mbulo	Open
1337	MB1	Vangunu	Caesionidae	Pterocaesio	tile	Pterocaesio tile	10	37346063	17.0891	5	1.4872	105.332	2.908	7.639	1617.175	15.37	49.039	19.446	-325.098	-279.346	-1559.337	MB1	Wise	AD	Passing	NA	1	0.0112	3	1	10.5332	10.5332	13.08877536	-8.75584	158.29172	Mbulo	Open
1338	MB1	Vangunu	Caesionidae	Pterocaesio	tile	Pterocaesio tile	10	37346063	17.0891	5	1.4872	105.332	2.908	7.639	1617.175	15.37	49.039	19.446	-325.098	-279.346	-1559.337	MB1	Wise	AD	Passing	NA	1	0.0112	3	1	10.5332	10.5332	13.08877536	-8.75584	158.29172	Mbulo	Open
1339	MB1	Vangunu	Caesionidae	Pterocaesio	tile	Pterocaesio tile	10	37346063	17.0891	5	1.4872	105.332	2.908	7.639	1617.175	15.37	49.039	19.446	-325.098	-279.346	-1559.337	MB1	Wise	AD	Passing	NA	1	0.0112	3	1	10.5332	10.5332	13.08877536	-8.75584	158.29172	Mbulo	Open
1340	MB1	Vangunu	Caesionidae	Pterocaesio	tile	Pterocaesio tile	10	37346063	17.0891	5	1.4872	105.332	2.908	7.639	1617.175	15.37	49.039	19.446	-325.098	-279.346	-1559.337	MB1	Wise	AD	Passing	NA	1	0.0112	3	1	10.5332	10.5332	13.08877536	-8.75584	158.29172	Mbulo	Open
1341	MB1	Vangunu	Caesionidae	Pterocaesio	tile	Pterocaesio tile	10	37346063	17.0891	5	1.4872	105.332	2.908	7.639	1617.175	15.37	49.039	19.446	-325.098	-279.346	-1559.337	MB1	Wise	AD	Passing	NA	1	0.0112	3	1	10.5332	10.5332	13.08877536	-8.75584	158.29172	Mbulo	Open
1342	MB1	Vangunu	Caesionidae	Pterocaesio	tile	Pterocaesio tile	10	37346063	17.0891	5	1.4872	105.332	2.908	7.639	1617.175	15.37	49.039	19.446	-325.098	-279.346	-1559.337	MB1	Wise	AD	Passing	NA	1	0.0112	3	1	10.5332	10.5332	13.08877536	-8.75584	158.29172	Mbulo	Open
1343	MB1	Vangunu	Chaetodontidae	Forcipiger	longirostris	Forcipiger longirostris	1	37365069	17.201	5	1.5992	123.21	11.756	23.844	3283.534	22.461	51.576	6.446	862.441	-911.018	-3034.442	MB1	Wise	AD	Passing	NA	1	0.0271	3.061	1	12.321	12.321	59.07946679	-8.75584	158.29172	Mbulo	Open
1344	MB1	Vangunu	Chaetodontidae	Chaetodon	ephippium	Chaetodon ephippium	1	37365037	17.4069	5	1.805	130.609	4.676	19.017	4539.632	9.536	2.238	35.494	600.593	-452.699	-4476.897	MB1	Wise	AD	Passing	NA	1	0.0225	3.061	1	13.0609	13.0609	58.63760052	-8.75584	158.29172	Mbulo	Open
1345	MB1	Vangunu	Caesionidae	Pterocaesio	tile	Pterocaesio tile	10	37346063	17.4733	5	1.8714	131.65	5.546	6.979	2071.632	7.795	61.575	17.9	-198.686	198.659	-2052.491	MB1	Wise	AD	Passing	NA	1	0.0112	3	1	13.165	13.165	25.55527819	-8.75584	158.29172	Mbulo	Open
1346	MB1	Vangunu	Caesionidae	Pterocaesio	tile	Pterocaesio tile	10	37346063	17.4733	5	1.8714	131.65	5.546	6.979	2071.632	7.795	61.575	17.9	-198.686	198.659	-2052.491	MB1	Wise	AD	Passing	NA	1	0.0112	3	1	13.165	13.165	25.55527819	-8.75584	158.29172	Mbulo	Open
1347	MB1	Vangunu	Caesionidae	Pterocaesio	tile	Pterocaesio tile	10	37346063	17.4733	5	1.8714	115.787	4.592	8.328	1901.478	10.907	64.463	22.957	-70.036	352.904	-1867.129	MB1	Wise	AD	Passing	NA	1	0.0112	3	1	11.5787	11.5787	17.38591002	-8.75584	158.29172	Mbulo	Open
1348	MB1	Vangunu	Caesionidae	Pterocaesio	tile	Pterocaesio tile	10	37346063	17.4733	5	1.8714	117.786	4.866	10.698	2297.74	24.118	54.584	39.027	-917.704	198.379	-2097.159	MB1	Wise	AD	Passing	NA	1	0.0112	3	1	11.7786	11.7786	18.30202073	-8.75584	158.29172	Mbulo	Open
1349	MB1	Vangunu	Caesionidae	Pterocaesio	tile	Pterocaesio tile	10	37346063	17.4733	5	1.8714	117.786	4.866	10.698	2297.74	24.118	54.584	39.027	-917.704	198.379	-2097.159	MB1	Wise	AD	Passing	NA	1	0.0112	3	1	11.7786	11.7786	18.30202073	-8.75584	158.29172	Mbulo	Open
1350	MB1	Vangunu	Caesionidae	Pterocaesio	tile	Pterocaesio tile	10	37346063	17.4733	5	1.8714	131.65	5.546	6.979	2071.632	7.795	61.575	17.9	-198.686	198.659	-2052.491	MB1	Wise	AD	Passing	NA	1	0.0112	3	1	13.165	13.165	25.55527819	-8.75584	158.29172	Mbulo	Open
1351	MB1	Vangunu	Caesionidae	Pterocaesio	tile	Pterocaesio tile	10	37346063	17.4733	5	1.8714	131.65	5.546	6.979	2071.632	7.795	61.575	17.9	-198.686	198.659	-2052.491	MB1	Wise	AD	Passing	NA	1	0.0112	3	1	13.165	13.165	25.55527819	-8.75584	158.29172	Mbulo	Open
1352	MB1	Vangunu	Caesionidae	Pterocaesio	tile	Pterocaesio tile	10	37346063	17.4733	5	1.8714	131.65	5.546	6.979	2071.632	7.795	61.575	17.9	-198.686	198.659	-2052.491	MB1	Wise	AD	Passing	NA	1	0.0112	3	1	13.165	13.165	25.55527819	-8.75584	158.29172	Mbulo	Open
1353	MB1	Vangunu	Caesionidae	Pterocaesio	tile	Pterocaesio tile	1	37346063	17.4733	5	1.8714	124.213	3.362	2.868	1907.566	21.341	40.852	26.156	-621.769	-308.693	-1776.772	MB1	Wise	AD	Passing	NA	1	0.0112	3	1	12.4213	12.4213	21.46442089	-8.75584	158.29172	Mbulo	Open
1354	MB1	Vangunu	Caesionidae	Pterocaesio	tile	Pterocaesio tile	10	37346063	17.4733	5	1.8714	115.787	4.592	8.328	1901.478	10.907	64.463	22.957	-70.036	352.904	-1867.129	MB1	Wise	AD	Passing	NA	1	0.0112	3	1	11.5787	11.5787	17.38591002	-8.75584	158.29172	Mbulo	Open
1355	MB1	Vangunu	Caesionidae	Pterocaesio	tile	Pterocaesio tile	10	37346063	17.4733	5	1.8714	115.787	4.592	8.328	1901.478	10.907	64.463	22.957	-70.036	352.904	-1867.129	MB1	Wise	AD	Passing	NA	1	0.0112	3	1	11.5787	11.5787	17.38591002	-8.75584	158.29172	Mbulo	Open
1356	MB1	Vangunu	Caesionidae	Pterocaesio	tile	Pterocaesio tile	10	37346063	17.4733	5	1.8714	117.786	4.866	10.698	2297.74	24.118	54.584	39.027	-917.704	198.379	-2097.159	MB1	Wise	AD	Passing	NA	1	0.0112	3	1	11.7786	11.7786	18.30202073	-8.75584	158.29172	Mbulo	Open
1357	MB1	Vangunu	Caesionidae	Pterocaesio	tile	Pterocaesio tile	1	37346063	17.4733	5	1.8714	115.197	3.503	10.352	1761.375	10.073	72.555	41.33	305.901	-36.557	-1734.223	MB1	Wise	AD	Passing	NA	1	0.0112	3	1	11.5197	11.5197	17.12148896	-8.75584	158.29172	Mbulo	Open
1358	MB1	Vangunu	Caesionidae	Pterocaesio	tile	Pterocaesio tile	10	37346063	17.4733	5	1.8714	115.787	4.592	8.328	1901.478	10.907	64.463	22.957	-70.036	352.904	-1867.129	MB1	Wise	AD	Passing	NA	1	0.0112	3	1	11.5787	11.5787	17.38591002	-8.75584	158.29172	Mbulo	Open
1359	MB1	Vangunu	Caesionidae	Pterocaesio	tile	Pterocaesio tile	10	37346063	17.4733	5	1.8714	117.786	4.866	10.698	2297.74	24.118	54.584	39.027	-917.704	198.379	-2097.159	MB1	Wise	AD	Passing	NA	1	0.0112	3	1	11.7786	11.7786	18.30202073	-8.75584	158.29172	Mbulo	Open
1360	MB1	Vangunu	Caesionidae	Pterocaesio	tile	Pterocaesio tile	1	37346063	17.4733	5	1.8714	130.666	4.989	10.242	2011.69	13.058	65.82	27.609	416.374	182.251	-1959.672	MB1	Wise	AD	Passing	NA	1	0.0112	3	1	13.0666	13.0666	24.9865222	-8.75584	158.29172	Mbulo	Open
1361	MB1	Vangunu	Caesionidae	Pterocaesio	tile	Pterocaesio tile	1	37346063	17.4733	5	1.8714	112.616	4.44	14.777	1826.469	15.926	82.616	25.581	407.575	291.635	-1756.366	MB1	Wise	AD	Passing	NA	1	0.0112	3	1	11.2616	11.2616	15.99625488	-8.75584	158.29172	Mbulo	Open
1362	MB1	Vangunu	Caesionidae	Pterocaesio	tile	Pterocaesio tile	10	37346063	17.4733	5	1.8714	115.787	4.592	8.328	1901.478	10.907	64.463	22.957	-70.036	352.904	-1867.129	MB1	Wise	AD	Passing	NA	1	0.0112	3	1	11.5787	11.5787	17.38591002	-8.75584	158.29172	Mbulo	Open
1363	MB1	Vangunu	Caesionidae	Pterocaesio	tile	Pterocaesio tile	1	37346063	17.4733	5	1.8714	98.705	3.877	10.334	1892.897	4.198	54.057	33.083	-121.79	-66.086	-1887.818	MB1	Wise	AD	Passing	NA	1	0.0112	3	1	9.8705	9.8705	10.77049048	-8.75584	158.29172	Mbulo	Open
1364	MB1	Vangunu	Caesionidae	Pterocaesio	tile	Pterocaesio tile	10	37346063	17.4733	5	1.8714	115.787	4.592	8.328	1901.478	10.907	64.463	22.957	-70.036	352.904	-1867.129	MB1	Wise	AD	Passing	NA	1	0.0112	3	1	11.5787	11.5787	17.38591002	-8.75584	158.29172	Mbulo	Open
1365	MB1	Vangunu	Caesionidae	Pterocaesio	tile	Pterocaesio tile	10	37346063	17.4733	5	1.8714	131.65	5.546	6.979	2071.632	7.795	61.575	17.9	-198.686	198.659	-2052.491	MB1	Wise	AD	Passing	NA	1	0.0112	3	1	13.165	13.165	25.55527819	-8.75584	158.29172	Mbulo	Open
1366	MB1	Vangunu	Caesionidae	Pterocaesio	tile	Pterocaesio tile	1	37346063	17.4733	5	1.8714	123.117	5.322	16.876	2145.166	21.951	65.26	27.13	798.776	70.661	-1989.649	MB1	Wise	AD	Passing	NA	1	0.0112	3	1	12.3117	12.3117	20.90124212	-8.75584	158.29172	Mbulo	Open
1367	MB1	Vangunu	Caesionidae	Pterocaesio	tile	Pterocaesio tile	1	37346063	17.4733	5	1.8714	128.556	4.483	17.256	1891.445	24.773	85.137	22.095	766.263	202.477	-1717.384	MB1	Wise	AD	Passing	NA	1	0.0112	3	1	12.8556	12.8556	23.79551319	-8.75584	158.29172	Mbulo	Open
1368	MB1	Vangunu	Caesionidae	Pterocaesio	tile	Pterocaesio tile	10	37346063	17.4733	5	1.8714	131.65	5.546	6.979	2071.632	7.795	61.575	17.9	-198.686	198.659	-2052.491	MB1	Wise	AD	Passing	NA	1	0.0112	3	1	13.165	13.165	25.55527819	-8.75584	158.29172	Mbulo	Open
1369	MB1	Vangunu	Caesionidae	Pterocaesio	tile	Pterocaesio tile	1	37346063	17.4733	5	1.8714	102.19	4.275	20.227	1977.931	14.151	72.108	41.348	470.495	111.688	-1917.908	MB1	Wise	AD	Passing	NA	1	0.0112	3	1	10.219	10.219	11.95207253	-8.75584	158.29172	Mbulo	Open
1370	MB1	Vangunu	Caesionidae	Pterocaesio	tile	Pterocaesio tile	1	37346063	17.4733	5	1.8714	108.483	4.269	12.956	1864.498	5.79	61.875	28.036	186.633	23.515	-1854.985	MB1	Wise	AD	Passing	NA	1	0.0112	3	1	10.8483	10.8483	14.29891494	-8.75584	158.29172	Mbulo	Open
1371	MB1	Vangunu	Caesionidae	Pterocaesio	tile	Pterocaesio tile	10	37346063	17.4733	5	1.8714	115.787	4.592	8.328	1901.478	10.907	64.463	22.957	-70.036	352.904	-1867.129	MB1	Wise	AD	Passing	NA	1	0.0112	3	1	11.5787	11.5787	17.38591002	-8.75584	158.29172	Mbulo	Open
1372	MB1	Vangunu	Caesionidae	Pterocaesio	tile	Pterocaesio tile	10	37346063	17.4733	5	1.8714	115.787	4.592	8.328	1901.478	10.907	64.463	22.957	-70.036	352.904	-1867.129	MB1	Wise	AD	Passing	NA	1	0.0112	3	1	11.5787	11.5787	17.38591002	-8.75584	158.29172	Mbulo	Open
1373	MB1	Vangunu	Caesionidae	Pterocaesio	tile	Pterocaesio tile	10	37346063	17.4733	5	1.8714	115.787	4.592	8.328	1901.478	10.907	64.463	22.957	-70.036	352.904	-1867.129	MB1	Wise	AD	Passing	NA	1	0.0112	3	1	11.5787	11.5787	17.38591002	-8.75584	158.29172	Mbulo	Open
1374	MB1	Vangunu	Caesionidae	Pterocaesio	tile	Pterocaesio tile	10	37346063	17.4733	5	1.8714	117.786	4.866	10.698	2297.74	24.118	54.584	39.027	-917.704	198.379	-2097.159	MB1	Wise	AD	Passing	NA	1	0.0112	3	1	11.7786	11.7786	18.30202073	-8.75584	158.29172	Mbulo	Open
1375	MB1	Vangunu	Caesionidae	Pterocaesio	tile	Pterocaesio tile	10	37346063	17.4733	5	1.8714	131.65	5.546	6.979	2071.632	7.795	61.575	17.9	-198.686	198.659	-2052.491	MB1	Wise	AD	Passing	NA	1	0.0112	3	1	13.165	13.165	25.55527819	-8.75584	158.29172	Mbulo	Open
1376	MB1	Vangunu	Caesionidae	Pterocaesio	tile	Pterocaesio tile	1	37346063	17.4733	5	1.8714	122.254	4.198	9.821	1798.884	17.489	72.694	23.54	512.012	173.503	-1715.729	MB1	Wise	AD	Passing	NA	1	0.0112	3	1	12.2254	12.2254	20.46478826	-8.75584	158.29172	Mbulo	Open
1377	MB1	Vangunu	Caesionidae	Pterocaesio	tile	Pterocaesio tile	10	37346063	17.4733	5	1.8714	117.786	4.866	10.698	2297.74	24.118	54.584	39.027	-917.704	198.379	-2097.159	MB1	Wise	AD	Passing	NA	1	0.0112	3	1	11.7786	11.7786	18.30202073	-8.75584	158.29172	Mbulo	Open
1378	MB1	Vangunu	Caesionidae	Pterocaesio	tile	Pterocaesio tile	10	37346063	17.4733	5	1.8714	117.786	4.866	10.698	2297.74	24.118	54.584	39.027	-917.704	198.379	-2097.159	MB1	Wise	AD	Passing	NA	1	0.0112	3	1	11.7786	11.7786	18.30202073	-8.75584	158.29172	Mbulo	Open
1379	MB1	Vangunu	Caesionidae	Pterocaesio	tile	Pterocaesio tile	10	37346063	17.4733	5	1.8714	117.786	4.866	10.698	2297.74	24.118	54.584	39.027	-917.704	198.379	-2097.159	MB1	Wise	AD	Passing	NA	1	0.0112	3	1	11.7786	11.7786	18.30202073	-8.75584	158.29172	Mbulo	Open
1380	MB1	Vangunu	Caesionidae	Pterocaesio	tile	Pterocaesio tile	10	37346063	17.4733	5	1.8714	115.787	4.592	8.328	1901.478	10.907	64.463	22.957	-70.036	352.904	-1867.129	MB1	Wise	AD	Passing	NA	1	0.0112	3	1	11.5787	11.5787	17.38591002	-8.75584	158.29172	Mbulo	Open
1381	MB1	Vangunu	Caesionidae	Pterocaesio	tile	Pterocaesio tile	1	37346063	17.4733	5	1.8714	119.58	4.146	5.342	1864.619	17.088	59.594	23.234	-470.351	-280.998	-1782.305	MB1	Wise	AD	Passing	NA	1	0.0112	3	1	11.958	11.958	19.15109762	-8.75584	158.29172	Mbulo	Open
1382	MB1	Vangunu	Caesionidae	Pterocaesio	tile	Pterocaesio tile	10	37346063	17.4733	5	1.8714	131.65	5.546	6.979	2071.632	7.795	61.575	17.9	-198.686	198.659	-2052.491	MB1	Wise	AD	Passing	NA	1	0.0112	3	1	13.165	13.165	25.55527819	-8.75584	158.29172	Mbulo	Open
1383	MB1	Vangunu	Caesionidae	Pterocaesio	tile	Pterocaesio tile	1	37346063	17.4733	5	1.8714	107.928	2.893	6.522	1811.105	24.121	38.484	28.49	-690.687	-265.957	-1652.974	MB1	Wise	AD	Passing	NA	1	0.0112	3	1	10.7928	10.7928	14.08057566	-8.75584	158.29172	Mbulo	Open
1384	MB1	Vangunu	Caesionidae	Pterocaesio	tile	Pterocaesio tile	10	37346063	17.4733	5	1.8714	117.786	4.866	10.698	2297.74	24.118	54.584	39.027	-917.704	198.379	-2097.159	MB1	Wise	AD	Passing	NA	1	0.0112	3	1	11.7786	11.7786	18.30202073	-8.75584	158.29172	Mbulo	Open
1385	MB1	Vangunu	Caesionidae	Pterocaesio	tile	Pterocaesio tile	10	37346063	17.4733	5	1.8714	117.786	4.866	10.698	2297.74	24.118	54.584	39.027	-917.704	198.379	-2097.159	MB1	Wise	AD	Passing	NA	1	0.0112	3	1	11.7786	11.7786	18.30202073	-8.75584	158.29172	Mbulo	Open
1386	MB1	Vangunu	Caesionidae	Pterocaesio	tile	Pterocaesio tile	10	37346063	17.4733	5	1.8714	131.65	5.546	6.979	2071.632	7.795	61.575	17.9	-198.686	198.659	-2052.491	MB1	Wise	AD	Passing	NA	1	0.0112	3	1	13.165	13.165	25.55527819	-8.75584	158.29172	Mbulo	Open
1387	MB1	Vangunu	Lutjanidae	Aphareus	furca	Aphareus furca	1	37346036	18.1113	6	0.1967	302.743	24.997	26.853	5994.566	14.767	32.201	30.548	573.613	-1416.21	-5796.563	MB1	Wise	AD	Passing	NA	1	0.0105	3	1.151	30.2743	34.8457193	444.2603972	-8.75584	158.29172	Mbulo	Open
1388	MB1	Vangunu	Caesionidae	Pterocaesio	tile	Pterocaesio tile	1	37346063	18.3577	6	0.4431	129.413	5.749	23.422	2822.568	20.048	28.42	28.946	950.202	182.608	-2651.54	MB1	Wise	AD	Passing	NA	1	0.0112	3	1	12.9413	12.9413	24.27458073	-8.75584	158.29172	Mbulo	Open
1389	MB1	Vangunu	Caesionidae	Pterocaesio	tile	Pterocaesio tile	1	37346063	18.3577	6	0.4431	135.467	6.782	18.064	2830.112	26.329	40.623	31.715	1247.095	142.685	-2536.52	MB1	Wise	AD	Passing	NA	1	0.0112	3	1	13.5467	13.5467	27.84316251	-8.75584	158.29172	Mbulo	Open
1390	MB1	Vangunu	Scaridae	Chlorurus	bleekeri	Chlorurus bleekeri	1	37386011	18.3802	6	0.4656	191.439	7.281	13.847	3976.497	12.086	17.717	24.53	330.947	-764.027	-3888.35	MB1	Wise	AD	Passing	NA	1	0.0191	3.0689	1	19.1439	19.1439	164.2315206	-8.75584	158.29172	Mbulo	Open
1391	MB1	Vangunu	Lethrinidae	Monotaxis	grandoculis	Monotaxis grandoculis	1	37351026	18.4246	6	0.51	153.562	10.73	10.236	3738.957	26.074	32.259	21.617	-1286.295	-1022.872	-3358.419	MB1	Wise	AD	Passing	NA	1	0.023	3.022	1	15.3562	15.3562	88.44582922	-8.75584	158.29172	Mbulo	Open
1392	MB1	Vangunu	Zanclidae	Zanclus	cornutus	Zanclus cornutus	1	37437001	18.5494	6	0.6347	160.141	23.658	0.723	4311.101	23.73	70.501	4.582	-1613.186	-638.412	-3946.601	MB1	Wise	AD	Passing	NA	1	0.0147	3.37	1	16.0141	16.0141	168.4577057	-8.75584	158.29172	Mbulo	Open
1393	MB1	Vangunu	Acanthuridae	Zebrasoma	scopas	Zebrasoma scopas	1	37437036	18.568	6	0.6533	103.024	4.281	13.216	2079.601	18.258	40.908	8.426	480.217	-440.324	-1974.904	MB1	Wise	AD	Passing	NA	1	0.0291	2.993	1	10.3024	10.3024	31.30528366	-8.75584	158.29172	Mbulo	Open
1394	MB1	Vangunu	Caesionidae	Pterocaesio	tile	Pterocaesio tile	1	37346063	18.6171	6	0.7025	110.119	3.491	8.543	2140.592	8.758	29.253	16.329	126.596	300.355	-2115.631	MB1	Wise	AD	Passing	NA	1	0.0112	3	1	11.0119	11.0119	14.955633	-8.75584	158.29172	Mbulo	Open
1395	MB1	Vangunu	Caesionidae	Pterocaesio	tile	Pterocaesio tile	1	37346063	18.6171	6	0.7025	111.65	4.326	3.886	2416.707	18.985	25.685	18.664	-785.789	25.918	-2285.244	MB1	Wise	AD	Passing	NA	1	0.0112	3	1	11.165	11.165	15.58813667	-8.75584	158.29172	Mbulo	Open
1396	MB1	Vangunu	Caesionidae	Pterocaesio	tile	Pterocaesio tile	1	37346063	18.6171	6	0.7025	98.6	2.728	14.78	2226.65	14.9	16.064	18.801	489.083	297.675	-2151.78	MB1	Wise	AD	Passing	NA	1	0.0112	3	1	9.86	9.86	10.73615487	-8.75584	158.29172	Mbulo	Open
1397	MB1	Vangunu	Caesionidae	Pterocaesio	tile	Pterocaesio tile	1	37346063	18.6171	6	0.7025	125.153	4.147	15.539	2128.141	11.201	35.571	10.904	363.625	196.63	-2087.606	MB1	Wise	AD	Passing	NA	1	0.0112	3	1	12.5153	12.5153	21.95542336	-8.75584	158.29172	Mbulo	Open
1398	MB1	Vangunu	Caesionidae	Pterocaesio	tile	Pterocaesio tile	1	37346063	18.6171	6	0.7025	91.559	2.057	12.938	2104.947	9.514	13.072	17.417	240.96	250.962	-2075.996	MB1	Wise	AD	Passing	NA	1	0.0112	3	1	9.1559	9.1559	8.596489653	-8.75584	158.29172	Mbulo	Open
1399	MB1	Vangunu	Caesionidae	Pterocaesio	tile	Pterocaesio tile	1	37346063	18.6171	6	0.7025	110.918	4.113	9.981	2368.256	14.375	26.185	16.263	-587.931	-6.565	-2294.107	MB1	Wise	AD	Passing	NA	1	0.0112	3	1	11.0918	11.0918	15.28354545	-8.75584	158.29172	Mbulo	Open
1400	MB1	Vangunu	Caesionidae	Pterocaesio	tile	Pterocaesio tile	1	37346063	18.6171	6	0.7025	112.881	4.522	12.704	2260.661	15.011	34.92	10.876	451.096	373.288	-2183.519	MB1	Wise	AD	Passing	NA	1	0.0112	3	1	11.2881	11.2881	16.10944458	-8.75584	158.29172	Mbulo	Open
1401	MB1	Vangunu	Lethrinidae	Lethrinus	erythropterus	Lethrinus erythropterus	1	37351029	18.641	6	0.7264	223.366	5.137	13.12	2227.878	15.462	51.713	30.858	516.524	-293.207	-2147.248	MB1	Wise	AD	Passing	NA	1	0.0178	3.057	1	22.3366	22.3366	236.7909916	-8.75584	158.29172	Mbulo	Open
1402	MB1	Vangunu	Labridae	Halichoeres	hortulanus	Halichoeres hortulanus	1	37384112	19.016	6	1.1014	118.25	4.074	15.204	3196.545	12.24	11.759	11.026	424.653	-528.173	-3123.876	MB1	Wise	AD	Passing	NA	1	0.0119	3.064	1	11.825	11.825	23.04674959	-8.75584	158.29172	Mbulo	Open
1403	MB1	Vangunu	Acanthuridae	Zebrasoma	scopas	Zebrasoma scopas	1	37437036	19.1416	6	1.2269	71.328	9.074	56.729	3101.492	28.577	43.264	15.799	1317.908	-681.246	-2723.651	MB1	Wise	AD	Passing	NA	1	0.0291	2.993	1	7.1328	7.1328	10.41598412	-8.75584	158.29172	Mbulo	Open
1404	MB1	Vangunu	Lethrinidae	Monotaxis	grandoculis	Monotaxis grandoculis	1	37351026	19.2408	6	1.3261	263.613	28.544	4.639	6027.519	18.809	34.919	20.101	-1031.26	-1647.155	-5705.644	MB1	Wise	AD	Passing	NA	1	0.023	3.022	1	26.3613	26.3613	452.7824414	-8.75584	158.29172	Mbulo	Open
1405	MB1	Vangunu	Lethrinidae	Monotaxis	grandoculis	Monotaxis grandoculis	1	37351026	19.3455	6	1.4308	395.386	24.739	36.449	4845.085	30.419	59.323	17.583	2260.109	953.932	-4178.129	MB1	Wise	AD	Passing	NA	1	0.023	3.022	1	39.5386	39.5386	1541.438376	-8.75584	158.29172	Mbulo	Open
1406	MB1	Vangunu	Chaetodontidae	Chaetodon	lunulatus	Chaetodon lunulatus	1	37365059	19.5474	6	1.6328	94.443	4.601	16.255	2865.196	21.187	19.359	35.351	865.851	-568.018	-2671.517	MB1	Wise	AD	Passing	NA	1	0.0296	2.9895	1	9.4443	9.4443	24.35352049	-8.75584	158.29172	Mbulo	Open
1407	MB1	Vangunu	Chaetodontidae	Chaetodon	lunulatus	Chaetodon lunulatus	1	37365059	19.5474	6	1.6328	90.589	5.433	20.531	2718.967	19.634	31.868	30.837	690.948	-597.724	-2560.878	MB1	Wise	AD	Passing	NA	1	0.0296	2.9895	1	9.0589	9.0589	21.50150282	-8.75584	158.29172	Mbulo	Open
1408	MB1	Vangunu	Balistidae	Balistapus	undulatus	Balistapus undulatus	1	37465047	19.5783	6	1.6636	96.602	5.58	16.186	2688.01	24.598	28.414	18.799	1013.649	473.708	-2444.077	MB1	Wise	AD	Passing	NA	1	0.0058	3.554	1	9.6602	9.6602	18.36828701	-8.75584	158.29172	Mbulo	Open
1409	MB1	Vangunu	Chaetodontidae	Heniochus	chrysostomus	Heniochus chrysostomus	1	37365075	19.6491	6	1.7344	57.715	1.841	8.013	1845.168	16.299	61.978	71.519	471.499	-214.166	-1771.007	MB1	Wise	AD	Passing	NA	1	0.0161	3.262	1	5.7715	5.7715	4.899475783	-8.75584	158.29172	Mbulo	Open
1410	MB1	Vangunu	Labridae	Epibulus	insidiator	Epibulus insidiator	1	37384104	19.8266	6	1.9119	181.929	3.837	7.879	2151.311	28.231	29.44	16.139	967.812	-314.543	-1895.4	MB1	Wise	AD	Passing	NA	1	0.0161	3.081	1	18.1929	18.1929	122.6263297	-8.75584	158.29172	Mbulo	Open
1411	MB1	Vangunu	Acanthuridae	Acanthurus	nigrofuscus	Acanthurus nigrofuscus	1	37437014	19.8274	6	1.9128	107.469	6.617	19.118	2568.949	19.097	41.804	8.984	745.846	-387.443	-2427.571	MB1	Wise	AD	Passing	NA	1	0.0089	3.27	1	10.7469	10.7469	20.97423338	-8.75584	158.29172	Mbulo	Open
1412	MB1	Vangunu	Scaridae	Scarus	niger	Scarus niger	1	37386021	19.8335	6	1.9189	157.432	6.154	20.795	2609.119	24.836	36.72	16.196	1049.118	-316.713	-2367.815	MB1	Wise	AD	Passing	NA	1	0.0257	3.09	1	15.7432	15.7432	128.514027	-8.75584	158.29172	Mbulo	Open
1413	MB1	Vangunu	Acanthuridae	Acanthurus	nigrofuscus	Acanthurus nigrofuscus	1	37437014	19.8977	6	1.983	135.158	6.613	10.292	2588.977	17.89	60.909	40.958	-538.263	-585.48	-2463.795	MB1	Wise	AD	Passing	NA	1	0.0089	3.27	1	13.5158	13.5158	44.3856466	-8.75584	158.29172	Mbulo	Open
1414	MB1	Vangunu	Acanthuridae	Acanthurus	nigrofuscus	Acanthurus nigrofuscus	1	37437014	19.9024	6	1.9878	132.867	5.199	12.172	2533.543	20.787	51.627	48.765	-554.254	-707.992	-2368.626	MB1	Wise	AD	Passing	NA	1	0.0089	3.27	1	13.2867	13.2867	41.97242088	-8.75584	158.29172	Mbulo	Open
1415	MB2	Vangunu	Acanthuridae	Acanthurus	nigricauda	Acanthurus nigricauda	1	37437013	5.3455	1	0.5522	206.097	21.999	0.594	5508.179	22.829	33.48	34.337	-2041.333	-632.487	-5076.707	MB2	Wise	AD	Passing	NA	1	0.0168	3.168	1	20.6097	20.6097	244.5053311	-8.7554	158.2869	Mbulo	Open
1416	MB2	Vangunu	Acanthuridae	Acanthurus	nigricauda	Acanthurus nigricauda	1	37437013	5.3455	1	0.5522	150.829	19.82	8.416	4687.799	13.879	41.876	26.949	-1055.995	-386.379	-4550.939	MB2	Wise	AD	Passing	NA	1	0.0168	3.168	1	15.0829	15.0829	90.93881523	-8.7554	158.2869	Mbulo	Open
1417	MB2	Vangunu	Acanthuridae	Acanthurus	nigricauda	Acanthurus nigricauda	1	37437013	5.3455	1	0.5522	259.875	25.213	5.631	4878.665	24.995	50.44	10.914	-1917.506	-756.793	-4421.742	MB2	Wise	AD	Passing	NA	1	0.0168	3.168	1	25.9875	25.9875	509.6631395	-8.7554	158.2869	Mbulo	Open
1418	MB2	Vangunu	Acanthuridae	Acanthurus	nigricauda	Acanthurus nigricauda	1	37437013	5.3455	1	0.5522	164.17	41.407	6.762	5937.017	25.283	76.821	23.655	-2398.321	-823.233	-5368.288	MB2	Wise	AD	Passing	NA	1	0.0168	3.168	1	16.417	16.417	118.9487916	-8.7554	158.2869	Mbulo	Open
1419	MB2	Vangunu	Acanthuridae	Acanthurus	nigricauda	Acanthurus nigricauda	1	37437013	5.3455	1	0.5522	211.996	30.209	3.658	5133.516	17.21	51.438	1.551	-1486.814	-310.499	-4903.668	MB2	Wise	AD	Passing	NA	1	0.0168	3.168	1	21.1996	21.1996	267.3716336	-8.7554	158.2869	Mbulo	Open
1420	MB2	Vangunu	Acanthuridae	Acanthurus	nigricauda	Acanthurus nigricauda	1	37437013	5.3455	1	0.5522	120.082	25.569	0.991	5145.258	22.006	40.349	0.542	-1821.913	-630.637	-4770.388	MB2	Wise	AD	Passing	NA	1	0.0168	3.168	1	12.0082	12.0082	44.16673636	-8.7554	158.2869	Mbulo	Open
1421	MB2	Vangunu	Acanthuridae	Acanthurus	nigricauda	Acanthurus nigricauda	1	37437013	5.3455	1	0.5522	141.292	26.444	1.99	4924.049	15.532	47.183	2.704	-1279.915	-316.94	-4744.22	MB2	Wise	AD	Passing	NA	1	0.0168	3.168	1	14.1292	14.1292	73.94039254	-8.7554	158.2869	Mbulo	Open
1422	MB2	Vangunu	Acanthuridae	Acanthurus	nigricauda	Acanthurus nigricauda	1	37437013	5.3455	1	0.5522	142.174	10.329	1.373	4573.218	16.576	15.306	24.017	-1152.172	-612.195	-4383.154	MB2	Wise	AD	Passing	NA	1	0.0168	3.168	1	14.2174	14.2174	75.41254876	-8.7554	158.2869	Mbulo	Open
1423	MB2	Vangunu	Acanthuridae	Acanthurus	nigricauda	Acanthurus nigricauda	1	37437013	5.3455	1	0.5522	211.954	39.922	2.132	5954.393	19.107	50.835	1.674	-1931.256	-262.966	-5626.357	MB2	Wise	AD	Passing	NA	1	0.0168	3.168	1	21.1954	21.1954	267.203858	-8.7554	158.2869	Mbulo	Open
1424	MB2	Vangunu	Acanthuridae	Acanthurus	nigricauda	Acanthurus nigricauda	1	37437013	5.3455	1	0.5522	233.921	25.011	4.159	5149.507	24.168	44.1	21.068	-1978.342	-728.711	-4698.145	MB2	Wise	AD	Passing	NA	1	0.0168	3.168	1	23.3921	23.3921	365.1914027	-8.7554	158.2869	Mbulo	Open
1425	MB2	Vangunu	Acanthuridae	Acanthurus	nigricauda	Acanthurus nigricauda	1	37437013	5.3455	1	0.5522	208.332	19.843	3.982	4611.58	18.951	39.921	14.032	-1322.255	-703.315	-4361.612	MB2	Wise	AD	Passing	NA	1	0.0168	3.168	1	20.8332	20.8332	253.0044945	-8.7554	158.2869	Mbulo	Open
1426	MB2	Vangunu	Acanthuridae	Acanthurus	nigricauda	Acanthurus nigricauda	1	37437013	5.3455	1	0.5522	241.522	49.007	2.342	6098.396	19.78	88.856	18.591	-2063.529	30.266	-5738.585	MB2	Wise	AD	Passing	NA	1	0.0168	3.168	1	24.1522	24.1522	404.1253519	-8.7554	158.2869	Mbulo	Open
1427	MB2	Vangunu	Acanthuridae	Acanthurus	nigricauda	Acanthurus nigricauda	1	37437013	5.3455	1	0.5522	187.564	26.232	3.799	5183.54	20.364	41.192	7.898	-1735.076	-492.964	-4859.587	MB2	Wise	AD	Passing	NA	1	0.0168	3.168	1	18.7564	18.7564	181.4039975	-8.7554	158.2869	Mbulo	Open
1428	MB2	Vangunu	Acanthuridae	Acanthurus	nigricauda	Acanthurus nigricauda	1	37437013	5.3569	1	0.5636	200.95	23.781	3.528	5197.329	25.876	49.6	34.826	-2172.228	-652.862	-4676.262	MB2	Wise	AD	Passing	NA	1	0.0168	3.168	1	20.095	20.095	225.6794938	-8.7554	158.2869	Mbulo	Open
1429	MB2	Vangunu	Acanthuridae	Acanthurus	nigricauda	Acanthurus nigricauda	1	37437013	5.3569	1	0.5636	148.617	17.064	5.022	5240.487	25.333	20.4	31.651	-2190.36	-479.633	-4736.558	MB2	Wise	AD	Passing	NA	1	0.0168	3.168	1	14.8617	14.8617	86.78052219	-8.7554	158.2869	Mbulo	Open
1430	MB2	Vangunu	Acanthuridae	Acanthurus	nigricauda	Acanthurus nigricauda	1	37437013	5.3569	1	0.5636	199.996	23.015	6.122	4689.193	21.094	46.507	9.408	-1628.288	-443.514	-4374.987	MB2	Wise	AD	Passing	NA	1	0.0168	3.168	1	19.9996	19.9996	222.3027273	-8.7554	158.2869	Mbulo	Open
1431	MB2	Vangunu	Acanthuridae	Acanthurus	nigricauda	Acanthurus nigricauda	1	37437013	5.3569	1	0.5636	114.899	14.408	7.615	4776.39	23.88	17.683	20.681	-1849.159	-565.018	-4367.524	MB2	Wise	AD	Passing	NA	1	0.0168	3.168	1	11.4899	11.4899	38.40529968	-8.7554	158.2869	Mbulo	Open
1432	MB2	Vangunu	Chaetodontidae	Chaetodon	ornatissimus	Chaetodon ornatissimus	1	37365047	5.5289	1	0.7356	91.024	1.968	18.499	1800.222	7.041	20.626	25.818	211.212	-63.93	-1786.645	MB2	Wise	AD	Passing	NA	1	0.0296	2.9895	1	9.1024	9.1024	21.81164011	-8.7554	158.2869	Mbulo	Open
1433	MB2	Vangunu	Lutjanidae	Lutjanus	gibbus	Lutjanus gibbus	1	37346028	5.6111	1	0.8178	197.29	24.625	28.544	4400.531	18.728	64.543	11.627	1361.659	-377.183	-4167.528	MB2	Wise	AD	Passing	NA	1	0.0153	3.091	1	19.729	19.729	154.1207845	-8.7554	158.2869	Mbulo	Open
1434	MB2	Vangunu	Labridae	Thalassoma	hardwicke	Thalassoma hardwicke	1	37384165	5.6689	1	0.8756	125.966	9.384	22.173	3703.314	28.602	9.454	12.722	1746.889	-302.339	-3251.385	MB2	Wise	AD	Passing	NA	1	0.0178	2.9777	1	12.5966	12.5966	33.62361228	-8.7554	158.2869	Mbulo	Open
1435	MB2	Vangunu	Lethrinidae	Monotaxis	grandoculis	Monotaxis grandoculis	1	37351026	5.8214	1	1.0281	165.078	8.072	24.431	2584.772	25.819	64.689	8.13	963.512	-582.208	-2326.742	MB2	Wise	AD	Passing	NA	1	0.023	3.022	1	16.5078	16.5078	110.0486183	-8.7554	158.2869	Mbulo	Open
1436	MB2	Vangunu	Lethrinidae	Monotaxis	grandoculis	Monotaxis grandoculis	1	37351026	5.8491	1	1.0558	199.581	8.235	18.524	2593.184	16.457	62.215	19.362	360.949	-639.843	-2486.95	MB2	Wise	AD	Passing	NA	1	0.023	3.022	1	19.9581	19.9581	195.2936135	-8.7554	158.2869	Mbulo	Open
1437	MB2	Vangunu	Lethrinidae	Monotaxis	grandoculis	Monotaxis grandoculis	1	37351026	5.8491	1	1.0558	193.774	13.642	33.591	4323.118	31.713	11.094	4.708	2184.043	-627.839	-3677.652	MB2	Wise	AD	Passing	NA	1	0.023	3.022	1	19.3774	19.3774	178.6219598	-8.7554	158.2869	Mbulo	Open
1438	MB2	Vangunu	Acanthuridae	Zebrasoma	veliferum	Zebrasoma veliferum	1	37437037	5.8491	1	1.0558	146.75	19.64	21.717	4308.017	31.061	58.43	16.954	2206.08	-271.67	-3690.314	MB2	Wise	AD	Passing	NA	1	0.0339	2.855	1	14.675	14.675	72.57385656	-8.7554	158.2869	Mbulo	Open
1439	MB2	Vangunu	Scaridae	Scarus	niger	Scarus niger	1	37386021	6.0664	1	1.2731	158.66	3.801	8.534	2141.305	12.456	32.169	16.479	-365.776	-281.99	-2090.903	MB2	Wise	AD	Passing	NA	1	0.0257	3.09	1	15.866	15.866	131.6368689	-8.7554	158.2869	Mbulo	Open
1440	MB2	Vangunu	Chaetodontidae	Heniochus	varius	Heniochus varius	1	37365078	6.1278	1	1.3344	NA	2.161	1.176	1981.463	23.576	NA	NA	-569.944	-531.799	-1821.689	MB2	Wise	AD	Passing	NA	1	0.025	3	1	NA	NA	NA	-8.7554	158.2869	Mbulo	Open
1441	MB2	Vangunu	Balistidae	Balistapus	undulatus	Balistapus undulatus	1	37465047	6.1769	1	1.3836	84.444	2.291	11.921	2301.738	8.742	17.439	46.859	-184.193	-297.424	-2274.996	MB2	Wise	AD	Passing	NA	1	0.0058	3.554	1	8.4444	8.4444	11.38815838	-8.7554	158.2869	Mbulo	Open
1442	MB2	Vangunu	Labridae	Labropsis	australis	Labropsis australis	1	37384132	6.3125	1	1.5192	87.893	5.307	17.83	2155.704	23.96	52.897	5.838	866.264	126.29	-1969.948	MB2	Wise	AD	Passing	NA	1	0.0076	3.105	1	8.7893	8.7893	6.483233408	-8.7554	158.2869	Mbulo	Open
1443	MB2	Vangunu	Siganidae	Siganus	vulpinus	Siganus vulpinus	1	37438017	6.4086	1	1.6153	204.383	14.323	16.204	4698.443	13.233	26.888	28.561	-1074.723	-42.476	-4573.678	MB2	Wise	AD	Passing	NA	1	0.01616	3	1	20.4383	20.4383	137.9671411	-8.7554	158.2869	Mbulo	Open
1444	MB2	Vangunu	Siganidae	Siganus	vulpinus	Siganus vulpinus	1	37438017	6.4086	1	1.6153	191.427	33.991	15.62	5668.709	5.448	46.843	16.886	-508.914	175.047	-5643.104	MB2	Wise	AD	Passing	NA	1	0.01616	3	1	19.1427	19.1427	113.3576766	-8.7554	158.2869	Mbulo	Open
1445	MB2	Vangunu	Chaetodontidae	Chaetodon	lineolatus	Chaetodon lineolatus	1	37365041	6.4255	1	1.6322	135.043	9.379	10.97	3743.252	32.345	19.636	31.855	1872.731	709.773	-3162.441	MB2	Wise	AD	Passing	NA	1	0.0693	2.622	1	13.5043	13.5043	63.80151939	-8.7554	158.2869	Mbulo	Open
1446	MB2	Vangunu	Lethrinidae	Monotaxis	grandoculis	Monotaxis grandoculis	1	37351026	6.438	1	1.6447	146.831	13.738	23.478	4157.2	26.997	28.48	18.663	1837.089	-431.791	-3704.183	MB2	Wise	AD	Passing	NA	1	0.023	3.022	1	14.6831	14.6831	77.24157068	-8.7554	158.2869	Mbulo	Open
1447	MB2	Vangunu	Siganidae	Siganus	puellus	Siganus puellus	1	37438011	6.4475	1	1.6542	142.922	10.36	25.354	5023.728	12.02	16.145	37.036	-906.469	-522.333	-4913.586	MB2	Wise	AD	Passing	NA	1	0.0176	3.028	1	14.2922	14.2922	55.35447001	-8.7554	158.2869	Mbulo	Open
1448	MB2	Vangunu	Scaridae	Scarus	niger	Scarus niger	1	37386021	6.6	1	1.8067	218.51	13.359	5.162	4055.049	16.395	32.147	16.966	1086.555	-359.73	-3890.169	MB2	Wise	AD	Passing	NA	1	0.0257	3.09	1	21.851	21.851	353.9154264	-8.7554	158.2869	Mbulo	Open
1449	MB2	Vangunu	Caesionidae	Pterocaesio	tile	Pterocaesio tile	10	37346063	6.7178	1	1.9244	170.62	5.205	12.972	2124.715	20.096	53.595	1.274	-469.769	558.835	-1995.353	MB2	Wise	AD	Passing	NA	1	0.0112	3	1	17.062	17.062	55.62984316	-8.7554	158.2869	Mbulo	Open
1450	MB2	Vangunu	Caesionidae	Pterocaesio	tile	Pterocaesio tile	10	37346063	6.7178	1	1.9244	170.62	5.205	12.972	2124.715	20.096	53.595	1.274	-469.769	558.835	-1995.353	MB2	Wise	AD	Passing	NA	1	0.0112	3	1	17.062	17.062	55.62984316	-8.7554	158.2869	Mbulo	Open
1451	MB2	Vangunu	Caesionidae	Pterocaesio	tile	Pterocaesio tile	10	37346063	6.7178	1	1.9244	170.62	5.205	12.972	2124.715	20.096	53.595	1.274	-469.769	558.835	-1995.353	MB2	Wise	AD	Passing	NA	1	0.0112	3	1	17.062	17.062	55.62984316	-8.7554	158.2869	Mbulo	Open
1452	MB2	Vangunu	Caesionidae	Pterocaesio	tile	Pterocaesio tile	10	37346063	6.7178	1	1.9244	170.62	5.205	12.972	2124.715	20.096	53.595	1.274	-469.769	558.835	-1995.353	MB2	Wise	AD	Passing	NA	1	0.0112	3	1	17.062	17.062	55.62984316	-8.7554	158.2869	Mbulo	Open
1453	MB2	Vangunu	Caesionidae	Pterocaesio	tile	Pterocaesio tile	10	37346063	6.7178	1	1.9244	170.62	5.205	12.972	2124.715	20.096	53.595	1.274	-469.769	558.835	-1995.353	MB2	Wise	AD	Passing	NA	1	0.0112	3	1	17.062	17.062	55.62984316	-8.7554	158.2869	Mbulo	Open
1454	MB2	Vangunu	Caesionidae	Pterocaesio	tile	Pterocaesio tile	10	37346063	6.7178	1	1.9244	170.62	5.205	12.972	2124.715	20.096	53.595	1.274	-469.769	558.835	-1995.353	MB2	Wise	AD	Passing	NA	1	0.0112	3	1	17.062	17.062	55.62984316	-8.7554	158.2869	Mbulo	Open
1455	MB2	Vangunu	Caesionidae	Pterocaesio	tile	Pterocaesio tile	10	37346063	6.7178	1	1.9244	170.62	5.205	12.972	2124.715	20.096	53.595	1.274	-469.769	558.835	-1995.353	MB2	Wise	AD	Passing	NA	1	0.0112	3	1	17.062	17.062	55.62984316	-8.7554	158.2869	Mbulo	Open
1456	MB2	Vangunu	Caesionidae	Pterocaesio	tile	Pterocaesio tile	10	37346063	6.7178	1	1.9244	170.62	5.205	12.972	2124.715	20.096	53.595	1.274	-469.769	558.835	-1995.353	MB2	Wise	AD	Passing	NA	1	0.0112	3	1	17.062	17.062	55.62984316	-8.7554	158.2869	Mbulo	Open
1457	MB2	Vangunu	Caesionidae	Pterocaesio	tile	Pterocaesio tile	10	37346063	6.7178	1	1.9244	170.62	5.205	12.972	2124.715	20.096	53.595	1.274	-469.769	558.835	-1995.353	MB2	Wise	AD	Passing	NA	1	0.0112	3	1	17.062	17.062	55.62984316	-8.7554	158.2869	Mbulo	Open
1458	MB2	Vangunu	Caesionidae	Pterocaesio	tile	Pterocaesio tile	10	37346063	6.7178	1	1.9244	170.62	5.205	12.972	2124.715	20.096	53.595	1.274	-469.769	558.835	-1995.353	MB2	Wise	AD	Passing	NA	1	0.0112	3	1	17.062	17.062	55.62984316	-8.7554	158.2869	Mbulo	Open
1459	MB2	Vangunu	Chaetodontidae	Chaetodon	ulietensis	Chaetodon ulietensis	1	37365060	7.2258	2	0.0283	120.564	11.906	10.192	5286.345	9.771	17.911	33.464	-515.901	-733.958	-5209.664	MB2	Wise	AD	Passing	NA	1	0.0311	2.874	1	12.0564	12.0564	39.82721241	-8.7554	158.2869	Mbulo	Open
1460	MB2	Vangunu	Acanthuridae	Acanthurus	nigrofuscus	Acanthurus nigrofuscus	1	37437014	7.2752	2	0.0778	97.064	6.083	9.414	2630.804	25.649	36.586	2.443	-858.101	-748.646	-2371.566	MB2	Wise	AD	Passing	NA	1	0.0089	3.27	1	9.7064	9.7064	15.03385199	-8.7554	158.2869	Mbulo	Open
1461	MB2	Vangunu	Lutjanidae	Lutjanus	monostigma	Lutjanus monostigma	1	37346045	7.4739	2	0.2764	286.334	15.989	18.979	5605.209	17.627	13.01	4.378	1511.966	771.38	-5342.032	MB2	Wise	AD	Passing	NA	1	0.0184	2.97	1	28.6334	28.6334	390.5983427	-8.7554	158.2869	Mbulo	Open
1462	MB2	Vangunu	Siganidae	Siganus	vulpinus	Siganus vulpinus	1	37438017	7.4983	2	0.3008	152.511	9.35	13.664	4886.599	12.548	9.103	10.425	997.619	363.016	-4769.887	MB2	Wise	AD	Passing	NA	1	0.01616	3	1	15.2511	15.2511	57.32510549	-8.7554	158.2869	Mbulo	Open
1463	MB2	Vangunu	Acanthuridae	Acanthurus	lineatus	Acanthurus lineatus	1	37437010	7.5564	2	0.3589	168.646	5.968	20.016	3702.252	21.402	5.384	31.962	1070.467	824.159	-3446.96	MB2	Wise	AD	Passing	NA	1	0.0192	3.072	1	16.8646	16.8646	112.8682103	-8.7554	158.2869	Mbulo	Open
1464	MB2	Vangunu	Caesionidae	Pterocaesio	tile	Pterocaesio tile	10	37346063	7.5786	2	0.3811	90.201	4.406	11.355	2075.273	23.467	59.601	34.512	-723.531	399.301	-1903.633	MB2	Wise	AD	Passing	NA	1	0.0112	3	1	9.0201	9.0201	8.219626424	-8.7554	158.2869	Mbulo	Open
1465	MB2	Vangunu	Caesionidae	Pterocaesio	tile	Pterocaesio tile	10	37346063	7.5786	2	0.3811	90.201	4.406	11.355	2075.273	23.467	59.601	34.512	-723.531	399.301	-1903.633	MB2	Wise	AD	Passing	NA	1	0.0112	3	1	9.0201	9.0201	8.219626424	-8.7554	158.2869	Mbulo	Open
1466	MB2	Vangunu	Caesionidae	Pterocaesio	tile	Pterocaesio tile	10	37346063	7.5786	2	0.3811	90.201	4.406	11.355	2075.273	23.467	59.601	34.512	-723.531	399.301	-1903.633	MB2	Wise	AD	Passing	NA	1	0.0112	3	1	9.0201	9.0201	8.219626424	-8.7554	158.2869	Mbulo	Open
1467	MB2	Vangunu	Caesionidae	Pterocaesio	tile	Pterocaesio tile	10	37346063	7.5786	2	0.3811	90.201	4.406	11.355	2075.273	23.467	59.601	34.512	-723.531	399.301	-1903.633	MB2	Wise	AD	Passing	NA	1	0.0112	3	1	9.0201	9.0201	8.219626424	-8.7554	158.2869	Mbulo	Open
1468	MB2	Vangunu	Caesionidae	Pterocaesio	tile	Pterocaesio tile	10	37346063	7.5786	2	0.3811	90.201	4.406	11.355	2075.273	23.467	59.601	34.512	-723.531	399.301	-1903.633	MB2	Wise	AD	Passing	NA	1	0.0112	3	1	9.0201	9.0201	8.219626424	-8.7554	158.2869	Mbulo	Open
1469	MB2	Vangunu	Caesionidae	Pterocaesio	tile	Pterocaesio tile	10	37346063	7.5786	2	0.3811	90.201	4.406	11.355	2075.273	23.467	59.601	34.512	-723.531	399.301	-1903.633	MB2	Wise	AD	Passing	NA	1	0.0112	3	1	9.0201	9.0201	8.219626424	-8.7554	158.2869	Mbulo	Open
1470	MB2	Vangunu	Caesionidae	Pterocaesio	tile	Pterocaesio tile	10	37346063	7.5786	2	0.3811	90.201	4.406	11.355	2075.273	23.467	59.601	34.512	-723.531	399.301	-1903.633	MB2	Wise	AD	Passing	NA	1	0.0112	3	1	9.0201	9.0201	8.219626424	-8.7554	158.2869	Mbulo	Open
1471	MB2	Vangunu	Caesionidae	Pterocaesio	tile	Pterocaesio tile	10	37346063	7.5786	2	0.3811	90.201	4.406	11.355	2075.273	23.467	59.601	34.512	-723.531	399.301	-1903.633	MB2	Wise	AD	Passing	NA	1	0.0112	3	1	9.0201	9.0201	8.219626424	-8.7554	158.2869	Mbulo	Open
1472	MB2	Vangunu	Caesionidae	Pterocaesio	tile	Pterocaesio tile	10	37346063	7.5786	2	0.3811	90.201	4.406	11.355	2075.273	23.467	59.601	34.512	-723.531	399.301	-1903.633	MB2	Wise	AD	Passing	NA	1	0.0112	3	1	9.0201	9.0201	8.219626424	-8.7554	158.2869	Mbulo	Open
1473	MB2	Vangunu	Caesionidae	Pterocaesio	tile	Pterocaesio tile	10	37346063	7.5786	2	0.3811	90.201	4.406	11.355	2075.273	23.467	59.601	34.512	-723.531	399.301	-1903.633	MB2	Wise	AD	Passing	NA	1	0.0112	3	1	9.0201	9.0201	8.219626424	-8.7554	158.2869	Mbulo	Open
1474	MB2	Vangunu	Siganidae	Siganus	punctatissimus	Siganus punctatissimus	1	37438012	7.5786	2	0.3811	197.6	3.687	18.07	4624.681	4.548	3.101	19.752	-238.78	-278.277	-4610.122	MB2	Wise	AD	Passing	NA	1	0.0168	3.0326	1	19.76	19.76	142.8606944	-8.7554	158.2869	Mbulo	Open
1475	MB2	Vangunu	Caesionidae	Pterocaesio	tile	Pterocaesio tile	10	37346063	7.6186	2	0.4211	88.191	1.885	14.187	1483.722	7.357	31.881	21.911	130.374	138.211	-1471.507	MB2	Wise	AD	Passing	NA	1	0.0112	3	1	8.8191	8.8191	7.682292239	-8.7554	158.2869	Mbulo	Open
1476	MB2	Vangunu	Caesionidae	Pterocaesio	tile	Pterocaesio tile	10	37346063	7.6186	2	0.4211	88.191	1.885	14.187	1483.722	7.357	31.881	21.911	130.374	138.211	-1471.507	MB2	Wise	AD	Passing	NA	1	0.0112	3	1	8.8191	8.8191	7.682292239	-8.7554	158.2869	Mbulo	Open
1477	MB2	Vangunu	Caesionidae	Pterocaesio	tile	Pterocaesio tile	10	37346063	7.6186	2	0.4211	88.191	1.885	14.187	1483.722	7.357	31.881	21.911	130.374	138.211	-1471.507	MB2	Wise	AD	Passing	NA	1	0.0112	3	1	8.8191	8.8191	7.682292239	-8.7554	158.2869	Mbulo	Open
1478	MB2	Vangunu	Caesionidae	Pterocaesio	tile	Pterocaesio tile	10	37346063	7.6186	2	0.4211	88.191	1.885	14.187	1483.722	7.357	31.881	21.911	130.374	138.211	-1471.507	MB2	Wise	AD	Passing	NA	1	0.0112	3	1	8.8191	8.8191	7.682292239	-8.7554	158.2869	Mbulo	Open
1479	MB2	Vangunu	Caesionidae	Pterocaesio	tile	Pterocaesio tile	10	37346063	7.6186	2	0.4211	105.69	2.278	2.748	1468.638	8.809	45.091	24.726	-146.773	170.419	-1451.314	MB2	Wise	AD	Passing	NA	1	0.0112	3	1	10.569	10.569	13.22268696	-8.7554	158.2869	Mbulo	Open
1480	MB2	Vangunu	Caesionidae	Pterocaesio	tile	Pterocaesio tile	10	37346063	7.6186	2	0.4211	238.209	15.158	13.759	4415.655	25.858	38.81	35.283	-1838.143	574.481	-3973.564	MB2	Wise	AD	Passing	NA	1	0.0112	3	1	23.8209	23.8209	151.3883726	-8.7554	158.2869	Mbulo	Open
1481	MB2	Vangunu	Caesionidae	Pterocaesio	tile	Pterocaesio tile	10	37346063	7.6186	2	0.4211	105.69	2.278	2.748	1468.638	8.809	45.091	24.726	-146.773	170.419	-1451.314	MB2	Wise	AD	Passing	NA	1	0.0112	3	1	10.569	10.569	13.22268696	-8.7554	158.2869	Mbulo	Open
1482	MB2	Vangunu	Caesionidae	Pterocaesio	tile	Pterocaesio tile	10	37346063	7.6186	2	0.4211	238.209	15.158	13.759	4415.655	25.858	38.81	35.283	-1838.143	574.481	-3973.564	MB2	Wise	AD	Passing	NA	1	0.0112	3	1	23.8209	23.8209	151.3883726	-8.7554	158.2869	Mbulo	Open
1483	MB2	Vangunu	Caesionidae	Pterocaesio	tile	Pterocaesio tile	10	37346063	7.6186	2	0.4211	88.191	1.885	14.187	1483.722	7.357	31.881	21.911	130.374	138.211	-1471.507	MB2	Wise	AD	Passing	NA	1	0.0112	3	1	8.8191	8.8191	7.682292239	-8.7554	158.2869	Mbulo	Open
1484	MB2	Vangunu	Caesionidae	Pterocaesio	tile	Pterocaesio tile	10	37346063	7.6186	2	0.4211	82.453	1.942	8.53	1769.387	16.409	19.901	25.901	-383.132	321.031	-1697.316	MB2	Wise	AD	Passing	NA	1	0.0112	3	1	8.2453	8.2453	6.278232692	-8.7554	158.2869	Mbulo	Open
1485	MB2	Vangunu	Caesionidae	Pterocaesio	tile	Pterocaesio tile	10	37346063	7.6186	2	0.4211	82.453	1.942	8.53	1769.387	16.409	19.901	25.901	-383.132	321.031	-1697.316	MB2	Wise	AD	Passing	NA	1	0.0112	3	1	8.2453	8.2453	6.278232692	-8.7554	158.2869	Mbulo	Open
1486	MB2	Vangunu	Caesionidae	Pterocaesio	tile	Pterocaesio tile	10	37346063	7.6186	2	0.4211	88.191	1.885	14.187	1483.722	7.357	31.881	21.911	130.374	138.211	-1471.507	MB2	Wise	AD	Passing	NA	1	0.0112	3	1	8.8191	8.8191	7.682292239	-8.7554	158.2869	Mbulo	Open
1487	MB2	Vangunu	Caesionidae	Pterocaesio	tile	Pterocaesio tile	10	37346063	7.6186	2	0.4211	82.453	1.942	8.53	1769.387	16.409	19.901	25.901	-383.132	321.031	-1697.316	MB2	Wise	AD	Passing	NA	1	0.0112	3	1	8.2453	8.2453	6.278232692	-8.7554	158.2869	Mbulo	Open
1488	MB2	Vangunu	Caesionidae	Pterocaesio	tile	Pterocaesio tile	10	37346063	7.6186	2	0.4211	238.209	15.158	13.759	4415.655	25.858	38.81	35.283	-1838.143	574.481	-3973.564	MB2	Wise	AD	Passing	NA	1	0.0112	3	1	23.8209	23.8209	151.3883726	-8.7554	158.2869	Mbulo	Open
1489	MB2	Vangunu	Caesionidae	Pterocaesio	tile	Pterocaesio tile	10	37346063	7.6186	2	0.4211	238.209	15.158	13.759	4415.655	25.858	38.81	35.283	-1838.143	574.481	-3973.564	MB2	Wise	AD	Passing	NA	1	0.0112	3	1	23.8209	23.8209	151.3883726	-8.7554	158.2869	Mbulo	Open
1490	MB2	Vangunu	Caesionidae	Pterocaesio	tile	Pterocaesio tile	10	37346063	7.6186	2	0.4211	238.209	15.158	13.759	4415.655	25.858	38.81	35.283	-1838.143	574.481	-3973.564	MB2	Wise	AD	Passing	NA	1	0.0112	3	1	23.8209	23.8209	151.3883726	-8.7554	158.2869	Mbulo	Open
1491	MB2	Vangunu	Caesionidae	Pterocaesio	tile	Pterocaesio tile	10	37346063	7.6186	2	0.4211	82.453	1.942	8.53	1769.387	16.409	19.901	25.901	-383.132	321.031	-1697.316	MB2	Wise	AD	Passing	NA	1	0.0112	3	1	8.2453	8.2453	6.278232692	-8.7554	158.2869	Mbulo	Open
1492	MB2	Vangunu	Caesionidae	Pterocaesio	tile	Pterocaesio tile	10	37346063	7.6186	2	0.4211	82.453	1.942	8.53	1769.387	16.409	19.901	25.901	-383.132	321.031	-1697.316	MB2	Wise	AD	Passing	NA	1	0.0112	3	1	8.2453	8.2453	6.278232692	-8.7554	158.2869	Mbulo	Open
1493	MB2	Vangunu	Caesionidae	Pterocaesio	tile	Pterocaesio tile	10	37346063	7.6186	2	0.4211	82.453	1.942	8.53	1769.387	16.409	19.901	25.901	-383.132	321.031	-1697.316	MB2	Wise	AD	Passing	NA	1	0.0112	3	1	8.2453	8.2453	6.278232692	-8.7554	158.2869	Mbulo	Open
1494	MB2	Vangunu	Caesionidae	Pterocaesio	tile	Pterocaesio tile	10	37346063	7.6186	2	0.4211	88.191	1.885	14.187	1483.722	7.357	31.881	21.911	130.374	138.211	-1471.507	MB2	Wise	AD	Passing	NA	1	0.0112	3	1	8.8191	8.8191	7.682292239	-8.7554	158.2869	Mbulo	Open
1495	MB2	Vangunu	Caesionidae	Pterocaesio	tile	Pterocaesio tile	10	37346063	7.6186	2	0.4211	238.209	15.158	13.759	4415.655	25.858	38.81	35.283	-1838.143	574.481	-3973.564	MB2	Wise	AD	Passing	NA	1	0.0112	3	1	23.8209	23.8209	151.3883726	-8.7554	158.2869	Mbulo	Open
1496	MB2	Vangunu	Caesionidae	Pterocaesio	tile	Pterocaesio tile	10	37346063	7.6186	2	0.4211	238.209	15.158	13.759	4415.655	25.858	38.81	35.283	-1838.143	574.481	-3973.564	MB2	Wise	AD	Passing	NA	1	0.0112	3	1	23.8209	23.8209	151.3883726	-8.7554	158.2869	Mbulo	Open
1497	MB2	Vangunu	Caesionidae	Pterocaesio	tile	Pterocaesio tile	10	37346063	7.6186	2	0.4211	88.191	1.885	14.187	1483.722	7.357	31.881	21.911	130.374	138.211	-1471.507	MB2	Wise	AD	Passing	NA	1	0.0112	3	1	8.8191	8.8191	7.682292239	-8.7554	158.2869	Mbulo	Open
1498	MB2	Vangunu	Caesionidae	Pterocaesio	tile	Pterocaesio tile	10	37346063	7.6186	2	0.4211	82.453	1.942	8.53	1769.387	16.409	19.901	25.901	-383.132	321.031	-1697.316	MB2	Wise	AD	Passing	NA	1	0.0112	3	1	8.2453	8.2453	6.278232692	-8.7554	158.2869	Mbulo	Open
1499	MB2	Vangunu	Caesionidae	Pterocaesio	tile	Pterocaesio tile	10	37346063	7.6186	2	0.4211	238.209	15.158	13.759	4415.655	25.858	38.81	35.283	-1838.143	574.481	-3973.564	MB2	Wise	AD	Passing	NA	1	0.0112	3	1	23.8209	23.8209	151.3883726	-8.7554	158.2869	Mbulo	Open
1500	MB2	Vangunu	Caesionidae	Pterocaesio	tile	Pterocaesio tile	10	37346063	7.6186	2	0.4211	238.209	15.158	13.759	4415.655	25.858	38.81	35.283	-1838.143	574.481	-3973.564	MB2	Wise	AD	Passing	NA	1	0.0112	3	1	23.8209	23.8209	151.3883726	-8.7554	158.2869	Mbulo	Open
1501	MB2	Vangunu	Caesionidae	Pterocaesio	tile	Pterocaesio tile	10	37346063	7.6186	2	0.4211	238.209	15.158	13.759	4415.655	25.858	38.81	35.283	-1838.143	574.481	-3973.564	MB2	Wise	AD	Passing	NA	1	0.0112	3	1	23.8209	23.8209	151.3883726	-8.7554	158.2869	Mbulo	Open
1502	MB2	Vangunu	Caesionidae	Pterocaesio	tile	Pterocaesio tile	10	37346063	7.6186	2	0.4211	88.191	1.885	14.187	1483.722	7.357	31.881	21.911	130.374	138.211	-1471.507	MB2	Wise	AD	Passing	NA	1	0.0112	3	1	8.8191	8.8191	7.682292239	-8.7554	158.2869	Mbulo	Open
1503	MB2	Vangunu	Caesionidae	Pterocaesio	tile	Pterocaesio tile	10	37346063	7.6186	2	0.4211	82.453	1.942	8.53	1769.387	16.409	19.901	25.901	-383.132	321.031	-1697.316	MB2	Wise	AD	Passing	NA	1	0.0112	3	1	8.2453	8.2453	6.278232692	-8.7554	158.2869	Mbulo	Open
1504	MB2	Vangunu	Caesionidae	Pterocaesio	tile	Pterocaesio tile	10	37346063	7.6186	2	0.4211	88.191	1.885	14.187	1483.722	7.357	31.881	21.911	130.374	138.211	-1471.507	MB2	Wise	AD	Passing	NA	1	0.0112	3	1	8.8191	8.8191	7.682292239	-8.7554	158.2869	Mbulo	Open
1505	MB2	Vangunu	Caesionidae	Pterocaesio	tile	Pterocaesio tile	10	37346063	7.6186	2	0.4211	82.453	1.942	8.53	1769.387	16.409	19.901	25.901	-383.132	321.031	-1697.316	MB2	Wise	AD	Passing	NA	1	0.0112	3	1	8.2453	8.2453	6.278232692	-8.7554	158.2869	Mbulo	Open
1506	MB2	Vangunu	Caesionidae	Pterocaesio	tile	Pterocaesio tile	10	37346063	7.6186	2	0.4211	105.69	2.278	2.748	1468.638	8.809	45.091	24.726	-146.773	170.419	-1451.314	MB2	Wise	AD	Passing	NA	1	0.0112	3	1	10.569	10.569	13.22268696	-8.7554	158.2869	Mbulo	Open
1507	MB2	Vangunu	Caesionidae	Pterocaesio	tile	Pterocaesio tile	10	37346063	7.6186	2	0.4211	105.69	2.278	2.748	1468.638	8.809	45.091	24.726	-146.773	170.419	-1451.314	MB2	Wise	AD	Passing	NA	1	0.0112	3	1	10.569	10.569	13.22268696	-8.7554	158.2869	Mbulo	Open
1508	MB2	Vangunu	Caesionidae	Pterocaesio	tile	Pterocaesio tile	10	37346063	7.6186	2	0.4211	105.69	2.278	2.748	1468.638	8.809	45.091	24.726	-146.773	170.419	-1451.314	MB2	Wise	AD	Passing	NA	1	0.0112	3	1	10.569	10.569	13.22268696	-8.7554	158.2869	Mbulo	Open
1509	MB2	Vangunu	Caesionidae	Pterocaesio	tile	Pterocaesio tile	10	37346063	7.6186	2	0.4211	105.69	2.278	2.748	1468.638	8.809	45.091	24.726	-146.773	170.419	-1451.314	MB2	Wise	AD	Passing	NA	1	0.0112	3	1	10.569	10.569	13.22268696	-8.7554	158.2869	Mbulo	Open
1510	MB2	Vangunu	Caesionidae	Pterocaesio	tile	Pterocaesio tile	10	37346063	7.6186	2	0.4211	105.69	2.278	2.748	1468.638	8.809	45.091	24.726	-146.773	170.419	-1451.314	MB2	Wise	AD	Passing	NA	1	0.0112	3	1	10.569	10.569	13.22268696	-8.7554	158.2869	Mbulo	Open
1511	MB2	Vangunu	Caesionidae	Pterocaesio	tile	Pterocaesio tile	10	37346063	7.6186	2	0.4211	105.69	2.278	2.748	1468.638	8.809	45.091	24.726	-146.773	170.419	-1451.314	MB2	Wise	AD	Passing	NA	1	0.0112	3	1	10.569	10.569	13.22268696	-8.7554	158.2869	Mbulo	Open
1512	MB2	Vangunu	Caesionidae	Pterocaesio	tile	Pterocaesio tile	10	37346063	7.6186	2	0.4211	82.453	1.942	8.53	1769.387	16.409	19.901	25.901	-383.132	321.031	-1697.316	MB2	Wise	AD	Passing	NA	1	0.0112	3	1	8.2453	8.2453	6.278232692	-8.7554	158.2869	Mbulo	Open
1513	MB2	Vangunu	Caesionidae	Pterocaesio	tile	Pterocaesio tile	10	37346063	7.6186	2	0.4211	105.69	2.278	2.748	1468.638	8.809	45.091	24.726	-146.773	170.419	-1451.314	MB2	Wise	AD	Passing	NA	1	0.0112	3	1	10.569	10.569	13.22268696	-8.7554	158.2869	Mbulo	Open
[truncated: 19,029 more rows]
